# Supplementary material for: Electrochemically mediated carbon dioxide separation with quinone chemistry in salt-concentrated aqueous media
Source: Nat Commun. 2020 May 8;11:2278. doi: 10.1038/s41467-020-16150-7 (PMC7211026; doi:10.1038/s41467-020-16150-7)
Supplement: Supplementary file 2 — Source Data [file 41467_2020_16150_MOESM2_ESM.xlsx]

## Sheet: Figure 2a
Potential (V)	Current (A)	Potential (V)	Current (A)		Potential (V)	Current (A)	Potential (V)	Current (A)
20m	20m	20m	20m		1m	1m	1m	1m
-0.18586	-1.76409e-06	-0.18586	-1.76409e-06		0.31959	-1.16612e-06	0.31959	-1.16612e-06
-0.18096	7.30985e-05	-0.40086	2.54682e-06		0.32143	7.03379e-05	-0.17329	-5.02642e-05
-0.17973	0.000129355	-0.39933	-1.89017e-05		0.32204	0.000138948	-0.17666	-9.57436e-05
-0.17728	0.000165037	-0.40117	-7.98947e-05		0.32419	0.00021292	-0.17605	-0.000144282
-0.17544	0.000233514	-0.40301	-0.000156402		0.32542	0.000293992	-0.18218	-0.000199064
-0.17298	0.000259437	-0.40332	-0.000208289		0.32695	0.000383984	-0.1831	-0.000260751
-0.17053	0.000310974	-0.40424	-0.000219368		0.32848	0.000472921	-0.18402	-0.000335709
-0.16899	0.000364443	-0.40577	-0.000219445		0.33094	0.000559253	-0.18617	-0.000422285
-0.16501	0.000388174	-0.40823	-0.000249994		0.33247	0.000637244	-0.18954	-0.000518577
-0.16286	0.000444943	-0.40976	-0.000313624		0.334	0.000710127	-0.18832	-0.000622394
-0.16225	0.000478703	-0.40915	-0.000412963		0.33584	0.000782073	-0.19138	-0.000731007
-0.15857	0.000513639	-0.41375	-0.000507333		0.33799	0.000863604	-0.19169	-0.000838545
-0.15795	0.000562467	-0.41221	-0.000589204		0.33891	0.000950771	-0.19445	-0.000939881
-0.15366	0.00058285	-0.41375	-0.000658376		0.34106	0.00104	-0.19691	-0.00103
-0.1509	0.000638249	-0.41497	-0.000722936		0.34228	0.00114	-0.19936	-0.00112
-0.14814	0.000659935	-0.41589	-0.000790221		0.34474	0.00123	-0.20273	-0.00119
-0.14661	0.000704691	-0.4208	-0.000795113		0.34535	0.00131	-0.20488	-0.00125
-0.14354	0.00073344	-0.42172	-0.000816171		0.34719	0.00138	-0.20335	-0.00131
-0.1417	0.000770689	-0.42049	-0.000855413		0.34934	0.00146	-0.20825	-0.00138
-0.13924	0.000803187	-0.42264	-0.00090615		0.35149	0.00154	-0.20979	-0.00145
-0.13648	0.00083878	-0.42387	-0.000954796		0.35363	0.00164	-0.21316	-0.00153
-0.13495	0.000868956	-0.42479	-0.000988511		0.35486	0.00174	-0.21439	-0.00163
-0.1328	0.000904927	-0.4254	-0.001		0.35517	0.00183	-0.21561	-0.00174
-0.13096	0.000935692	-0.42663	-0.001		0.35823	0.00192	-0.21776	-0.00186
-0.12882	0.00096975	-0.43062	-0.000991385		0.36069	0.00199	-0.21899	-0.00199
-0.12575	0.000999207	-0.42878	-0.00098675		0.3613	0.00207	-0.2239	-0.00213
-0.12452	0.00103	-0.43123	-0.000997426		0.36314	0.00217	-0.22512	-0.00226
-0.11992	0.00106	-0.43307	-0.00103		0.36467	0.00222	-0.22758	-0.00238
-0.11992	0.00109	-0.43368	-0.00107		0.36559	0.00227	-0.2285	-0.0025
-0.11716	0.00112	-0.43276	-0.00112		0.36774	0.00231	-0.22942	-0.0026
-0.11287	0.00115	-0.43491	-0.00116		0.36958	0.00235	-0.23095	-0.0027
-0.11256	0.00118	-0.43951	-0.00119		0.37204	0.00237	-0.23524	-0.00278
-0.10827	0.0012	-0.4389	-0.00119		0.37296	0.0024	-0.23524	-0.00286
-0.10704	0.00124	-0.43982	-0.00119		0.37541	0.00242	-0.2377	-0.00293
-0.1052	0.00126	-0.44258	-0.00118		0.37633	0.00245	-0.2426	-0.00299
-0.10121	0.00128	-0.44074	-0.00117		0.37909	0.00249	-0.24168	-0.00306
-0.10152	0.00132	-0.44534	-0.00119		0.37909	0.00254	-0.24598	-0.00314
-0.09815	0.00134	-0.44687	-0.00122		0.38154	0.00259	-0.2469	-0.00321
-0.09569	0.00136	-0.44626	-0.00126		0.38369	0.00262	-0.24813	-0.00329
-0.0917	0.00139	-0.44932	-0.0013		0.3843	0.00264	-0.25058	-0.00336
-0.08956	0.00142	-0.44871	-0.00133		0.38676	0.00265	-0.25334	-0.00344
-0.0871	0.00143	-0.44932	-0.00135		0.38798	0.00266	-0.25641	-0.00351
-0.08373	0.00147	-0.45239	-0.00135		0.38982	0.00266	-0.25365	-0.00357
-0.08281	0.00149	-0.45362	-0.00135		0.39228	0.00268	-0.25702	-0.00362
-0.08097	0.00151	-0.45331	-0.00134		0.39289	0.00272	-0.26009	-0.00366
-0.07821	0.00154	-0.45393	-0.00135		0.39442	0.00276	-0.26377	-0.0037
-0.07637	0.00156	-0.4573	-0.00136		0.39657	0.0028	-0.26101	-0.00373
-0.073	0.00158	-0.45914	-0.00138		0.39811	0.00283	-0.2653	-0.00375
-0.07054	0.00161	-0.45945	-0.00141		0.39995	0.00283	-0.2699	-0.00377
-0.0684	0.00163	-0.46006	-0.00144		0.4024	0.00283	-0.27051	-0.00379
-0.06717	0.00165	-0.46098	-0.00146		0.40179	0.00283	-0.27266	-0.00381
-0.06441	0.00168	-0.4619	-0.00148		0.40547	0.00283	-0.27297	-0.00383
-0.06226	0.00169	-0.46435	-0.00148		0.40608	0.00285	-0.27665	-0.00385
-0.05919	0.00172	-0.46589	-0.00149		0.40884	0.00288	-0.27757	-0.00388
-0.05613	0.00174	-0.4665	-0.0015		0.40976	0.00291	-0.28033	-0.00391
-0.05429	0.00176	-0.46742	-0.00151		0.41068	0.00294	-0.28125	-0.00394
-0.05122	0.00178	-0.47141	-0.00152		0.41313	0.00295	-0.28432	-0.00398
-0.05061	0.00179	-0.47141	-0.00153		0.41467	0.00296	-0.28585	-0.00402
-0.04662	0.00182	-0.47171	-0.00155		0.4162	0.00296	-0.28708	-0.00406
-0.04539	0.00183	-0.47447	-0.00155		0.41773	0.00296	-0.29229	-0.00411
-0.04294	0.00187	-0.47447	-0.00156		0.4208	0.00297	-0.29137	-0.00415
-0.04018	0.00188	-0.47815	-0.00156		0.42141	0.00299	-0.2926	-0.0042
-0.03711	0.00191	-0.47723	-0.00157		0.42295	0.003	-0.29505	-0.00426
-0.03496	0.00192	-0.47908	-0.00158		0.42448	0.00302	-0.2975	-0.00431
-0.03374	0.00195	-0.48061	-0.0016		0.42632	0.00304	-0.29996	-0.00437
-0.02914	0.00197	-0.48061	-0.00163		0.42939	0.00306	-0.30119	-0.00443
-0.0273	0.00198	-0.48398	-0.00165		0.43031	0.00307	-0.30456	-0.0045
-0.02484	0.00201	-0.48429	-0.00168		0.43276	0.00309	-0.30701	-0.00458
-0.02362	0.00202	-0.48521	-0.00169		0.43307	0.0031	-0.30548	-0.00465
-0.02178	0.00204	-0.48552	-0.0017		0.43522	0.0031	-0.31008	-0.00474
-0.0181	0.00207	-0.48736	-0.0017		0.43644	0.00309	-0.31468	-0.00484
-0.0181	0.00208	-0.48858	-0.00169		0.4392	0.00309	-0.31621	-0.00493
-0.01441	0.00211	-0.48889	-0.00168		0.4389	0.00309	-0.31621	-0.00504
-0.01165	0.00213	-0.49104	-0.00168		0.44166	0.0031	-0.31805	-0.00514
-0.01073	0.00215	-0.49472	-0.00169		0.44227	0.00313	-0.32112	-0.00525
-0.00552	0.00217	-0.49625	-0.0017		0.44503	0.00316	-0.32143	-0.00536
-0.00491	0.00219	-0.49502	-0.00172		0.44626	0.0032	-0.32204	-0.00547
-0.000613119	0.00221	-0.49625	-0.00174		0.44871	0.00322	-0.32818	-0.00558
0.000613706	0.00223	-0.49748	-0.00177		0.44933	0.00322	-0.33063	-0.00569
0.00307	0.00225	-0.49748	-0.00178		0.45117	0.0032	-0.32971	-0.0058
0.00521	0.00227	-0.4987	-0.00179		0.45362	0.00319	-0.3337	-0.0059
0.00767	0.00229	-0.50238	-0.0018		0.45515	0.00318	-0.3337	-0.006
0.0092	0.0023	-0.50208	-0.0018		0.45669	0.00318	-0.33584	-0.00609
0.01166	0.00233	-0.50668	-0.00181		0.45883	0.0032	-0.3383	-0.00618
0.01564	0.00234	-0.50453	-0.00182		0.46129	0.00322	-0.34014	-0.00626
0.01626	0.00238	-0.50576	-0.00182		0.46221	0.00325	-0.34443	-0.00633
0.01902	0.00241	-0.50852	-0.00183		0.46405	0.00327	-0.34688	-0.00639
0.02024	0.00244	-0.50913	-0.00182		0.46374	0.00329	-0.34811	-0.00644
0.02392	0.00247	-0.51067	-0.00182		0.46681	0.0033	-0.3478	-0.00647
0.02607	0.0025	-0.51281	-0.00182		0.46803	0.0033	-0.34995	-0.0065
0.0276	0.00253	-0.51404	-0.00183		0.4711	0.00331	-0.3521	-0.00651
0.02944	0.00256	-0.51435	-0.00184		0.47325	0.00331	-0.35179	-0.00651
0.03404	0.00259	-0.51557	-0.00187		0.47325	0.00331	-0.35363	-0.00649
0.03619	0.00261	-0.51864	-0.0019		0.4757	0.00332	-0.35946	-0.00647
0.03834	0.00264	-0.51803	-0.00193		0.47662	0.00331	-0.36007	-0.00644
0.03957	0.00265	-0.5214	-0.00195		0.47938	0.00331	-0.36314	-0.0064
0.04171	0.00267	-0.52109	-0.00196		0.4803	0.00331	-0.36222	-0.00635
0.0457	0.0027	-0.52232	-0.00195		0.48306	0.00332	-0.36345	-0.0063
0.04754	0.00272	-0.52447	-0.00192		0.4846	0.00334	-0.3659	-0.00624
0.05061	0.00273	-0.52355	-0.0019		0.48521	0.00337	-0.37111	-0.00618
0.05275	0.00276	-0.52477	-0.00187		0.48766	0.0034	-0.37357	-0.00612
0.05429	0.00278	-0.52845	-0.00186		0.48889	0.00344	-0.37479	-0.00607
0.05889	0.00279	-0.52907	-0.00188		0.48981	0.00346	-0.37756	-0.00602
0.05766	0.00282	-0.53091	-0.00191		0.49257	0.00347	-0.37756	-0.00598
0.06103	0.00284	-0.5303	-0.00195		0.4938	0.00346	-0.38062	-0.00594
0.0638	0.00285	-0.53582	-0.00199		0.49594	0.00344	-0.38277	-0.00592
0.06686	0.00288	-0.53306	-0.00202		0.49809	0.00342	-0.38492	-0.0059
0.06993	0.0029	-0.53612	-0.00203		0.49993	0.0034	-0.38614	-0.00588
0.07208	0.00291	-0.53643	-0.00203		0.50085	0.00339	-0.38982	-0.00587
0.07361	0.00294	-0.53919	-0.00201		0.50208	0.00341	-0.39105	-0.00587
0.07484	0.00296	-0.54164	-0.002		0.50453	0.00344	-0.39228	-0.00587
0.07821	0.00297	-0.54226	-0.00199		0.50576	0.00348	-0.39381	-0.00586
0.08097	0.003	-0.54318	-0.00199		0.50668	0.00352	-0.39381	-0.00586
0.08342	0.00302	-0.54287	-0.00199		0.50944	0.00355	-0.39902	-0.00586
0.08618	0.00303	-0.54318	-0.00201		0.51281	0.00357	-0.39933	-0.00586
0.08956	0.00305	-0.54686	-0.00202		0.5122	0.00357	-0.40209	-0.00585
0.08956	0.00308	-0.54686	-0.00203		0.51557	0.00357	-0.40393	-0.00585
0.08987	0.00309	-0.54778	-0.00204		0.51649	0.00356	-0.40731	-0.00585
0.09447	0.0031	-0.549	-0.00204		0.51772	0.00355	-0.40731	-0.00585
0.09784	0.00313	-0.55115	-0.00206		0.51833	0.00355	-0.40976	-0.00586
0.09968	0.00315	-0.54992	-0.00207		0.51956	0.00356	-0.41068	-0.00586
0.10244	0.00316	-0.55483	-0.00209		0.52355	0.00357	-0.41221	-0.00586
0.10704	0.00318	-0.55514	-0.0021		0.526	0.00358	-0.41405	-0.00586
0.10551	0.00321	-0.55698	-0.00211		0.52631	0.00359	-0.41927	-0.00587
0.10949	0.00322	-0.55422	-0.00211		0.52784	0.00361	-0.42172	-0.00587
0.11225	0.00323	-0.55974	-0.00211		0.52999	0.00362	-0.42141	-0.00587
0.11317	0.00326	-0.56005	-0.00209		0.53122	0.00364	-0.42509	-0.00586
0.11563	0.00328	-0.56066	-0.00208		0.53214	0.00366	-0.4254	-0.00586
0.11962	0.00329	-0.5625	-0.00208		0.5349	0.00369	-0.42571	-0.00585
0.12146	0.00331	-0.56189	-0.00209		0.53459	0.00372	-0.4297	-0.00584
0.12483	0.00333	-0.56403	-0.00211		0.53735	0.00375	-0.43184	-0.00585
0.12606	0.00335	-0.56403	-0.00214		0.53888	0.00378	-0.43491	-0.00585
0.12882	0.00336	-0.56771	-0.00217		0.54226	0.00379	-0.43828	-0.00587
0.13004	0.00338	-0.56771	-0.00219		0.54134	0.0038	-0.43859	-0.00589
0.13403	0.0034	-0.57017	-0.00219		0.54594	0.00379	-0.43859	-0.00592
0.13618	0.00341	-0.57262	-0.00219		0.54563	0.00378	-0.44227	-0.00595
0.13526	0.00343	-0.57047	-0.00218		0.54808	0.00375	-0.4435	-0.00599
0.14078	0.00345	-0.57569	-0.00216		0.54992	0.00373	-0.44564	-0.00603
0.13894	0.00346	-0.57538	-0.00215		0.55023	0.00372	-0.44626	-0.00607
0.14507	0.00348	-0.57661	-0.00216		0.55238	0.00373	-0.45116	-0.00611
0.14722	0.0035	-0.57722	-0.00217		0.55514	0.00375	-0.45208	-0.00615
0.14937	0.00352	-0.57998	-0.00219		0.55575	0.0038	-0.45515	-0.00619
0.15243	0.00353	-0.58059	-0.00221		0.55882	0.00385	-0.45699	-0.00622
0.15581	0.00355	-0.58244	-0.00223		0.55882	0.00391	-0.45669	-0.00625
0.15673	0.00357	-0.58336	-0.00224		0.56127	0.00396	-0.46067	-0.00628
0.15918	0.00358	-0.58458	-0.00225		0.56281	0.004	-0.46405	-0.00631
0.16225	0.00359	-0.58581	-0.00225		0.56526	0.00403	-0.46221	-0.00633
0.16624	0.00362	-0.58673	-0.00224		0.56465	0.00404	-0.46619	-0.00634
0.16716	0.00363	-0.58796	-0.00224		0.56863	0.00403	-0.46926	-0.00636
0.16746	0.00364	-0.59133	-0.00223		0.56894	0.00401	-0.47233	-0.00637
0.17022	0.00366	-0.59072	-0.00223		0.57109	0.00397	-0.47049	-0.00638
0.17298	0.00368	-0.58949	-0.00224		0.57293	0.00395	-0.47294	-0.00638
0.17636	0.00368	-0.59286	-0.00226		0.57569	0.00393	-0.47539	-0.00639
0.17544	0.0037	-0.5947	-0.00227		0.57691	0.00393	-0.47938	-0.00639
0.17973	0.00373	-0.59746	-0.00229		0.57691	0.00394	-0.48092	-0.0064
0.18372	0.00374	-0.59501	-0.00231		0.57998	0.00398	-0.48245	-0.00641
0.18586	0.00374	-0.59777	-0.00231		0.58336	0.00403	-0.48276	-0.00643
0.1877	0.00377	-0.60114	-0.00232		0.58366	0.00408	-0.48582	-0.00644
0.18985	0.00379	-0.60237	-0.00232		0.5852	0.00415	-0.4892	-0.00646
0.192	0.00379	-0.60237	-0.00231		0.58673	0.0042	-0.48889	-0.00648
0.19721	0.0038	-0.6036	-0.00231		0.58857	0.00424	-0.49349	-0.0065
0.19691	0.00383	-0.60421	-0.0023		0.58918	0.00427	-0.49656	-0.00652
0.19997	0.00384	-0.60666	-0.00231		0.59194	0.00428	-0.49441	-0.00655
0.20181	0.00385	-0.60912	-0.00231		0.59164	0.00428	-0.49993	-0.00657
0.20243	0.00386	-0.6082	-0.00232		0.59532	0.00427	-0.4987	-0.0066
0.20948	0.00388	-0.60973	-0.00234		0.59532	0.00425	-0.50085	-0.00663
0.20948	0.00389	-0.60973	-0.00235		0.59685	0.00424	-0.50576	-0.00666
0.21193	0.0039	-0.61219	-0.00236		0.60022	0.00423	-0.50637	-0.00669
0.21255	0.00392	-0.61464	-0.00237		0.60022	0.00423	-0.50821	-0.00672
0.21807	0.00394	-0.61464	-0.00237		0.6036	0.00424	-0.51067	-0.00674
0.21776	0.00395	-0.61617	-0.00238		0.6036	0.00426	-0.51097	-0.00677
0.22236	0.00396	-0.61801	-0.00238		0.60697	0.0043	-0.51281	-0.00679
0.22175	0.00398	-0.61801	-0.00239		0.6082	0.00433	-0.51619	-0.00681
0.22267	0.004	-0.61924	-0.0024		0.60943	0.00437	-0.51956	-0.00682
0.22666	0.00401	-0.62231	-0.00242		0.6128	0.0044	-0.51864	-0.00683
0.22942	0.00402	-0.62231	-0.00243		0.61433	0.00444	-0.52263	-0.00683
0.2334	0.00404	-0.62568	-0.00244		0.61587	0.00447	-0.52201	-0.00682
0.23279	0.00405	-0.62691	-0.00244		0.61709	0.00449	-0.52753	-0.00681
0.23494	0.00406	-0.62752	-0.00244		0.61893	0.00451	-0.53152	-0.00679
0.24168	0.00408	-0.62721	-0.00244		0.61924	0.00453	-0.5306	-0.00677
0.24199	0.00409	-0.62752	-0.00244		0.62384	0.00455	-0.53428	-0.00674
0.24506	0.00411	-0.62997	-0.00244		0.622	0.00457	-0.53612	-0.00672
0.24598	0.00411	-0.63304	-0.00244		0.62445	0.00458	-0.53858	-0.00669
0.24905	0.00413	-0.63304	-0.00246		0.62721	0.0046	-0.54042	-0.00665
0.25303	0.00415	-0.63519	-0.00248		0.62844	0.00462	-0.53796	-0.00662
0.25457	0.00416	-0.63519	-0.00251		0.6312	0.00464	-0.54318	-0.00659
0.25702	0.00417	-0.6358	-0.00254		0.6312	0.00465	-0.5441	-0.00655
0.25978	0.00419	-0.63642	-0.00256		0.63396	0.00467	-0.54624	-0.00652
0.26254	0.00421	-0.6404	-0.00257		0.6355	0.00468	-0.5487	-0.00649
0.26469	0.00421	-0.63856	-0.00257		0.6358	0.00468	-0.55084	-0.00647
0.2653	0.00423	-0.6447	-0.00256		0.6401	0.00469	-0.55146	-0.00645
0.26837	0.00425	-0.64378	-0.00254		0.63948	0.00469	-0.55452	-0.00643
0.26898	0.00425	-0.64562	-0.00252		0.64071	0.0047	-0.55514	-0.00641
0.2745	0.00427	-0.64378	-0.00252		0.6447	0.00471	-0.55637	-0.00641
0.27573	0.00429	-0.64807	-0.00253		0.6447	0.00474	-0.56035	-0.0064
0.2788	0.0043	-0.64807	-0.00256		0.64807	0.00477	-0.56219	-0.00641
0.28217	0.00431	-0.64807	-0.0026		0.64868	0.00481	-0.56403	-0.00642
0.28156	0.00433	-0.65083	-0.00264		0.65083	0.00486	-0.56679	-0.00644
0.28278	0.00434	-0.65206	-0.00267		0.65236	0.0049	-0.56649	-0.00647
0.2883	0.00435	-0.65451	-0.00268		0.65482	0.00494	-0.57047	-0.00651
0.29137	0.00437	-0.65298	-0.00268		0.65574	0.00497	-0.57078	-0.00655
0.29076	0.00439	-0.65635	-0.00266		0.65727	0.00499	-0.57477	-0.0066
0.29597	0.0044	-0.65881	-0.00264		0.65973	0.00501	-0.57753	-0.00665
0.29781	0.00441	-0.65881	-0.00262		0.66095	0.00503	-0.57753	-0.00671
0.29873	0.00443	-0.65942	-0.00262		0.66157	0.00506	-0.58029	-0.00677
0.29996	0.00444	-0.66157	-0.00264		0.66463	0.0051	-0.58059	-0.00683
0.30241	0.00445	-0.6631	-0.00267		0.66525	0.00514	-0.58458	-0.00689
0.30824	0.00447	-0.66617	-0.00272		0.66555	0.00518	-0.58366	-0.00695
0.30793	0.00449	-0.66647	-0.00275		0.66893	0.00522	-0.58918	-0.00701
0.31039	0.00449	-0.66586	-0.00278		0.67138	0.00525	-0.5898	-0.00708
0.31223	0.00451	-0.66678	-0.00278		0.67261	0.00526	-0.59317	-0.00713
0.31621	0.00453	-0.66801	-0.00277		0.67445	0.00525	-0.59409	-0.00719
0.31683	0.00454	-0.67291	-0.00274		0.67629	0.00524	-0.59593	-0.00724
0.32051	0.00455	-0.66954	-0.00272		0.67997	0.00523	-0.59777	-0.00729
0.32266	0.00458	-0.67107	-0.00271		0.67997	0.00523	-0.60022	-0.00733
0.32511	0.00459	-0.67383	-0.00273		0.67843	0.00524	-0.60298	-0.00738
0.32542	0.00459	-0.67567	-0.00276		0.6812	0.00528	-0.60513	-0.00742
0.32971	0.00461	-0.67659	-0.00281		0.68488	0.00534	-0.6039	-0.00745
0.3337	0.00463	-0.67506	-0.00285		0.68518	0.00542	-0.60881	-0.00748
0.33492	0.00464	-0.67813	-0.00288		0.6861	0.00551	-0.6128	-0.0075
0.33646	0.00465	-0.68089	-0.00289		0.68978	0.0056	-0.61372	-0.00752
0.33952	0.00467	-0.68119	-0.00287		0.68948	0.00568	-0.61525	-0.00754
0.34044	0.00469	-0.68242	-0.00284		0.69469	0.00573	-0.61801	-0.00755
0.34382	0.0047	-0.68457	-0.00281		0.69316	0.00577	-0.62016	-0.00756
0.34658	0.00471	-0.68702	-0.0028		0.69377	0.00578	-0.62047	-0.00757
0.35057	0.00473	-0.68641	-0.0028		0.69837	0.00577	-0.62261	-0.00757
0.35118	0.00474	-0.68825	-0.00283		0.69776	0.00575	-0.62231	-0.00758
0.35118	0.00476	-0.68978	-0.00287		0.70144	0.00572	-0.62691	-0.00758
0.35731	0.00477	-0.68886	-0.00292		0.70144	0.0057	-0.62752	-0.00758
0.36069	0.00479	-0.6904	-0.00296		0.7042	0.00569	-0.62936	-0.00758
0.36099	0.00481	-0.69316	-0.00298		0.70573	0.00569	-0.63089	-0.00758
0.36283	0.00482	-0.69776	-0.00298		0.70542	0.00573	-0.63642	-0.00757
0.36467	0.00483	-0.69592	-0.00296		0.71003	0.00578	-0.6358	-0.00756
0.36559	0.00485	-0.69745	-0.00294		0.71217	0.00584	-0.63703	-0.00755
0.37142	0.00487	-0.70082	-0.00292		0.71187	0.00592	-0.6404	-0.00753
0.37296	0.00488	-0.69653	-0.00292		0.71493	0.00601	-0.64255	-0.00751
0.37418	0.0049	-0.69837	-0.00293		0.71769	0.0061	-0.645	-0.00749
0.37633	0.00491	-0.70236	-0.00296		0.71616	0.0062	-0.64776	-0.00747
0.37725	0.00492	-0.70328	-0.00299		0.72015	0.00628	-0.64715	-0.00744
0.38185	0.00494	-0.70297	-0.00302		0.72137	0.00634	-0.65175	-0.00741
0.38584	0.00496	-0.70604	-0.00304		0.72475	0.00641	-0.65298	-0.00739
0.3843	0.00497	-0.7091	-0.00305		0.72383	0.00645	-0.65298	-0.00736
0.38921	0.00499	-0.70849	-0.00306		0.72812	0.00647	-0.65574	-0.00733
0.39228	0.00501	-0.71033	-0.00305		0.72567	0.00647	-0.65942	-0.0073
0.3932	0.00502	-0.70941	-0.00304		0.72904	0.00647	-0.66157	-0.00727
0.39657	0.00503	-0.70941	-0.00303		0.73149	0.00645	-0.66279	-0.00724
0.39749	0.00506	-0.71616	-0.00303		0.73272	0.00642	-0.66341	-0.00721
0.39964	0.00508	-0.71493	-0.00303		0.73303	0.0064	-0.66954	-0.00718
0.40363	0.00508	-0.71708	-0.00304		0.73824	0.00638	-0.6677	-0.00715
0.40639	0.00511	-0.71739	-0.00306		0.73732	0.00638	-0.66893	-0.00713
0.40639	0.00513	-0.71769	-0.00309		0.74039	0.00641	-0.67291	-0.00711
0.41252	0.00513	-0.72015	-0.00312		0.74192	0.00645	-0.67537	-0.0071
0.41252	0.00516	-0.72229	-0.00314		0.74192	0.00652	-0.67537	-0.00709
0.4162	0.00518	-0.72352	-0.00315		0.74499	0.00661	-0.67598	-0.00708
0.41712	0.00518	-0.7226	-0.00315		0.7453	0.0067	-0.67874	-0.00708
0.4208	0.00521	-0.72352	-0.00314		0.74836	0.00678	-0.68089	-0.00708
0.42295	0.00523	-0.72383	-0.00312		0.74806	0.00685	-0.68334	-0.00708
0.42448	0.00524	-0.72567	-0.0031		0.75112	0.00691	-0.68518	-0.0071
0.4254	0.00526	-0.73027	-0.00309		0.75174	0.00694	-0.69009	-0.00711
0.42939	0.00529	-0.72935	-0.00309		0.75603	0.00699	-0.68917	-0.00714
0.43123	0.00529	-0.73364	-0.00311		0.75757	0.00702	-0.69224	-0.00716
0.43644	0.00532	-0.73364	-0.00314		0.75787	0.00706	-0.69346	-0.0072
0.43614	0.00534	-0.73425	-0.00318		0.76033	0.00711	-0.69653	-0.00723
0.4392	0.00535	-0.73364	-0.00321		0.76247	0.00717	-0.69745	-0.00727
0.44074	0.00537	-0.73886	-0.00324		0.76462	0.00723	-0.69929	-0.00731
0.44534	0.00539	-0.73579	-0.00325		0.76278	0.00728	-0.70144	-0.00736
0.44656	0.0054	-0.74008	-0.00324		0.7683	0.00732	-0.7045	-0.00741
0.45086	0.00543	-0.7407	-0.00321		0.76646	0.00734	-0.70481	-0.00745
0.45025	0.00544	-0.74499	-0.00318		0.77137	0.00734	-0.70542	-0.00751
0.45362	0.00546	-0.74346	-0.00316		0.76922	0.00733	-0.70972	-0.00756
0.45515	0.00548	-0.74376	-0.00315		0.77413	0.00731	-0.71371	-0.00761
0.45945	0.0055	-0.7453	-0.00317		0.77382	0.00729	-0.71493	-0.00765
0.46129	0.00551	-0.74652	-0.0032		0.7775	0.00728	-0.71463	-0.0077
0.46251	0.00554	-0.75174	-0.00325		0.77597	0.00729	-0.71953	-0.00774
0.46681	0.00557	-0.74928	-0.00329		0.77903	0.00732	-0.72199	-0.00777
0.46834	0.00557	-0.75204	-0.00332		0.78179	0.00738	-0.72229	-0.00781
0.47049	0.00559	-0.75296	-0.00332		0.78456	0.00746	-0.72413	-0.00784
0.47233	0.00562	-0.75419	-0.00331		0.78271	0.00756	-0.72659	-0.00787
0.47233	0.00564	-0.75664	-0.00327		0.78824	0.00766	-0.72659	-0.00791
0.47662	0.00566	-0.7545	-0.00325		0.79008	0.00777	-0.73027	-0.00794
0.47785	0.00568	-0.75787	-0.00324		0.79069	0.00787	-0.73241	-0.00798
0.48276	0.0057	-0.76002	-0.00325		0.79222	0.00795	-0.73456	-0.00803
0.4849	0.00572	-0.76002	-0.00328		0.79498	0.00802	-0.73702	-0.00807
0.48552	0.00574	-0.76186	-0.00332		0.7959	0.00807	-0.73763	-0.00813
0.4892	0.00576	-0.76493	-0.00336		0.79652	0.0081	-0.7407	-0.00818
0.49165	0.00579	-0.76431	-0.00339		0.79805	0.0081	-0.74284	-0.00824
0.49073	0.00581	-0.76401	-0.00339		0.79989	0.0081	-0.74376	-0.00831
0.49594	0.00583	-0.76891	-0.00337		0.79897	0.00809	-0.74683	-0.00837
0.4984	0.00585	-0.7683	-0.00334		0.8048	0.00807	-0.74744	-0.00844
0.50331	0.00588	-0.7683	-0.00332		0.80326	0.00807	-0.75235	-0.0085
0.50177	0.00589	-0.77167	-0.00332		0.80971	0.00808	-0.75235	-0.00857
0.50699	0.00592	-0.76953	-0.00334		0.8094	0.00811	-0.75572	-0.00863
0.50821	0.00595	-0.77259	-0.00338		0.81093	0.00816	-0.75726	-0.0087
0.51036	0.00596	-0.77505	-0.00343		0.814	0.00824	-0.76155	-0.00876
0.51097	0.00599	-0.77597	-0.00345		0.81461	0.00834	-0.7591	-0.00883
0.51496	0.00602	-0.77627	-0.00346		0.81523	0.00845	-0.76217	-0.00891
0.51772	0.00603	-0.77842	-0.00345		0.81707	0.00858	-0.76493	-0.00898
0.52201	0.00606	-0.77995	-0.00343		0.81952	0.00869	-0.76738	-0.00905
0.52048	0.00609	-0.77965	-0.00341		0.81983	0.0088	-0.76861	-0.00913
0.52385	0.00611	-0.78271	-0.00341		0.82289	0.00889	-0.77045	-0.00919
0.52754	0.00614	-0.78241	-0.00343		0.82535	0.00896	-0.77229	-0.00925
0.53091	0.00616	-0.78302	-0.00346		0.82811	0.00901	-0.77259	-0.00931
0.53122	0.00618	-0.78701	-0.0035		0.82841	0.00903	-0.7775	-0.00936
0.53122	0.00621	-0.78517	-0.00352		0.82749	0.00904	-0.77474	-0.00941
0.53827	0.00624	-0.78486	-0.00353		0.83148	0.00905	-0.78087	-0.00945
0.53796	0.00626	-0.7913	-0.00352		0.83117	0.00905	-0.78394	-0.00948
0.54134	0.00628	-0.79161	-0.00351		0.83455	0.00907	-0.78241	-0.00951
0.54226	0.00631	-0.79284	-0.0035		0.83578	0.00909	-0.78731	-0.00953
0.54318	0.00634	-0.79498	-0.0035		0.83608	0.00913	-0.78916	-0.00956
0.54686	0.00636	-0.79652	-0.00351		0.84007	0.00919	-0.79008	-0.00957
0.55054	0.00639	-0.79652	-0.00354		0.83946	0.00925	-0.79161	-0.0096
0.55177	0.00642	-0.7956	-0.00356		0.8416	0.00932	-0.79529	-0.00962
0.55483	0.00644	-0.79805	-0.00358		0.84375	0.0094	-0.79682	-0.00965
0.5579	0.00647	-0.79928	-0.0036		0.84498	0.00947	-0.79866	-0.00969
0.56005	0.0065	-0.80081	-0.0036		0.84712	0.00953	-0.79989	-0.00974
0.56097	0.00652	-0.80572	-0.00361		0.8505	0.00958	-0.80234	-0.00979
0.56281	0.00656	-0.80234	-0.00361		0.8508	0.00962	-0.80296	-0.00985
0.56863	0.00658	-0.80449	-0.00362		0.85326	0.00967	-0.80725	-0.00991
0.57078	0.0066	-0.80633	-0.00363		0.85602	0.00973	-0.80909	-0.00998
0.57078	0.00664	-0.80602	-0.00364		0.85694	0.00981	-0.81032	-0.01006
0.57323	0.00667	-0.81001	-0.00365		0.85755	0.00991	-0.81338	-0.01014
0.57661	0.00669	-0.81032	-0.00365		0.85908	0.01003	-0.81553	-0.01023
0.57722	0.00673	-0.81216	-0.00365		0.86123	0.01017	-0.81921	-0.01033
0.58305	0.00676	-0.81216	-0.00365		0.86246	0.01029	-0.81921	-0.01044
0.58213	0.00677	-0.81553	-0.00365		0.86461	0.0104	-0.81799	-0.01054
0.58642	0.00681	-0.81645	-0.00367		0.86675	0.01048	-0.82228	-0.01066
0.59133	0.00685	-0.81553	-0.00369		0.8689	0.01053	-0.82473	-0.01078
0.59041	0.00686	-0.8186	-0.00372		0.86951	0.01056	-0.82565	-0.0109
0.59102	0.0069	-0.81707	-0.00376		0.87043	0.01056	-0.82841	-0.01102
0.59562	0.00693	-0.82259	-0.00379		0.87074	0.01057	-0.82903	-0.01115
0.5993	0.00696	-0.82167	-0.00381		0.87319	0.01056	-0.83087	-0.01129
0.599	0.00699	-0.82259	-0.0038		0.87841	0.01058	-0.83209	-0.01142
0.60391	0.00702	-0.82565	-0.00378		0.87779	0.01061	-0.83669	-0.01155
0.60268	0.00705	-0.82841	-0.00376		0.87994	0.01065	-0.83853	-0.01169
0.60697	0.00708	-0.8278	-0.00374		0.88209	0.01073	-0.84068	-0.01182
0.61004	0.00712	-0.82841	-0.00374		0.88301	0.01082	-0.84222	-0.01195
0.6128	0.00714	-0.83301	-0.00376		0.88423	0.01094	-0.84528	-0.01209
0.61311	0.00718	-0.82933	-0.00381		0.88454	0.01106	-0.84528	-0.01221
0.61709	0.00721	-0.83424	-0.00386		0.89006	0.0112	-0.84774	-0.01235
0.622	0.00724	-0.83393	-0.0039		0.88945	0.01133	-0.8505	-0.01247
0.61832	0.00727	-0.83455	-0.00393		0.88884	0.01144	-0.85203	-0.0126
0.62599	0.00731	-0.83823	-0.00393		0.89313	0.01154	-0.85479	-0.01273
0.62568	0.00734	-0.83669	-0.00391		0.89344	0.01161	-0.85479	-0.01285
0.62752	0.00737	-0.83915	-0.00388		0.89712	0.01165	-0.85694	-0.01297
0.63366	0.0074	-0.84007	-0.00386		0.89773	0.01168	-0.86031	-0.01309
0.63488	0.00743	-0.83853	-0.00387		0.89773	0.0117	-0.86123	-0.01321
0.63519	0.00747	-0.83976	-0.00389		0.90172	0.0117	-0.86338	-0.01351
0.63795	0.0075	-0.8413	-0.00394		0.90356	0.01172	-0.86583	-0.01381
0.63979	0.00752	-0.84406	-0.00398		0.90417	0.01176	-0.86829	-0.01411
0.64255	0.00757	-0.84682	-0.00401		0.90632	0.01182	-0.87227	-0.01442
0.64378	0.00761	-0.84651	-0.00402		0.9103	0.01191	-0.86982	-0.01473
0.64838	0.00763	-0.84988	-0.00402		0.9103	0.01203	-0.87442	-0.01504
0.64991	0.00766	-0.85203	-0.004		0.91399	0.01217	-0.87779	-0.01537
0.65144	0.00771	-0.85142	-0.00399		0.91184	0.01232	-0.87779	-0.01571
0.65513	0.00774	-0.85326	-0.004		0.91429	0.01248	-0.88025	-0.01605
0.65697	0.00776	-0.8551	-0.00402		0.91705	0.01262	-0.88117	-0.0164
0.66341	0.00781	-0.8554	-0.00405		0.92012	0.01274	-0.88577	-0.01675
0.66034	0.00785	-0.8597	-0.00408		0.92073	0.01283	-0.88515	-0.01712
0.66433	0.00787	-0.85632	-0.0041		0.92104	0.01289	-0.8919	-0.01749
0.66862	0.00791	-0.85816	-0.00411		0.92288	0.01293	-0.88975	-0.01786
0.67077	0.00797	-0.85755	-0.00411		0.92809	0.01295	-0.89221	-0.01825
0.67077	0.00799	-0.86368	-0.00412		0.92687	0.01296	-0.89589	-0.01864
0.67567	0.00802	-0.86307	-0.00412		0.92748	0.01297	-0.89497	-0.01904
0.67506	0.00807	-0.86491	-0.00413		0.92871	0.01299	-0.8965	-0.01944
0.67905	0.00811	-0.86645	-0.00415		0.93269	0.01305	-0.9008	-0.01986
0.68058	0.00813	-0.86553	-0.00418		0.93453	0.01313	-0.90356	-0.02028
0.6815	0.00818	-0.86798	-0.0042		0.93576	0.01325	-0.90448	-0.02071
0.68396	0.00823	-0.8689	-0.00421		0.93392	0.01339	-0.90693	-0.02096
0.6858	0.00825	-0.87105	-0.00422		0.93515	0.01355	-0.91	-0.02121
0.6907	0.00829	-0.87534	-0.00423		0.93944	0.01371	-0.91153	-0.02147
0.69377	0.00833	-0.87258	-0.00424		0.94282	0.01386	-0.91276	-0.02173
0.6953	0.00837	-0.87565	-0.00425		0.94067	0.01398	-0.91368	-0.02198
0.69868	0.0084	-0.87657	-0.00427		0.9468	0.01409	-0.91736	-0.02223
0.69776	0.00845	-0.87871	-0.00429		0.9465	0.01416	-0.91859	-0.02248
0.6999	0.00848	-0.87779	-0.00431		0.94619	0.01422	-0.9192	-0.02273
0.7042	0.00852	-0.88209	-0.00432		0.94864	0.01428	-0.92165	-0.02298
0.70481	0.00856	-0.88055	-0.00434		0.9511	0.01435	-0.9238	-0.02322
0.70911	0.0086	-0.88209	-0.00435		0.95232	0.01442	-0.92564	-0.02347
0.71095	0.00864	-0.88209	-0.00436		0.95447	0.0145	-0.92809	-0.02372
0.71217	0.00868	-0.88423	-0.00437		0.95692	0.0146	-0.93177	-0.02397
0.71708	0.00873	-0.88761	-0.00439		0.95846	0.0147	-0.93208	-0.02424
0.71831	0.00876	-0.88699	-0.00441		0.95968	0.01481	-0.93545	-0.0245
0.72229	0.0088	-0.89006	-0.00442		0.96091	0.01492	-0.93545	-0.02478
0.72199	0.00884	-0.8919	-0.00444		0.96521	0.01504	-0.93791	-0.02506
0.72689	0.00889	-0.8873	-0.00445		0.96705	0.01515	-0.94159	-0.02535
0.72873	0.00892	-0.89282	-0.00447		0.96551	0.01526	-0.94097	-0.02564
0.73119	0.00896	-0.89436	-0.00449		0.96797	0.01537	-0.94588	-0.02594
0.73211	0.00901	-0.89282	-0.00451		0.9695	0.01547	-0.94374	-0.02625
0.73334	0.00905	-0.89497	-0.00454		0.96981	0.01558	-0.94834	-0.02656
0.73518	0.00909	-0.89712	-0.00456		0.97502	0.01568	-0.9511	-0.02689
0.73978	0.00913	-0.89834	-0.00458		0.97533	0.01578	-0.95386	-0.02722
0.7407	0.00917	-0.89865	-0.00458		0.97993	0.01588	-0.95447	-0.02756
0.74468	0.00922	-0.90172	-0.00457		0.97686	0.01597	-0.95723	-0.02791
0.74744	0.00926	-0.90325	-0.00458		0.98177	0.01607	-0.95754	-0.02828
0.74775	0.00929	-0.90233	-0.00459		0.98391	0.01617	-0.9606	-0.02865
0.75235	0.00933	-0.90632	-0.00462		0.98361	0.01628	-0.96336	-0.02904
0.75388	0.00939	-0.90632	-0.00466		0.98575	0.0164	-0.96428	-0.02944
0.75879	0.00943	-0.90816	-0.0047		0.98698	0.01654	-0.96704	-0.02984
0.75941	0.00946	-0.90908	-0.00474		0.98944	0.01669	-0.96796	-0.03026
0.76217	0.00951	-0.91184	-0.00475		0.98944	0.01683	-0.96919	-0.03068
0.76615	0.00957	-0.91122	-0.00474		0.99097	0.01698	-0.97134	-0.03112
0.76462	0.00959	-0.91521	-0.00472		0.99465	0.01711	-0.9741	-0.03156
0.76677	0.00963	-0.91337	-0.00472		0.99373	0.01722	-0.97717	-0.032
0.77351	0.0097	-0.91797	-0.00473		0.9968	0.0173	-0.97809	-0.03245
0.77443	0.00973	-0.91552	-0.00477		0.99894	0.01737	-0.98115	-0.0329
0.77597	0.00976	-0.91797	-0.00482		0.99986	0.01742	-0.98391	-0.03336
0.78057	0.00982	-0.91981	-0.00487		1.00293	0.01747	-0.98422	-0.03382
0.78057	0.00987	-0.92165	-0.00491		1.00262	0.01754	-0.98606	-0.03429
0.78241	0.0099	-0.92012	-0.00491		1.00784	0.01765	-0.98913	-0.03476
0.7867	0.00995	-0.92135	-0.0049		1.00784	0.0178	-0.99219	-0.03524
0.78824	0.01001	-0.92349	-0.00489		1.00753	0.01798	-0.9925	-0.03573
0.78824	0.01004	-0.92564	-0.00488		1.01152	0.01818	-0.99649	-0.03622
0.79376	0.01008	-0.92932	-0.0049		1.01213	0.01838	-0.99618	-0.03673
0.79468	0.01014	-0.93055	-0.00494		1.01366	0.01857	-0.99956	-0.03725
0.79958	0.01018	-0.92901	-0.00499		1.01459	0.01874	-1.00048	-0.03778
0.80234	0.01021	-0.93116	-0.00504		1.01704	0.01887	-1.00324	-0.03832
0.80234	0.01027	-0.93024	-0.00507		1.01796	0.01898	-1.00784	-0.03888
0.80173	0.01032	-0.933	-0.00508		1.02164	0.01907	-1.00784	-0.03946
0.80602	0.01036	-0.93637	-0.00508		1.02133	0.01915	-1.006	-0.04006
0.81063	0.01041	-0.93545	-0.00506		1.02379	0.01925	-1.01244	-0.04068
0.81308	0.01046	-0.93729	-0.00506		1.02593	0.01936	-1.01305	-0.04132
0.81431	0.01051	-0.9376	-0.00509		1.02532	0.0195	-1.01458	-0.04198
0.81737	0.01056	-0.94251	-0.00512		1.02992	0.01964	-1.01489	-0.04267
0.81676	0.0106	-0.94189	-0.00517		1.02747	0.01977	-1.02041	-0.04338
0.81768	0.01065	-0.94404	-0.00522		1.03299	0.0199	-1.02011	-0.04412
0.82167	0.0107	-0.94588	-0.00525		1.0336	0.02002	-1.02287	-0.04489
0.8232	0.01075	-0.94588	-0.00525		1.03667	0.02014	-1.02378	-0.04568
0.8278	0.01079	-0.94588	-0.00525		1.03882	0.02027	-1.02624	-0.04651
0.83056	0.01085	-0.94742	-0.00525		1.03697	0.02042	-1.02685	-0.04737
0.8324	0.01091	-0.94987	-0.00526		1.04127	0.02059	-1.029	-0.04826
0.83608	0.01094	-0.94864	-0.0053		1.04556	0.02078	-1.03084	-0.04918
0.83823	0.01098	-0.95048	-0.00534		1.04495	0.02099	-1.0336	-0.05012
0.84099	0.01105	-0.95355	-0.00539		1.04556	0.0212	-1.03575	-0.0511
0.84559	0.0111	-0.95416	-0.00542		1.04771	0.0214	-1.03851	-0.05211
0.84498	0.01113	-0.95355	-0.00543		1.05047	0.02158	-1.04065	-0.05314
0.8459	0.01119	-0.95754	-0.00542		1.04924	0.02173	-1.04464	-0.05421
0.84804	0.01126	-0.95784	-0.00542		1.05384	0.02186	-1.04648	-0.05531
0.8551	0.01129	-0.95815	-0.00543		1.05476	0.02197	-1.0474	-0.05644
0.85479	0.01133	-0.95846	-0.00547		1.05507	0.02206	-1.04801	-0.0576
0.85694	0.0114	-0.95999	-0.00552		1.06151	0.02214	-1.04985	-0.05879
0.85632	0.01146	-0.96275	-0.00558		1.05936	0.02223	-1.05108	-0.06001
0.86185	0.01149	-0.96398	-0.00561		1.0609	0.02235	-1.05507	-0.06125
0.86277	0.01155	-0.96306	-0.00563		1.06274	0.0225	-1.05752	-0.06253
0.86583	0.01162	-0.96796	-0.00562		1.06611	0.0227	-1.05844	-0.06383
0.8689	0.01165	-0.96766	-0.00561		1.06764	0.02293	-1.06243	-0.06517
0.87135	0.0117	-0.97042	-0.00561		1.0658	0.02319	-1.06212	-0.06654
0.87411	0.01178	-0.97134	-0.00564		1.07102	0.02344	-1.06427	-0.06793
0.87411	0.01182	-0.97103	-0.0057		1.07286	0.02366	-1.06734	-0.06936
0.87473	0.01186	-0.97165	-0.00576		1.07378	0.02385	-1.06979	-0.07081
0.87779	0.01193	-0.97287	-0.00581		1.07255	0.024	-1.06948	-0.0723
0.88147	0.01198	-0.97625	-0.00584		1.07501	0.02411	-1.07286	-0.07381
0.88485	0.01202	-0.98023	-0.00584		1.07838	0.02421	-1.07531	-0.07536
0.88853	0.01209	-0.97655	-0.00582		1.0793	0.02432	-1.07715	-0.07693
0.88761	0.01214	-0.98361	-0.00582		1.08083	0.02447	-1.07746	-0.07853
0.8916	0.01218	-0.98115	-0.00583		1.08237	0.02465	-1.08022	-0.08016
0.89313	0.01225	-0.98146	-0.00588		1.08697	0.02488	-1.08114	-0.08182
0.89712	0.01231	-0.98269	-0.00594		1.08298	0.02513	-1.0839	-0.08351
0.90141	0.01235	-0.98729	-0.00601		1.08666	0.02541	-1.08789	-0.08523
0.90386	0.01241	-0.98422	-0.00605		1.09096	0.02568	-1.08942	-0.08697
0.9054	0.01246	-0.9879	-0.00606		1.09187	0.02593	-1.08973	-0.08875
0.9057	0.01253	-0.99066	-0.00607		1.0931	0.02613	-1.09187	-0.09055
0.90908	0.01258	-0.99005	-0.00606		1.09096	0.0263	-1.09402	-0.09237
0.91122	0.01263	-0.99373	-0.00606		1.0977	0.02644	-1.09617	-0.09423
0.91429	0.01269	-0.99311	-0.00608		1.09586	0.02657	-1.09739	-0.09611
0.91399	0.01276	-0.99311	-0.00612		1.10016	0.02671	-1.10108	-0.09802
0.91859	0.0128	-0.99618	-0.00618		1.1023	0.02688	-1.10108	-0.09996
0.9192	0.01286	-0.9968	-0.00623		1.10445	0.02709	-1.10506	-0.10193
0.92472	0.01293	-0.99894	-0.00627		1.102	0.02733	-1.10721	-0.10393
0.92472	0.01299	-1.00017	-0.0063		1.10782	0.0276	-1.10874	-0.10597
0.92625	0.01303	-1.00201	-0.00632		1.10752	0.02787	-1.11089	-0.10805
0.9284	0.0131	-1.00048	-0.00633		1.10813	0.02813	-1.11089	-0.11016
0.93208	0.01316	-1.00293	-0.00635		1.10997	0.02838	-1.11304	-0.11231
0.93729	0.01322	-1.00661	-0.00638		1.11273	0.02861	-1.11702	-0.1145
0.93515	0.01328	-1.006	-0.00641		1.11396	0.02885	-1.12009	-0.11674
0.94036	0.01334	-1.00845	-0.00644		1.11641	0.02907	-1.12009	-0.11904
0.94282	0.01341	-1.00876	-0.00647		1.11672	0.02932	-1.12193	-0.12138
0.94435	0.01348	-1.00784	-0.0065		1.11948	0.02957	-1.12438	-0.12378
0.94466	0.01352	-1.00998	-0.00653		1.12162	0.02983	-1.12653	-0.12624
0.94864	0.01358	-1.01336	-0.00656		1.12009	0.03009	-1.12868	-0.12877
0.95171	0.01367	-1.01366	-0.0066		1.12469	0.03035	-1.12929	-0.13137
0.95539	0.01372	-1.01305	-0.00664		1.12745	0.03058	-1.13297	-0.13404
0.95478	0.01377	-1.01581	-0.00667		1.13297	0.03079	-1.13543	-0.13679
0.95631	0.01385	-1.01458	-0.00671		1.12899	0.031	-1.13757	-0.13961
0.96152	0.01392	-1.01857	-0.00673		1.13328	0.0312	-1.13788	-0.14253
0.96122	0.01397	-1.01734	-0.00675		1.13113	0.03141	-1.14095	-0.14553
0.96521	0.01404	-1.01918	-0.00677		1.13727	0.03166	-1.14217	-0.14861
0.97011	0.01411	-1.02133	-0.00679		1.13941	0.03192	-1.14217	-0.15179
0.96889	0.01417	-1.02348	-0.00682		1.13819	0.03223	-1.14401	-0.15506
0.97287	0.01424	-1.0244	-0.00687		1.14248	0.03256	-1.14862	-0.15842
0.97625	0.0143	-1.02624	-0.00692		1.14064	0.03293	-1.15015	-0.16188
0.97747	0.01437	-1.02716	-0.00698		1.14217	0.03333	-1.15352	-0.16545
0.97962	0.01444	-1.02839	-0.00703		1.14524	0.03372	-1.15383	-0.16913
0.98054	0.0145	-1.03115	-0.00706		1.14647	0.0341	-1.15659	-0.17292
0.98269	0.01456	-1.03053	-0.00708		1.14739	0.03447	-1.15843	-0.17683
0.98667	0.01464	-1.03452	-0.00708		1.15046	0.03481	-1.16211	-0.18085
0.99066	0.01471	-1.03115	-0.00709		1.15475	0.03511	-1.16211	-0.18499
0.99404	0.01476	-1.03483	-0.00711		1.15322	0.0354	-1.16426	-0.18925
0.9925	0.01484	-1.03483	-0.00716		1.15567	0.03568	-1.1661	-0.19363
0.99649	0.01492	-1.03789	-0.00722		1.1572	0.03597	-1.16732	-0.19813
0.99864	0.01496	-1.03605	-0.00729		1.15874	0.03629	-1.16916	-0.20283
1.00048	0.01504	-1.04219	-0.00736		1.16058	0.03664	-1.17285	-0.20761
1.00262	0.01512	-1.04188	-0.0074		1.15904	0.03702	-1.17438	-0.21252
1.00416	0.01517	-1.04341	-0.00741		1.16211	0.03742	-1.17622	-0.21755
1.01121	0.01524	-1.04341	-0.0074		1.16487	0.03784	-1.17775	-0.22273
1.01029	0.01532	-1.0474	-0.0074		1.16733	0.03826	-1.18051	-0.22804
1.01489	0.01538	-1.0428	-0.00743		1.16794	0.03867	-1.18143	-0.23351
1.0152	0.01545	-1.04771	-0.00749		1.17101	0.0391	-1.18603	-0.23914
1.01827	0.01553	-1.04832	-0.00758		1.17039	0.03953	-1.18603	-0.24494
1.01949	0.0156	-1.05231	-0.00765		1.17376	0.03997	-1.18849	-0.25091
1.02164	0.01565	-1.05354	-0.00771		1.17622	0.04043	-1.19155	-0.25706
1.02471	0.01574	-1.0517	-0.00774		1.17959	0.04091	-1.19247	-0.2634
1.02624	0.01581	-1.05446	-0.00774		1.17898	0.04142	-1.19431	-0.26992
1.02808	0.01587	-1.0563	-0.00774		1.18235	0.04196	-1.19677	-0.27663
1.03207	0.01595	-1.05936	-0.00776		1.18481	0.04251	-1.19738	-0.28353
1.03421	0.01602	-1.05722	-0.0078		1.18358	0.04307	-1.19953	-0.29063
1.03421	0.01608	-1.06059	-0.00787		1.18511	0.04363	-1.20352	-0.29793
1.03912	0.01616	-1.05998	-0.00795		1.18787	0.04419	-1.20505	-0.30543
1.03882	0.01623	-1.06335	-0.00802		1.1891	0.04475
1.04587	0.01629	-1.06458	-0.00806		1.19155	0.04528
1.0471	0.01637	-1.06458	-0.00808		1.19309	0.04582
1.04526	0.01644	-1.06795	-0.00809		1.19738	0.04634
1.04894	0.01651	-1.0658	-0.0081		1.19615	0.04688
1.05231	0.01658	-1.06887	-0.00813		1.1934	0.04743
1.05814	0.01665	-1.0701	-0.0082		1.20076	0.04799
1.05722	0.01673	-1.06918	-0.00828		1.20106	0.04859
1.05936	0.0168	-1.07132	-0.00836		1.20137	0.04924
1.06028	0.01687	-1.0747	-0.00842		1.20352	0.04993
1.06519	0.01695	-1.07378	-0.00846		1.20444	0.05066
1.06519	0.01702	-1.07685	-0.00847		1.20842	0.05143
1.06918	0.01709	-1.07899	-0.00848		1.20812	0.05224
1.07378	0.01717	-1.07623	-0.0085		1.21241	0.05308
1.07286	0.01725	-1.07869	-0.00854		1.2118	0.05394
1.07685	0.01731	-1.08053	-0.00861		1.21578	0.05481
1.08053	0.01739	-1.08267	-0.0087		1.21456	0.05569
1.08206	0.01747	-1.0839	-0.00879		1.21762	0.05657
1.08145	0.01753	-1.08329	-0.00886		1.21885	0.05744
1.08758	0.01761	-1.08758	-0.00891		1.21947	0.05831
1.08881	0.01769	-1.0885	-0.00894		1.22131	0.05916
1.09249	0.01776	-1.08881	-0.00895		1.2256	0.06003
1.0931	0.01784	-1.09187	-0.00896		1.22621	0.06089
1.09402	0.01792	-1.09095	-0.00899		1.22836	0.06177
1.09617	0.01799	-1.09279	-0.00904		1.22836	0.06267
1.09924	0.01806	-1.09371	-0.00912		1.23265	0.0636
1.10598	0.01815	-1.09924	-0.00921		1.23449	0.06458
1.10537	0.01822	-1.09648	-0.00931		1.23511	0.0656
1.1066	0.0183	-1.09678	-0.00939		1.23511	0.06668
1.11028	0.01838	-1.09985	-0.00945		1.23756	0.06781
1.11334	0.01845	-1.10169	-0.00949		1.2394	0.06898
1.11457	0.01853	-1.10261	-0.00951		1.24277	0.0702
1.11764	0.01862	-1.10445	-0.00952		1.24339	0.07144
1.12132	0.01869	-1.1066	-0.00955		1.24247	0.07271
1.12255	0.01876	-1.10629	-0.00959		1.24829	0.07398
1.12561	0.01885	-1.10813	-0.00967		1.24676	0.07524
1.12592	0.01894	-1.10874	-0.00976		1.24952	0.07652
1.12868	0.019	-1.1112	-0.00987		1.25044	0.07779
1.13328	0.01908	-1.11028	-0.00996		1.25412	0.07905
1.13665	0.01918	-1.11089	-0.01004		1.25596	0.08031
1.13788	0.01925	-1.11672	-0.0101		1.25627	0.08159
1.1388	0.01932	-1.11304	-0.01014		1.25719	0.08288
1.14126	0.01941	-1.11641	-0.01016		1.26118	0.08419
1.14126	0.0195	-1.11794	-0.01018		1.26302	0.08553
1.14494	0.01957	-1.11886	-0.01022		1.26148	0.08691
1.14647	0.01965	-1.12255	-0.01028		1.26455	0.08832
1.15046	0.01974	-1.12071	-0.01036		1.26394	0.08977
1.15536	0.01982	-1.12101	-0.01045		1.26823	0.09126
1.15598	0.0199	-1.12346	-0.01056		1.26854	0.0928
1.16027	0.01999	-1.12622	-0.01066		1.26977	0.09436
1.15874	0.02008	-1.12653	-0.01074		1.27375	0.09594
1.16395	0.02016	-1.12776	-0.01081		1.27529	0.09756
1.16272	0.02025	-1.1296	-0.01086		1.27498	0.09918
1.1664	0.02034	-1.13144	-0.01091		1.27651	0.10081
1.16978	0.02042	-1.13205	-0.01096		1.27682	0.10245
1.17192	0.02051	-1.13543	-0.01102		1.27989	0.10408
1.17438	0.0206	-1.13389	-0.01108		1.28142	0.10572
1.17929	0.02069	-1.13359	-0.01116		1.28571	0.10737
1.17837	0.02078	-1.13696	-0.01124		1.28725	0.10901
1.17929	0.02088	-1.13727	-0.01132		1.28725	0.11066
1.18419	0.02097	-1.14125	-0.01139		1.29307	0.11232
1.18665	0.02105	-1.14095	-0.01147		1.29399	0.11398
1.18941	0.02116	-1.14279	-0.01154		1.2943	0.11564
1.19125	0.02127	-1.14493	-0.01164		1.2943	0.11733
1.19309	0.02136	-1.14248	-0.01174		1.29645	0.11904
1.19493	0.02145	-1.14739	-0.01185		1.29706	0.12078
1.19708	0.02157	-1.14739	-0.01196		1.29829	0.12255
1.19984	0.02168	-1.14708	-0.01206		1.30197	0.12436
1.20045	0.02177	-1.15107	-0.01215		1.30319	0.1262
1.20474	0.02188	-1.15107	-0.01221		1.30442	0.12807
1.20965	0.02202	-1.15107	-0.01225		1.30565	0.12995
1.21057	0.02213	-1.15352	-0.0123		1.30565	0.13185
1.21364	0.02223	-1.15229	-0.01235		1.31178	0.13375
1.21333	0.02237	-1.15506	-0.01242		1.31056	0.13566
1.21793	0.0225	-1.15659	-0.01251		1.3124	0.13756
1.22069	0.02262	-1.16058	-0.01262		1.31393	0.13944
1.22591	0.02275	-1.1572	-0.01273		1.31516	0.14132
1.22253	0.02288	-1.1615	-0.01283		1.31516	0.14318
1.22591	0.02302	-1.1615	-0.01292		1.31792	0.14503
1.22713	0.02317	-1.16334	-0.01301		1.32405	0.14688
1.23357	0.0233	-1.16671	-0.01311		1.32375	0.14874
1.22989	0.02344	-1.1664	-0.01323		1.3265	0.15061
1.23664	0.02361	-1.16794	-0.01336		1.32528	0.1525
1.23695	0.02375	-1.16824	-0.01349		1.32589	0.15441
1.23787	0.02389	-1.17131	-0.01362		1.32834	0.15634
1.24461	0.02407	-1.17192	-0.01373		1.33019	0.1583
1.2486	0.02423	-1.17131	-0.01383		1.33295	0.16027
1.24891	0.02437	-1.17469	-0.01389		1.33571	0.16226
1.25013	0.02455	-1.17683	-0.01396		1.33356	0.16427
1.25106	0.02473	-1.17591	-0.01402		1.33785	0.16626
1.25474	0.02488	-1.17806	-0.01409		1.33939	0.16827
1.25658	0.02506	-1.17867	-0.01419		1.34153	0.17027
1.25903	0.02525	-1.17929	-0.0143		1.34368	0.17224
1.26087	0.02541	-1.18143	-0.01443		1.34491	0.17421
1.26455	0.02559	-1.18511	-0.01456		1.34705	0.17616
1.26731	0.02579	-1.18603	-0.01469		1.34828	0.1781
1.27038	0.02596	-1.18542	-0.01482		1.34675	0.18005
1.27345	0.02614	-1.18634	-0.01493		1.35196	0.18197
1.27345	0.02634	-1.18787	-0.01505		1.35104	0.1839
1.27436	0.02653	-1.18849	-0.01517		1.35626	0.18583
1.27713	0.0267	-1.19309	-0.01529		1.35595	0.18777
1.27774	0.02691	-1.19431	-0.01542		1.35963	0.18973
1.28479	0.02711	-1.19125	-0.01556		1.35871	0.19171
1.28633	0.02728	-1.19462	-0.01569		1.36208	0.1937
1.28878	0.02749	-1.19554	-0.01581		1.36362	0.19569
1.29062	0.0277	-1.19769	-0.01592		1.36607	0.19774
1.29338	0.02788	-1.19799	-0.01602		1.36852	0.19983
1.29645	0.02807	-1.19892	-0.01611		1.3676	0.20192
1.29706	0.0283	-1.20198	-0.01621		1.37251	0.20401
1.30381	0.02848	-1.20229	-0.01631		1.37405	0.20605
1.30013	0.02867	-1.20321	-0.01643		1.37435	0.20802
1.30596	0.02889	-1.20689	-0.01657		1.37435	0.20991
1.30442	0.02909	-1.20536	-0.01673		1.37864	0.2118
1.30718	0.02927	-1.20812	-0.01691		1.37895	0.21372
1.31117	0.0295	-1.20904	-0.01709		1.38049	0.21574
1.31424	0.02971	-1.20996	-0.01726		1.37895	0.21786
1.31638	0.02989	-1.2118	-0.01741		1.38447	0.22003
1.31884	0.0301	-1.20842	-0.01754		1.38355	0.22216
1.32129	0.03032	-1.21241	-0.01766		1.38509	0.22415
1.32497	0.03052	-1.21578	-0.01776		1.38969	0.22598
1.32712	0.03071	-1.2164	-0.01787		1.38999	0.22773
1.3262	0.03094	-1.21701	-0.01798		1.39459	0.22946
1.33172	0.03115	-1.21977	-0.01811		1.39337	0.23132
1.33203	0.03134	-1.21946	-0.01827		1.39521	0.23334
1.33908	0.03155	-1.22192	-0.01844		1.39705	0.23558
1.33939	0.03178	-1.22499	-0.01864		1.39766	0.23787
1.33939	0.03197	-1.22161	-0.01883		1.40103	0.24026
1.34276	0.03217	-1.22744	-0.01902		1.40287	0.24263
1.34276	0.0324	-1.22713	-0.0192		1.40103	0.24464
1.34675	0.03261	-1.22959	-0.01935
1.35043	0.0328	-1.22897	-0.01949
1.35196	0.03302	-1.2302	-0.01962
1.35503	0.03325	-1.23204	-0.01975
1.35626	0.03344	-1.23327	-0.0199
1.3584	0.03365	-1.23664	-0.02005
1.36178	0.03389	-1.23909	-0.02022
1.36116	0.0341	-1.23817	-0.0204
1.36668	0.03429	-1.23664	-0.02059
1.36914	0.03452	-1.24063	-0.02077
1.37128	0.03475	-1.24093	-0.02095
1.37251	0.03495	-1.24124	-0.02113
1.37589	0.03516	-1.24461	-0.02131
1.37711	0.03539	-1.24676	-0.0215
1.38233	0.03561	-1.24615	-0.0217
1.38355	0.03581	-1.24983	-0.02192
1.38785	0.03603	-1.2486	-0.02214
1.38723	0.03626	-1.25044	-0.02237
1.39122	0.03648	-1.25075	-0.02259
1.39275	0.03668	-1.2532	-0.02279
1.39183	0.03691	-1.25596	-0.02298
1.39735	0.03714	-1.25351	-0.02316
1.39919	0.03735	-1.25412	-0.02333
1.40471	0.03756	-1.25688	-0.02349
1.40502	0.03779	-1.25964	-0.02367
1.40563	0.03802	-1.26179	-0.02386
1.40993	0.03823	-1.25903	-0.02408
1.41146	0.03844	-1.26332	-0.02432
1.41208	0.03867	-1.26394	-0.02457
1.41606	0.0389	-1.26424	-0.02485
1.4179	0.0391	-1.267	-0.02513
1.42005	0.03932	-1.26884	-0.02541
1.42373	0.03957	-1.26854	-0.02569
1.42772	0.03979	-1.27099	-0.02596
1.42833	0.03999	-1.27344	-0.02621
1.43201	0.04022	-1.27314	-0.02645
1.43324	0.04046	-1.27344	-0.02669
1.43508	0.04067	-1.2759	-0.02693
1.43508	0.04089	-1.2759	-0.02718
1.4406	0.04113	-1.27805	-0.02744
1.44091	0.04135	-1.28142	-0.02772
1.44397	0.04158	-1.28111	-0.02801
1.44765	0.0418	-1.28173	-0.02832
1.44796	0.04203	-1.28173	-0.02864
1.45042	0.04228	-1.2851	-0.02897
1.45379	0.04249	-1.28755	-0.02929
1.45777	0.04271	-1.28725	-0.02962
1.459	0.04297	-1.28817	-0.02995
1.4636	0.04319	-1.28755	-0.03028
1.46544	0.04341	-1.29338	-0.03062
1.46636	0.04366	-1.29185	-0.03097
1.4679	0.0439	-1.29491	-0.03133
1.47127	0.04413	-1.29338	-0.0317
1.4725	0.04437	-1.2943	-0.03208
1.4771	0.04461	-1.29767	-0.03246
1.47894	0.04485	-1.29859	-0.03284
1.48017	0.04509	-1.30074	-0.03322
1.4817	0.04532	-1.30074	-0.03361
1.48108	0.04557	-1.30289	-0.034
1.48722	0.04581	-1.3035	-0.03441
1.48998	0.04605	-1.30596	-0.03483
1.4909	0.04631	-1.30503	-0.03527
1.49305	0.04655	-1.30657	-0.03572
1.49519	0.04678	-1.30902	-0.03619
1.49673	0.04705	-1.30994	-0.03667
1.49979	0.0473	-1.3124	-0.03716
1.50531	0.04753	-1.31546	-0.03764
1.50654	0.0478	-1.31516	-0.03811
1.50807	0.04806	-1.31608	-0.03859
1.51268	0.04829	-1.31638	-0.03908
1.5139	0.04856	-1.31822	-0.03958
1.51574	0.04882	-1.317	-0.0401
1.5185	0.04906	-1.32068	-0.04064
1.52341	0.04933	-1.32068	-0.04121
1.52372	0.0496	-1.32497	-0.0418
1.52678	0.04984	-1.32313	-0.04239
1.52464	0.0501	-1.32528	-0.04299
1.53077	0.05039	-1.32497	-0.04359
1.53231	0.05063	-1.33141	-0.04419
1.53783	0.0509	-1.33203	-0.0448
1.53783	0.05118	-1.32804	-0.04541
1.54396	0.05144	-1.33203	-0.04605
1.54457	0.0517	-1.33172	-0.0467
1.54427	0.05199	-1.33601	-0.04737
1.54273	0.05225	-1.33479	-0.04806
1.54856	0.05252	-1.33448	-0.04876
1.55071	0.0528	-1.33969	-0.04948
1.55193	0.05307	-1.33939	-0.0502
1.555	0.05334	-1.34092	-0.05094
1.55991	0.05363	-1.34092	-0.05169
1.56083	0.0539	-1.34307	-0.05244
1.5642	0.05418	-1.34307	-0.05321
1.56696	0.05446	-1.34583	-0.05399
1.56788	0.05475	-1.34859	-0.05479
1.57187	0.05503	-1.34828	-0.05561
1.57248	0.05531	-1.35012	-0.05646
1.57432	0.05561	-1.35104	-0.05733
1.57831	0.0559	-1.35196	-0.05822
1.58077	0.05618	-1.3535	-0.05911
1.58138	0.05647	-1.35442	-0.06
1.58567	0.05678	-1.35717	-0.06089
1.58537	0.05706	-1.35901	-0.06178
1.59089	0.05735	-1.35932	-0.06268
1.59365	0.05766	-1.36208	-0.06361
1.59365	0.05795	-1.36147	-0.06458
1.5961	0.05823	-1.36239	-0.06559
1.59917	0.05855	-1.36362	-0.06664
1.60193	0.05885	-1.36454	-0.06771
1.60315	0.05914	-1.36454	-0.06878
1.60775	0.05945	-1.36883	-0.06984
1.60714	0.05977	-1.36944	-0.07089
1.61021	0.06006	-1.37128	-0.07194
1.61205	0.06035	-1.37312	-0.07299
1.61542	0.06067	-1.37588	-0.07407
1.61788	0.06099	-1.37895	-0.07518
1.62033	0.06128	-1.37711	-0.07634
1.62156	0.06159	-1.3768	-0.07753
1.62309	0.06191	-1.37742	-0.07875
1.63107	0.06222	-1.37742	-0.07998
1.62984	0.06253	-1.38049	-0.08121
1.63229	0.06284	-1.3811	-0.08244
1.63597	0.06316	-1.38386	-0.08368
1.63658	0.06347	-1.38447	-0.08494
1.63935	0.06379	-1.38662	-0.08622
1.64088	0.0641	-1.38846	-0.08753
1.64425	0.06441	-1.38754	-0.08886
1.64763	0.06474	-1.38907	-0.09019
1.64977	0.06506	-1.39061	-0.09153
1.65069	0.06537	-1.3903	-0.0929
1.65468	0.06568	-1.39367	-0.09429
1.65407	0.06602	-1.39429	-0.09573
1.66082	0.06633	-1.39582	-0.0972
1.66051	0.06663	-1.39735	-0.0987
1.66051	0.06697	-1.40042	-0.10021
1.66542	0.0673	-1.40042	-0.10171
1.66726	0.0676	-1.40226	-0.1032
1.6691	0.06792	-1.40103	-0.1047
1.67186	0.06825	-1.40287	-0.10623
1.67492	0.06857	-1.40349	-0.10779
1.67738	0.06887	-1.4038	-0.10941
1.68044	0.0692	-1.40502	-0.11108
1.68228	0.06952	-1.40993	-0.11278
1.68382	0.06983	-1.41177	-0.11451
1.68596	0.07015	-1.40962	-0.11623
1.68781	0.07047	-1.41146	-0.11795
1.69118	0.07078	-1.41668	-0.11966
1.69455	0.0711	-1.41606	-0.1214
1.69486	0.0714	-1.41821	-0.12317
1.69854	0.07171	-1.41974	-0.12498
1.69977	0.07203	-1.41944	-0.12685
1.70283	0.07234	-1.42189	-0.12875
1.70437	0.07264	-1.42128	-0.13068
1.70928	0.07296	-1.42066	-0.13262
1.70958	0.07328	-1.42373	-0.13459
1.71203	0.07356	-1.42649	-0.13657
1.71234	0.07387	-1.42741	-0.13859
1.71909	0.0742	-1.42864	-0.14064
1.7197	0.0745	-1.42987	-0.14272
1.72154	0.07479	-1.43232	-0.14483
1.72369	0.07511	-1.43232	-0.14695
1.72645	0.07542	-1.4314	-0.14909
1.72952	0.07572	-1.43723	-0.15126
1.73166	0.07604	-1.43845	-0.15348
1.73289	0.07634	-1.43692	-0.15574
1.73811	0.07665	-1.43845	-0.15806
1.73872	0.07697	-1.44428	-0.16043
1.74363	0.07727	-1.44275	-0.16283
1.74363	0.07757	-1.44213	-0.16525
1.747	0.0779	-1.4452	-0.16768
1.74884	0.07822	-1.44367	-0.17013
1.75191	0.07852	-1.44643	-0.17263
1.75681	0.07884	-1.44796	-0.17518
1.75497	0.07917	-1.45103	-0.17782
1.75712	0.07948	-1.44796	-0.18052
1.76019	0.0798	-1.45287	-0.1833
1.76111	0.08013	-1.45225	-0.1861
1.76632	0.08037	-1.45348	-0.18891
1.76448	0.08063	-1.45379	-0.19175
1.7697	0.08089	-1.45624	-0.19404
1.77276	0.08113	-1.45747	-0.19643
1.77522	0.0814	-1.45931	-0.1989
1.77675	0.08164	-1.45931	-0.20138
1.77982	0.0819	-1.46207	-0.20385
1.78012	0.08217	-1.46483	-0.20638
1.78534	0.08242	-1.46452	-0.20903
1.78718	0.0827	-1.46483	-0.21173
1.78932	0.08295	-1.46912	-0.2144
1.78932	0.08323	-1.46882	-0.21712
1.79301	0.08349	-1.46882	-0.21998
1.79607	0.08376	-1.47127	-0.22291
1.79914	0.08404	-1.47219	-0.2258
1.80006	0.08431	-1.4725	-0.22875
1.80558	0.0846	-1.47526	-0.23186
1.80313	0.08487	-1.47403	-0.23504
1.80711	0.08516	-1.4774	-0.23818
1.81049	0.08543	-1.48078	-0.24135
1.81263	0.08574	-1.47863	-0.24471
1.8157	0.08601	-1.47924	-0.24823
1.81785	0.08633	-1.48293	-0.25173
1.81969	0.08661	-1.48139	-0.25515
1.82184	0.08693	-1.48507	-0.25877
1.82337	0.08722	-1.48845	-0.26265
1.82674	0.08754	-1.48783	-0.26652
1.82889	0.08785	-1.4909	-0.27034
1.83288	0.08816	-1.49059	-0.27439
1.83134	0.0885	-1.49151	-0.27883
1.83533	0.0888	-1.48937	-0.28335
1.83779	0.08912	-1.49458	-0.28765
1.84085	0.08947	-1.4955	-0.29214
1.843	0.08978	-1.4955	-0.29735
1.84668	0.09011	-1.49826	-0.30289
1.84883	0.09046	-1.49765	-0.30752
1.85067	0.09079
1.8522	0.09112
1.85312	0.09147
1.85588	0.09181
1.85803	0.09214
1.86447	0.0925
1.86324	0.09286
1.86937	0.09319
1.86846	0.09355
1.87152	0.09392
1.87306	0.09425
1.87643	0.09462
1.88164	0.09499
1.8798	0.09532
1.88256	0.0957
1.88716	0.09607
1.88532	0.09642
1.89146	0.0968
1.8936	0.09718
1.89422	0.09753
1.89698	0.09791
1.89974	0.0983
1.90127	0.09866
1.90403	0.09903
1.90955	0.09943
1.91017	0.09979
1.90986	0.10016
1.91323	0.10057
1.91477	0.10092
1.91998	0.10132
1.92182	0.10171
1.92244	0.10208
1.92796	0.10251
1.93072	0.10288
1.93133	0.10332
1.92888	0.10369
1.93654	0.10415
1.93869	0.10454
1.94114	0.10502
1.94145	0.10542
1.94421	0.10593
1.94483	0.10635
1.95004	0.10688
1.94973	0.10732
1.95464	0.10788
1.95587	0.10833
1.96047	0.10891
1.96047	0.1094
1.96415	0.10999
1.9666	0.11052
1.96783	0.11112
1.96967	0.11172
1.97427	0.1123
1.97734	0.11298
1.97734	0.11355
1.98163	0.11427
1.98224	0.11484
1.985	0.1156
1.98746	0.1162
1.98838	0.11697
1.99237	0.11758
1.99758	0.11831
1.99604	0.119
2.00095	0.11889

## Sheet: Figure 2c
Potential (V)	Current (A)	Potential (V)	Current (A)
N2		CO2
-1.09709	-0.0001363	-1.10015	-0.000117591
-1.09586	-0.000130595	-1.09862	-0.000111089
-1.09525	-0.000125136	-1.09739	-0.000102256
-1.09433	-0.000120229	-1.09555	-9.50176e-05
-1.09341	-0.000115321	-1.09402	-8.86381e-05
-1.09279	-0.000110721	-1.09249	-8.29334e-05
-1.09157	-0.000106427	-1.09095	-7.79034e-05
-1.09095	-0.000102317	-1.08911	-7.31187e-05
-1.09003	-9.833e-05	-1.08758	-6.88862e-05
-1.08911	-9.45882e-05	-1.08605	-6.49604e-05
-1.08819	-9.09077e-05	-1.08421	-6.14026e-05
-1.08758	-8.74726e-05	-1.08267	-5.79675e-05
-1.08635	-8.41602e-05	-1.08114	-5.49617e-05
-1.08513	-8.09704e-05	-1.07961	-5.20174e-05
-1.08421	-7.79647e-05	-1.07777	-4.93183e-05
-1.08359	-7.52044e-05	-1.07654	-4.68034e-05
-1.08267	-7.226e-05	-1.0747	-4.4411e-05
-1.08175	-6.96223e-05	-1.07317	-4.21414e-05
-1.08083	-6.7046e-05	-1.07163	-4.01171e-05
-1.07991	-6.46537e-05	-1.06979	-3.81542e-05
-1.0793	-6.21387e-05	-1.06857	-3.6314e-05
-1.07807	-5.9869e-05	-1.06703	-3.45964e-05
-1.07746	-5.77221e-05	-1.06519	-3.30016e-05
-1.07623	-5.55138e-05	-1.06366	-3.1468e-05
-1.07562	-5.34896e-05	-1.06212	-3.00572e-05
-1.0747	-5.15266e-05	-1.06059	-2.87077e-05
-1.07378	-4.96251e-05	-1.05906	-2.74195e-05
-1.07255	-4.77848e-05	-1.05722	-2.61313e-05
-1.07225	-4.60673e-05	-1.05538	-2.50272e-05
-1.07102	-4.4411e-05	-1.05384	-2.38617e-05
-1.0701	-4.28162e-05	-1.05231	-2.28189e-05
-1.06918	-4.12213e-05	-1.05078	-2.18375e-05
-1.06826	-3.96878e-05	-1.04894	-2.07947e-05
-1.06734	-3.82156e-05	-1.04771	-1.99359e-05
-1.06672	-3.68047e-05	-1.04618	-1.90771e-05
-1.0655	-3.54552e-05	-1.04434	-1.82183e-05
-1.06488	-3.41057e-05	-1.04219	-1.74209e-05
-1.06366	-3.26949e-05	-1.04096	-1.68075e-05
-1.06274	-3.15907e-05	-1.03943	-1.601e-05
-1.06182	-3.03025e-05	-1.03789	-1.53966e-05
-1.0612	-2.92598e-05	-1.03636	-1.47219e-05
-1.06028	-2.81556e-05	-1.03483	-1.41085e-05
-1.05936	-2.71128e-05	-1.03299	-1.3495e-05
-1.05814	-2.60087e-05	-1.03145	-1.2943e-05
-1.05752	-2.50272e-05	-1.03023	-1.23909e-05
-1.0566	-2.40457e-05	-1.02839	-1.19002e-05
-1.05568	-2.31256e-05	-1.02685	-1.14094e-05
-1.05384	-2.13467e-05	-1.02532	-1.09187e-05
-1.05262	-2.0488e-05	-1.02348	-1.0428e-05
-1.052	-1.95678e-05	-1.02194	-1.00599e-05
-1.05139	-1.88317e-05	-1.02041	-9.5692e-06
-1.05016	-1.80343e-05	-1.01888	-9.20115e-06
-1.04924	-1.73595e-05	-1.01734	-8.89445e-06
-1.04832	-1.65621e-05	-1.0155	-8.46506e-06
-1.0474	-1.5826e-05	-1.01397	-8.15835e-06
-1.04679	-1.52126e-05	-1.01244	-7.7903e-06
-1.04587	-1.45378e-05	-1.0109	-7.4836e-06
-1.04464	-1.39858e-05	-1.00906	-7.11555e-06
-1.04372	-1.3311e-05	-1.00753	-6.7475e-06
-1.04311	-1.26976e-05	-1.006	-6.50214e-06
-1.04219	-1.20842e-05	-1.00446	-6.19543e-06
-1.04127	-1.15321e-05	-1.00262	-5.95007e-06
-1.04035	-1.09187e-05	-1.00078	-5.7047e-06
-1.03943	-1.04893e-05	-0.99956	-5.398e-06
-1.03881	-9.93725e-06	-0.99802	-5.21397e-06
-1.03759	-9.44652e-06	-0.99649	-4.96861e-06
-1.03697	-8.95579e-06	-0.99465	-4.6619e-06
-1.03575	-8.5264e-06	-0.99311	-4.47788e-06
-1.03483	-8.09701e-06	-0.99127	-4.29385e-06
-1.03421	-7.60628e-06	-0.99005	-4.04849e-06
-1.03329	-7.17689e-06	-0.98821	-3.80312e-06
-1.03207	-6.7475e-06	-0.98667	-3.68044e-06
-1.03145	-6.31811e-06	-0.98514	-3.43508e-06
-1.03053	-5.82738e-06	-0.9833	-3.25105e-06
-1.02961	-5.52068e-06	-0.98207	-3.06703e-06
-1.02839	-5.09129e-06	-0.98023	-2.94434e-06
-1.02777	-4.78458e-06	-0.9787	-2.76032e-06
-1.02685	-4.47788e-06	-0.97717	-2.63764e-06
-1.02593	-4.04849e-06	-0.97533	-2.39227e-06
-1.02532	-3.80312e-06	-0.9741	-2.26959e-06
-1.02409	-3.43508e-06	-0.97226	-2.14691e-06
-1.02348	-3.12837e-06	-0.97073	-1.96288e-06
-1.02225	-2.82166e-06	-0.96919	-1.77886e-06
-1.02133	-2.51495e-06	-0.96735	-1.65618e-06
-1.02041	-2.20825e-06	-0.96582	-1.5335e-06
-1.01949	-1.96288e-06	-0.96428	-1.34947e-06
-1.01888	-1.65618e-06	-0.96275	-1.28813e-06
-1.01796	-1.47215e-06	-0.96122	-1.10411e-06
-1.01704	-1.10411e-06	-0.95968	-1.04277e-06
-1.01612	-8.58741e-07	-0.95784	-8.58741e-07
-1.0152	-6.74718e-07	-0.95631	-7.974e-07
-1.01397	-3.68011e-07	-0.95478	-6.13376e-07
-1.01336	-1.83987e-07	-0.95324	-4.90694e-07
-1.01274	6.13777e-08	-0.9514	-3.68011e-07
-1.01152	2.45402e-07	-0.94987	-2.45329e-07
-1.0106	4.90767e-07	-0.94834	-1.22646e-07
-1.00998	7.36132e-07	-0.9468	-6.13048e-08
-1.00876	9.81497e-07	-0.94527	6.13777e-08
-1.00814	1.10418e-06	-0.94374	1.8406e-07
-1.00692	1.34954e-06	-0.94189	2.45402e-07
-1.0063	1.47223e-06	-0.94036	3.68084e-07
-1.00538	1.71759e-06	-0.93852	4.90767e-07
-1.00416	1.77893e-06	-0.93699	5.52108e-07
-1.00354	2.0243e-06	-0.93545	5.52108e-07
-1.00262	2.20832e-06	-0.93423	7.36132e-07
-1.0017	2.39235e-06	-0.93239	7.97473e-07
-1.00078	2.57637e-06	-0.93055	9.20156e-07
-1.00017	2.76039e-06	-0.92932	1.04284e-06
-0.99894	2.82174e-06	-0.92779	1.10418e-06
-0.99802	3.00576e-06	-0.92595	1.2882e-06
-0.9971	3.12844e-06	-0.92441	1.2882e-06
-0.99649	3.37381e-06	-0.92288	1.41089e-06
-0.99557	3.49649e-06	-0.92104	1.47223e-06
-0.99434	3.61917e-06	-0.91951	1.53357e-06
-0.99342	3.74185e-06	-0.91797	1.65625e-06
-0.99281	3.86454e-06	-0.91644	1.65625e-06
-0.99158	3.98722e-06	-0.9149	1.84027e-06
-0.99066	4.1099e-06	-0.91306	1.90162e-06
-0.99005	4.29393e-06	-0.91153	1.96296e-06
-0.98882	4.41661e-06	-0.9103	2.0243e-06
-0.98821	4.47795e-06	-0.90785	2.14698e-06
-0.98729	4.60063e-06	-0.90662	2.20832e-06
-0.98637	4.846e-06	-0.90509	2.39235e-06
-0.98575	4.90734e-06	-0.90356	2.331e-06
-0.98483	4.96868e-06	-0.90202	2.39235e-06
-0.98361	5.1527e-06	-0.90018	2.51503e-06
-0.98238	5.21404e-06	-0.89865	2.51503e-06
-0.98177	5.27538e-06	-0.89712	2.57637e-06
-0.98085	5.39807e-06	-0.89558	2.63771e-06
-0.97993	5.52075e-06	-0.89374	2.76039e-06
-0.97931	5.58209e-06	-0.89221	2.88308e-06
-0.97809	5.76612e-06	-0.89067	2.94442e-06
-0.97747	5.76612e-06	-0.88914	3.00576e-06
-0.97625	5.82746e-06	-0.8873	3.18978e-06
-0.97471	6.07282e-06	-0.88577	3.18978e-06
-0.97379	6.19551e-06	-0.88423	3.18978e-06
-0.97287	6.31819e-06	-0.88239	3.31246e-06
-0.97195	6.37953e-06	-0.88086	3.31246e-06
-0.97073	6.37953e-06	-0.87933	3.49649e-06
-0.97011	6.50221e-06	-0.87779	3.49649e-06
-0.96919	6.74758e-06	-0.87626	3.61917e-06
-0.96827	6.68623e-06	-0.87473	3.68051e-06
-0.96735	6.80892e-06	-0.87319	3.68051e-06
-0.96643	6.87026e-06	-0.87166	3.74185e-06
-0.96582	6.9316e-06	-0.87013	3.86454e-06
-0.96428	7.11562e-06	-0.86829	3.92588e-06
-0.96398	7.17697e-06	-0.86675	3.98722e-06
-0.96275	7.23831e-06	-0.86491	4.1099e-06
-0.96183	7.36099e-06	-0.86338	4.17124e-06
-0.96122	7.36099e-06	-0.86184	4.23258e-06
-0.9603	7.48367e-06	-0.86	4.23258e-06
-0.95907	7.54501e-06	-0.85878	4.29393e-06
-0.95846	7.60635e-06	-0.85724	4.47795e-06
-0.95754	7.6677e-06	-0.85571	4.41661e-06
-0.95662	7.72904e-06	-0.85387	4.47795e-06
-0.9557	7.85172e-06	-0.85203	4.53929e-06
-0.95478	7.9744e-06	-0.8505	4.66197e-06
-0.95386	7.9744e-06	-0.84896	4.72331e-06
-0.95294	8.15842e-06	-0.84774	4.846e-06
-0.95202	8.21977e-06	-0.84559	4.78466e-06
-0.9514	8.28111e-06	-0.84436	4.90734e-06
-0.95048	8.34245e-06	-0.84314	5.03002e-06
-0.94956	8.40379e-06	-0.8413	4.96868e-06
-0.94834	8.46513e-06	-0.83945	5.09136e-06
-0.94772	8.52647e-06	-0.83792	5.1527e-06
-0.9465	8.58781e-06	-0.83639	5.21404e-06
-0.94588	8.7105e-06	-0.83455	5.27538e-06
-0.94496	8.77184e-06	-0.83301	5.27538e-06
-0.94404	8.83318e-06	-0.83117	5.33673e-06
-0.94343	8.95586e-06	-0.82995	5.45941e-06
-0.9422	9.0172e-06	-0.82841	5.52075e-06
-0.94128	9.20123e-06	-0.82688	5.58209e-06
-0.94036	9.20123e-06	-0.82473	5.70478e-06
-0.93944	9.26257e-06	-0.82351	5.70478e-06
-0.93852	9.38525e-06	-0.82167	5.70478e-06
-0.93791	9.44659e-06	-0.82013	5.82746e-06
-0.93699	9.50793e-06	-0.81829	5.8888e-06
-0.93576	9.63062e-06	-0.81707	5.8888e-06
-0.93484	9.63062e-06	-0.81523	6.01148e-06
-0.93392	9.69196e-06	-0.814	6.01148e-06
-0.93361	9.81464e-06	-0.81246	6.13416e-06
-0.93239	9.87598e-06	-0.81062	6.19551e-06
-0.93147	9.99866e-06	-0.80909	6.19551e-06
-0.93055	1.01213e-05	-0.80725	6.25685e-06
-0.92963	1.01827e-05	-0.80572	6.37953e-06
-0.92871	1.03054e-05	-0.80418	6.44087e-06
-0.92809	1.0428e-05	-0.80265	6.50221e-06
-0.92687	1.0428e-05	-0.80112	6.50221e-06
-0.92595	1.05507e-05	-0.79958	6.56355e-06
-0.92503	1.07348e-05	-0.79805	6.68623e-06
-0.92411	1.07348e-05	-0.79621	6.68623e-06
-0.92319	1.09188e-05	-0.79468	6.68623e-06
-0.92227	1.09801e-05	-0.79314	6.80892e-06
-0.92165	1.10415e-05	-0.791	6.87026e-06
-0.92073	1.11642e-05	-0.79008	6.99294e-06
-0.92012	1.13482e-05	-0.78824	7.05428e-06
-0.91889	1.14709e-05	-0.7867	7.17697e-06
-0.91767	1.15935e-05	-0.78517	7.11562e-06
-0.91705	1.15935e-05	-0.78363	7.23831e-06
-0.91613	1.17776e-05	-0.78179	7.29965e-06
-0.91552	1.18389e-05	-0.78026	7.29965e-06
-0.91429	1.19616e-05	-0.77873	7.36099e-06
-0.91337	1.21456e-05	-0.77689	7.42233e-06
-0.91276	1.22069e-05	-0.77535	7.54501e-06
-0.91153	1.23296e-05	-0.77382	7.48367e-06
-0.91061	1.2575e-05	-0.77229	7.54501e-06
-0.90969	1.26977e-05	-0.77075	7.6677e-06
-0.90908	1.28204e-05	-0.76922	7.72904e-06
-0.90816	1.30044e-05	-0.76738	7.79038e-06
-0.90724	1.31271e-05	-0.76615	7.91306e-06
-0.90601	1.32497e-05	-0.76431	7.9744e-06
-0.9054	1.34338e-05	-0.76247	7.9744e-06
-0.90417	1.36178e-05	-0.76094	8.03574e-06
-0.90356	1.37405e-05	-0.7594	8.15842e-06
-0.90294	1.39245e-05	-0.75787	8.15842e-06
-0.90172	1.41085e-05	-0.75634	8.21977e-06
-0.9008	1.42312e-05	-0.7548	8.28111e-06
-0.89957	1.44766e-05	-0.75296	8.40379e-06
-0.89896	1.46606e-05	-0.75143	8.40379e-06
-0.89804	1.47833e-05	-0.74959	8.46513e-06
-0.89742	1.509e-05	-0.74836	8.58781e-06
-0.8965	1.5274e-05	-0.74652	8.7105e-06
-0.89528	1.5458e-05	-0.74468	8.7105e-06
-0.89436	1.57034e-05	-0.74315	8.83318e-06
-0.89344	1.58874e-05	-0.74162	8.89452e-06
-0.89252	1.61328e-05	-0.74008	8.89452e-06
-0.8916	1.63782e-05	-0.73855	9.0172e-06
-0.89098	1.65622e-05	-0.73702	9.07854e-06
-0.89006	1.68689e-05	-0.73548	9.07854e-06
-0.88914	1.71756e-05	-0.73364	9.13989e-06
-0.88822	1.74823e-05	-0.73211	9.20123e-06
-0.8873	1.77277e-05	-0.73057	9.26257e-06
-0.88607	1.7973e-05	-0.72904	9.38525e-06
-0.88577	1.82797e-05	-0.72751	9.50793e-06
-0.88485	1.86478e-05	-0.72567	9.56927e-06
-0.88393	1.90158e-05	-0.72413	9.69196e-06
-0.88301	1.93225e-05	-0.7226	9.7533e-06
-0.88178	1.96906e-05	-0.72107	9.81464e-06
-0.88086	1.99973e-05	-0.71923	9.81464e-06
-0.88025	2.03653e-05	-0.71769	9.87598e-06
-0.87902	2.0672e-05	-0.71616	9.99866e-06
-0.8781	2.11014e-05	-0.71463	9.99866e-06
-0.87749	2.14695e-05	-0.71309	1.01213e-05
-0.87657	2.18989e-05	-0.71156	1.01213e-05
-0.87595	2.22669e-05	-0.70972	1.0244e-05
-0.87473	2.27576e-05	-0.70849	1.03054e-05
-0.87381	2.32484e-05	-0.70665	1.0428e-05
-0.87289	2.36164e-05	-0.70481	1.0428e-05
-0.87197	2.42298e-05	-0.70358	1.04894e-05
-0.87105	2.46592e-05	-0.70174	1.06121e-05
-0.87013	2.52113e-05	-0.70021	1.06121e-05
-0.86921	2.57634e-05	-0.69868	1.07961e-05
-0.86829	2.63768e-05	-0.69714	1.07961e-05
-0.86737	2.68675e-05	-0.6953	1.08574e-05
-0.86645	2.74809e-05	-0.69377	1.09188e-05
-0.86583	2.8033e-05	-0.69224	1.09188e-05
-0.86491	2.87077e-05	-0.6904	1.09801e-05
-0.86368	2.93825e-05	-0.68886	1.11028e-05
-0.86307	2.99959e-05	-0.68733	1.11642e-05
-0.86215	3.0548e-05	-0.6858	1.12255e-05
-0.86092	3.13454e-05	-0.68426	1.12868e-05
-0.86	3.20202e-05	-0.68242	1.14095e-05
-0.85939	3.26949e-05	-0.68089	1.14095e-05
-0.85878	3.34924e-05	-0.67935	1.14709e-05
-0.85755	3.42898e-05	-0.67782	1.15322e-05
-0.85663	3.50259e-05	-0.67598	1.15935e-05
-0.85571	3.58847e-05	-0.67445	1.15935e-05
-0.8551	3.66821e-05	-0.67291	1.16549e-05
-0.85418	3.76022e-05	-0.67138	1.17162e-05
-0.85295	3.8461e-05	-0.66985	1.18389e-05
-0.85203	3.93198e-05	-0.66801	1.18389e-05
-0.85142	4.02399e-05	-0.66647	1.19616e-05
-0.85019	4.116e-05	-0.66494	1.19616e-05
-0.84927	4.20802e-05	-0.66341	1.20229e-05
-0.84835	4.31229e-05	-0.66157	1.21456e-05
-0.84774	4.41044e-05	-0.66003	1.20843e-05
-0.84682	4.50859e-05	-0.6585	1.21456e-05
-0.8459	4.61287e-05	-0.65696	1.22069e-05
-0.84498	4.71715e-05	-0.65543	1.22069e-05
-0.84406	4.82756e-05	-0.6539	1.22069e-05
-0.84314	4.93798e-05	-0.65206	1.23296e-05
-0.84222	5.04839e-05	-0.65052	1.2391e-05
-0.8416	5.16494e-05	-0.64899	1.2391e-05
-0.84038	5.28762e-05	-0.64715	1.24523e-05
-0.83945	5.4103e-05	-0.64562	1.25137e-05
-0.83884	5.53299e-05	-0.64408	1.2575e-05
-0.83761	5.64953e-05	-0.64255	1.2575e-05
-0.837	5.76608e-05	-0.64102	1.2575e-05
-0.83608	5.8949e-05	-0.63918	1.26977e-05
-0.83485	6.02985e-05	-0.63764	1.2759e-05
-0.83424	6.15253e-05	-0.63611	1.28204e-05
-0.83301	6.29362e-05	-0.63458	1.26977e-05
-0.83209	6.42857e-05	-0.63304	1.28204e-05
-0.83148	6.56965e-05	-0.63151	1.28817e-05
-0.83056	6.7046e-05	-0.62967	1.28817e-05
-0.82995	6.84569e-05	-0.62813	1.2943e-05
-0.82872	6.99291e-05	-0.6266	1.30044e-05
-0.8278	7.12786e-05	-0.62476	1.30657e-05
-0.82688	7.26894e-05	-0.62323	1.30044e-05
-0.82627	7.4223e-05	-0.62169	1.31884e-05
-0.82504	7.56338e-05	-0.61985	1.31271e-05
-0.82443	7.7106e-05	-0.61863	1.31884e-05
-0.82351	7.86395e-05	-0.61679	1.31271e-05
-0.82289	8.02344e-05	-0.61525	1.31884e-05
-0.82167	8.17066e-05	-0.61341	1.33111e-05
-0.82075	8.32401e-05	-0.61219	1.33111e-05
-0.81983	8.4835e-05	-0.61065	1.33111e-05
-0.81891	8.63685e-05	-0.60912	1.33724e-05
-0.81799	8.79021e-05	-0.60759	1.34951e-05
-0.81707	8.95583e-05	-0.60574	1.34951e-05
-0.81584	9.10918e-05	-0.60421	1.34338e-05
-0.81523	9.26867e-05	-0.60237	1.35565e-05
-0.81461	9.42816e-05	-0.60084	1.35565e-05
-0.81338	9.58764e-05	-0.5993	1.36178e-05
-0.81246	9.74713e-05	-0.59777	1.36178e-05
-0.81185	9.91275e-05	-0.59593	1.36791e-05
-0.81062	0.000100661	-0.5947	1.37405e-05
-0.81001	0.000102379	-0.59286	1.37405e-05
-0.80909	0.000103973	-0.59133	1.37405e-05
-0.80817	0.00010563	-0.58949	1.38018e-05
-0.80725	0.000107163	-0.58826	1.39245e-05
-0.80633	0.000108942	-0.58642	1.39859e-05
-0.80541	0.000110598	-0.58489	1.39245e-05
-0.80449	0.000112193	-0.58336	1.39859e-05
-0.80326	0.000113727	-0.58152	1.41085e-05
-0.80296	0.000115322	-0.57998	1.41085e-05
-0.80173	0.000116978	-0.57845	1.41085e-05
-0.80112	0.000118573	-0.57691	1.41699e-05
-0.79989	0.000120106	-0.57538	1.42926e-05
-0.79897	0.00012164	-0.57354	1.42926e-05
-0.79805	0.000123235	-0.57201	1.42926e-05
-0.79713	0.000124952	-0.57047	1.43539e-05
-0.79652	0.000126486	-0.56894	1.44152e-05
-0.7956	0.000128081	-0.56741	1.44152e-05
-0.79468	0.000129614	-0.56587	1.45379e-05
-0.79376	0.000131148	-0.56403	1.45379e-05
-0.79253	0.000132681	-0.5625	1.46606e-05
-0.79192	0.000134153	-0.56066	1.47219e-05
-0.791	0.000135626	-0.55913	1.47833e-05
-0.79008	0.000137159	-0.55729	1.4906e-05
-0.78916	0.000138631	-0.55606	1.48446e-05
-0.78854	0.000139981	-0.55452	1.50286e-05
-0.78731	0.000141453	-0.55299	1.50286e-05
-0.78639	0.000142925	-0.55146	1.50286e-05
-0.78547	0.000144397	-0.54962	1.51513e-05
-0.78425	0.000145624	-0.54808	1.52127e-05
-0.78394	0.000147035	-0.54624	1.53354e-05
-0.78271	0.000148446	-0.54502	1.53967e-05
-0.7821	0.000149795	-0.54348	1.55194e-05
-0.78118	0.000151084	-0.54164	1.55807e-05
-0.77995	0.00015231	-0.54011	1.56421e-05
-0.77934	0.000153537	-0.53827	1.57647e-05
-0.77842	0.000154825	-0.53643	1.58261e-05
-0.7775	0.000155991	-0.5352	1.58261e-05
-0.77658	0.000157156	-0.53367	1.60101e-05
-0.77566	0.000158383	-0.53214	1.61328e-05
-0.77474	0.000159549	-0.5306	1.61941e-05
-0.77382	0.000160714	-0.52907	1.63168e-05
-0.77321	0.000161818	-0.52753	1.63782e-05
-0.77198	0.000162922	-0.52569	1.66235e-05
-0.77106	0.000163965	-0.52416	1.66849e-05
-0.77014	0.000165008	-0.52232	1.68075e-05
-0.76953	0.00016599	-0.52109	1.69302e-05
-0.7683	0.000166848	-0.51925	1.70529e-05
-0.76769	0.000167768	-0.51772	1.72369e-05
-0.76646	0.000168627	-0.51588	1.72369e-05
-0.76585	0.000169547	-0.51435	1.7421e-05
-0.76493	0.000170467	-0.51281	1.75436e-05
-0.76401	0.000171326	-0.51097	1.77277e-05
-0.76339	0.000172185	-0.50944	1.78504e-05
-0.76217	0.00017286	-0.50821	1.7973e-05
-0.76094	0.000173657	-0.50637	1.82184e-05
-0.76032	0.000174332	-0.50484	1.82797e-05
-0.7594	0.000175007	-0.5033	1.85251e-05
-0.75879	0.000175681	-0.50177	1.86478e-05
-0.75756	0.000176234	-0.49993	1.89545e-05
-0.75664	0.000176847	-0.4984	1.90772e-05
-0.75603	0.000177399	-0.49686	1.91998e-05
-0.7548	0.000177951	-0.49502	1.93839e-05
-0.75419	0.000178442	-0.49349	1.95679e-05
-0.75327	0.000178871	-0.49196	1.98133e-05
-0.75235	0.000179301	-0.49042	1.99973e-05
-0.75112	0.000179791	-0.48889	2.012e-05
-0.75051	0.000180159	-0.48736	2.03653e-05
-0.74959	0.000180527	-0.48552	2.05494e-05
-0.74867	0.000180895	-0.48398	2.07947e-05
-0.74775	0.000181202	-0.48245	2.10401e-05
-0.74683	0.000181386	-0.48061	2.12855e-05
-0.7456	0.000181632	-0.47908	2.14695e-05
-0.74499	0.000181693	-0.47754	2.17762e-05
-0.74407	0.000181938	-0.47601	2.19602e-05
-0.74315	0.000182	-0.47417	2.22669e-05
-0.74223	0.000182184	-0.47294	2.25123e-05
-0.74131	0.000182245	-0.4711	2.26963e-05
-0.74039	0.000182368	-0.46957	2.30644e-05
-0.73978	0.000182429	-0.46834	2.32484e-05
-0.73855	0.00018249	-0.46619	2.35551e-05
-0.73794	0.000182429	-0.46466	2.38005e-05
-0.73702	0.000182429	-0.46313	2.41072e-05
-0.7361	0.000182306	-0.46159	2.44139e-05
-0.73517	0.000182184	-0.45975	2.47206e-05
-0.73425	0.000182	-0.45853	2.50273e-05
-0.73303	0.000181877	-0.45669	2.52726e-05
-0.73241	0.000181693	-0.45515	2.55793e-05
-0.73149	0.000181509	-0.45362	2.59474e-05
-0.73088	0.000181325	-0.45208	2.61928e-05
-0.72965	0.000181079	-0.45024	2.65608e-05
-0.72873	0.000180773	-0.44902	2.68675e-05
-0.72781	0.000180527	-0.44718	2.71742e-05
-0.72689	0.000180221	-0.44564	2.75423e-05
-0.72597	0.000179853	-0.4438	2.7849e-05
-0.72536	0.000179485	-0.44258	2.82784e-05
-0.72413	0.000179178	-0.44104	2.86464e-05
-0.72352	0.000178687	-0.43951	2.90145e-05
-0.7226	0.000178319	-0.43767	2.94439e-05
-0.72137	0.000177828	-0.43614	2.98119e-05
-0.72076	0.000177399	-0.4343	3.01186e-05
-0.71984	0.000176847	-0.43276	3.0548e-05
-0.71892	0.000176417	-0.43123	3.10387e-05
-0.718	0.000175927	-0.4297	3.13454e-05
-0.71708	0.000175375	-0.42786	3.17748e-05
-0.71616	0.000174761	-0.42632	3.22042e-05
-0.71524	0.000174209	-0.42479	3.26336e-05
-0.71432	0.000173596	-0.42295	3.31243e-05
-0.71371	0.000173044	-0.42141	3.35537e-05
-0.71248	0.00017243	-0.42019	3.39831e-05
-0.71187	0.000171817	-0.41865	3.44738e-05
-0.71064	0.000171142	-0.41681	3.49646e-05
-0.71002	0.000170467	-0.41497	3.54553e-05
-0.7091	0.000169793	-0.41375	3.5946e-05
-0.70818	0.000169179	-0.41191	3.64981e-05
-0.70726	0.000168443	-0.41037	3.69275e-05
-0.70634	0.000167707	-0.40884	3.74795e-05
-0.70542	0.000167032	-0.407	3.80316e-05
-0.70481	0.000166358	-0.40547	3.8461e-05
-0.70389	0.00016556	-0.40393	3.90744e-05
-0.70266	0.000164824	-0.4024	3.96265e-05
-0.70174	0.000163965	-0.40086	4.01786e-05
-0.70113	0.000163229	-0.39933	4.0792e-05
-0.70021	0.000162493	-0.3978	4.13441e-05
-0.69929	0.000161634	-0.39596	4.18961e-05
-0.69806	0.000160837	-0.39412	4.25095e-05
-0.69714	0.000160101	-0.39258	4.30616e-05
-0.69653	0.000159242	-0.39105	4.36137e-05
-0.69561	0.000158444	-0.38952	4.42271e-05
-0.69438	0.000157647	-0.38798	4.49632e-05
-0.69346	0.00015685	-0.38676	4.55153e-05
-0.69285	0.000155991	-0.38492	4.61287e-05
-0.69193	0.000155132	-0.38308	4.68034e-05
-0.69101	0.000154273	-0.38154	4.74782e-05
-0.69009	0.000153353	-0.38001	4.81529e-05
-0.68917	0.000152556	-0.37817	4.87663e-05
-0.68825	0.000151636	-0.37664	4.94411e-05
-0.68733	0.000150777	-0.3751	5.01159e-05
-0.68641	0.000149918	-0.37387	5.07906e-05
-0.68549	0.000149059	-0.37203	5.15267e-05
-0.68457	0.000148201	-0.37019	5.22015e-05
-0.68395	0.00014728	-0.36866	5.28762e-05
-0.68303	0.000146483	-0.36713	5.3551e-05
-0.68211	0.000145502	-0.36559	5.42871e-05
-0.68119	0.000144704	-0.36406	5.50231e-05
-0.68027	0.000143784	-0.36222	5.57593e-05
-0.67966	0.000142802	-0.36099	5.65567e-05
-0.67843	0.000141944	-0.35915	5.72928e-05
-0.67751	0.000141085	-0.35731	5.80289e-05
-0.67659	0.000140165	-0.35609	5.8765e-05
-0.67567	0.000139245	-0.35455	5.95011e-05
-0.67475	0.000138386	-0.35271	6.03598e-05
-0.67383	0.000137527	-0.35118	6.10346e-05
-0.67291	0.00013673	-0.34934	6.1832e-05
-0.6723	0.000135748	-0.3478	6.25681e-05
-0.67107	0.00013489	-0.34627	6.33656e-05
-0.67015	0.000134031	-0.34443	6.4163e-05
-0.66954	0.000133172	-0.3432	6.50218e-05
-0.66862	0.000132129	-0.34136	6.57579e-05
-0.6677	0.000131332	-0.33983	6.6678e-05
-0.66678	0.000130412	-0.3383	6.75368e-05
-0.66555	0.000129614	-0.33646	6.83342e-05
-0.66494	0.000128694	-0.33523	6.91317e-05
-0.66371	0.000127835	-0.3337	6.99904e-05
-0.6631	0.000127038	-0.33216	7.07265e-05
-0.66187	0.000126118	-0.33032	7.15853e-05
-0.66095	0.000125259	-0.32879	7.23827e-05
-0.66034	0.000124461	-0.32726	7.33029e-05
-0.65942	0.000123603	-0.32542	7.41616e-05
-0.6585	0.000122744	-0.32388	7.49591e-05
-0.65758	0.000121946	-0.32235	7.57565e-05
-0.65666	0.000121088	-0.32081	7.6738e-05
-0.65574	0.000120229	-0.31897	7.75354e-05
-0.65512	0.000119431	-0.31744	7.82715e-05
-0.6539	0.000118511	-0.3156	7.90689e-05
-0.65298	0.000117714	-0.31437	7.9989e-05
-0.65236	0.000116916	-0.31284	8.07865e-05
-0.65175	0.000116119	-0.31131	8.16453e-05
-0.65022	0.000115322	-0.30947	8.24427e-05
-0.6496	0.000114585	-0.30793	8.32401e-05
-0.64868	0.000113849	-0.3064	8.41603e-05
-0.64746	0.000113052	-0.30487	8.49577e-05
-0.64684	0.000112193	-0.30303	8.58165e-05
-0.64592	0.000111457	-0.30149	8.66139e-05
-0.64531	0.000110721	-0.29996	8.74113e-05
-0.64408	0.000109862	-0.29812	8.82701e-05
-0.64347	0.000109188	-0.29689	8.89449e-05
-0.64255	0.00010839	-0.29505	8.98037e-05
-0.64102	0.000107715	-0.29352	9.04784e-05
-0.64071	0.000106918	-0.29198	9.11532e-05
-0.63948	0.00010612	-0.29014	9.18892e-05
-0.63887	0.000105384	-0.28861	9.26867e-05
-0.63795	0.00010471	-0.28708	9.33614e-05
-0.63672	0.000103912	-0.28554	9.40362e-05
-0.63611	0.000103299	-0.2837	9.47723e-05
-0.63519	0.000102563	-0.28248	9.53857e-05
-0.63427	0.000101827	-0.28064	9.61218e-05
-0.63335	0.000101152	-0.2791	9.67966e-05
-0.63243	0.000100416	-0.27757	9.741e-05
-0.63151	9.97409e-05	-0.27573	9.80234e-05
-0.63028	9.91275e-05	-0.2742	9.86368e-05
-0.62936	9.84528e-05	-0.27266	9.91889e-05
-0.62875	9.77167e-05	-0.27113	9.97409e-05
-0.62783	9.70419e-05	-0.26959	0.000100354
-0.62721	9.63672e-05	-0.26806	0.000100906
-0.62629	9.57538e-05	-0.26653	0.000101458
-0.62537	9.5079e-05	-0.26469	0.000101949
-0.62415	9.45269e-05	-0.26285	0.000102501
-0.62353	9.38522e-05	-0.26131	0.000103053
-0.62292	9.31161e-05	-0.25978	0.000103421
-0.62169	9.25027e-05	-0.25825	0.000104035
-0.62077	9.18892e-05	-0.25641	0.000104464
-0.61985	9.13985e-05	-0.25518	0.000104894
-0.61924	9.08465e-05	-0.25334	0.000105384
-0.61801	9.01717e-05	-0.25181	0.000105752
-0.61709	8.95583e-05	-0.25027	0.000106366
-0.61617	8.88835e-05	-0.24874	0.000106611
-0.61556	8.83928e-05	-0.24721	0.000107102
-0.61433	8.77181e-05	-0.24536	0.00010747
-0.61341	8.72273e-05	-0.24383	0.000107899
-0.6128	8.66139e-05	-0.2423	0.000108206
-0.61188	8.60005e-05	-0.24046	0.000108635
-0.61096	8.54484e-05	-0.23923	0.000109126
-0.61004	8.4835e-05	-0.2377	0.000109433
-0.60881	8.42829e-05	-0.23586	0.000109801
-0.6082	8.37922e-05	-0.23432	0.000110169
-0.60728	8.33015e-05	-0.23279	0.000110537
-0.60605	8.26881e-05	-0.23126	0.000110782
-0.60544	8.21973e-05	-0.22972	0.000111212
-0.60452	8.17066e-05	-0.22788	0.000111396
-0.60329	8.11545e-05	-0.22604	0.000111764
-0.60268	8.06025e-05	-0.22482	0.000112009
-0.60176	8.00504e-05	-0.22328	0.000112255
-0.60084	7.95597e-05	-0.22144	0.000112623
-0.59992	7.90689e-05	-0.21991	0.000112868
-0.599	7.85782e-05	-0.21807	0.000113175
-0.59808	7.80875e-05	-0.21684	0.000113359
-0.59716	7.75967e-05	-0.215	0.000113604
-0.59685	7.70447e-05	-0.21347	0.000113911
-0.59562	7.66153e-05	-0.21193	0.000114095
-0.5947	7.61859e-05	-0.21009	0.000114279
-0.59378	7.56338e-05	-0.20856	0.000114463
-0.59286	7.52044e-05	-0.20703	0.000114647
-0.59194	7.47751e-05	-0.20549	0.000114831
-0.59102	7.42843e-05	-0.20396	0.000114954
-0.5901	7.37936e-05	-0.20212	0.000115199
-0.58918	7.33029e-05	-0.20059	0.000115322
-0.58826	7.28735e-05	-0.19905	0.000115444
-0.58734	7.25054e-05	-0.19752	0.000115567
-0.58642	7.20147e-05	-0.19599	0.000115751
-0.5855	7.15853e-05	-0.19414	0.000115874
-0.58489	7.12786e-05	-0.19292	0.000115996
-0.58366	7.07879e-05	-0.19108	0.000116058
-0.58274	7.03585e-05	-0.18954	0.000116058
-0.58182	6.99291e-05	-0.18801	0.000116242
-0.5809	6.9561e-05	-0.18617	0.000116303
-0.57998	6.91317e-05	-0.18464	0.000116364
-0.57937	6.87022e-05	-0.1831	0.000116426
-0.57845	6.83342e-05	-0.18157	0.000116487
-0.57753	6.79048e-05	-0.17973	0.000116487
-0.5763	6.74754e-05	-0.1785	0.00011661
-0.57569	6.71687e-05	-0.17666	0.000116671
-0.57477	6.68007e-05	-0.17482	0.000116733
-0.57385	6.64326e-05	-0.1736	0.000116855
-0.57293	6.60646e-05	-0.17206	0.000116855
-0.5717	6.56965e-05	-0.17022	0.000116916
-0.57139	6.53285e-05	-0.16869	0.000116855
-0.57017	6.48991e-05	-0.16685	0.000116916
-0.56955	6.46537e-05	-0.16531	0.000116978
-0.56863	6.42857e-05	-0.16378	0.000116916
-0.56771	6.39176e-05	-0.16225	0.000117039
-0.56679	6.36109e-05	-0.16041	0.0001171
-0.56587	6.31815e-05	-0.15887	0.000117162
-0.56495	6.29975e-05	-0.15765	0.000117039
-0.56403	6.26295e-05	-0.15581	0.0001171
-0.56311	6.22614e-05	-0.15458	0.000117162
-0.56219	6.19547e-05	-0.15305	0.000117162
-0.56127	6.17093e-05	-0.15121	0.000117223
-0.56035	6.13413e-05	-0.14937	0.0001171
-0.55974	6.10959e-05	-0.14814	0.0001171
-0.55882	6.07892e-05	-0.1463	0.000117039
-0.55759	6.04825e-05	-0.14446	0.000116916
-0.55667	6.02372e-05	-0.14323	0.000116855
-0.55575	5.98691e-05	-0.14139	0.000116733
-0.55483	5.96238e-05	-0.13986	0.000116487
-0.55422	5.9317e-05	-0.13832	0.000116364
-0.5533	5.90717e-05	-0.13679	0.000116242
-0.55207	5.88263e-05	-0.13495	0.000115996
-0.55146	5.85196e-05	-0.13311	0.000115812
-0.55054	5.83356e-05	-0.13188	0.000115567
-0.54962	5.80289e-05	-0.13035	0.000115322
-0.549	5.77835e-05	-0.12882	0.000115138
-0.54778	5.75381e-05	-0.12698	0.000114831
-0.54686	5.72314e-05	-0.12514	0.000114585
-0.54655	5.69861e-05	-0.1236	0.000114279
-0.54502	5.67407e-05	-0.12207	0.000114156
-0.5444	5.65567e-05	-0.12054	0.000113911
-0.54348	5.625e-05	-0.119	0.000113665
-0.54226	5.6066e-05	-0.11747	0.000113481
-0.54134	5.58819e-05	-0.11593	0.000113297
-0.54042	5.55752e-05	-0.11409	0.000113052
-0.5398	5.54525e-05	-0.11256	0.000112807
-0.53888	5.52685e-05	-0.11133	0.000112623
-0.53766	5.50231e-05	-0.10949	0.000112377
-0.53704	5.48391e-05	-0.10765	0.000112132
-0.53612	5.45938e-05	-0.10612	0.000111825
-0.5349	5.44097e-05	-0.10459	0.00011158
-0.53428	5.41644e-05	-0.10305	0.000111273
-0.53367	5.39804e-05	-0.10152	0.000111028
-0.53244	5.37963e-05	-0.09968	0.000110721
-0.53152	5.36123e-05	-0.09815	0.000110414
-0.53091	5.34896e-05	-0.09661	0.000110108
-0.52999	5.33056e-05	-0.09477	0.00010974
-0.52907	5.31216e-05	-0.09324	0.000109371
-0.52815	5.29376e-05	-0.0917	0.000109065
-0.52692	5.27535e-05	-0.09017	0.000108574
-0.52631	5.25695e-05	-0.08864	0.000108145
-0.52539	5.24468e-05	-0.0871	0.000107777
-0.52447	5.23241e-05	-0.08526	0.000107286
-0.52355	5.20788e-05	-0.08373	0.000106857
-0.52263	5.19561e-05	-0.0822	0.000106427
-0.52171	5.17721e-05	-0.08066	0.000105998
-0.52079	5.16494e-05	-0.07913	0.000105446
-0.51987	5.14654e-05	-0.0776	0.000105078
-0.51895	5.13427e-05	-0.07606	0.000104526
-0.51803	5.11587e-05	-0.07422	0.000104096
-0.51711	5.10973e-05	-0.07238	0.000103544
-0.51619	5.09133e-05	-0.07116	0.000102992
-0.51557	5.07293e-05	-0.06962	0.000102501
-0.51435	5.06066e-05	-0.06778	0.000101949
-0.51373	5.04839e-05	-0.06625	0.000101397
-0.51251	5.03612e-05	-0.06471	0.000100784
-0.51189	5.02385e-05	-0.06287	0.000100232
-0.51067	5.01159e-05	-0.06134	9.96796e-05
-0.50975	4.99932e-05	-0.06011	9.91275e-05
-0.50883	4.98705e-05	-0.05827	9.85141e-05
-0.50821	4.97478e-05	-0.05674	9.7962e-05
-0.50729	4.96251e-05	-0.05521	9.741e-05
-0.50637	4.95024e-05	-0.05367	9.67966e-05
-0.50515	4.94411e-05	-0.05183	9.61831e-05
-0.50453	4.93184e-05	-0.04999	9.55697e-05
-0.50361	4.91344e-05	-0.04877	9.50177e-05
-0.50269	4.9073e-05	-0.04693	9.44042e-05
-0.50208	4.89504e-05	-0.04539	9.38522e-05
-0.50085	4.88277e-05	-0.04386	9.31774e-05
-0.50024	4.86437e-05	-0.04233	9.26253e-05
-0.49932	4.85823e-05	-0.04048	9.20119e-05
-0.4984	4.84596e-05	-0.03895	9.14599e-05
-0.49748	4.83983e-05	-0.03742	9.08465e-05
-0.49656	4.82756e-05	-0.03558	9.0233e-05
-0.49564	4.82143e-05	-0.03404	8.9681e-05
-0.49472	4.80916e-05	-0.03282	8.91289e-05
-0.49349	4.80303e-05	-0.03128	8.85768e-05
-0.49288	4.79076e-05	-0.02975	8.79634e-05
-0.49196	4.78462e-05	-0.0276	8.74113e-05
-0.49104	4.77235e-05	-0.02607	8.68593e-05
-0.49012	4.76622e-05	-0.02454	8.63685e-05
-0.4892	4.76009e-05	-0.0227	8.57551e-05
-0.48858	4.74782e-05	-0.02116	8.52031e-05
-0.48736	4.74168e-05	-0.01994	8.4651e-05
-0.48674	4.72942e-05	-0.0184	8.41603e-05
-0.48552	4.72328e-05	-0.01656	8.36695e-05
-0.4846	4.71101e-05	-0.01472	8.31174e-05
-0.48368	4.70488e-05	-0.01349	8.26881e-05
-0.48276	4.69261e-05	-0.01165	8.20746e-05
-0.48214	4.69261e-05	-0.01012	8.17066e-05
-0.48122	4.68034e-05	-0.00859	8.12772e-05
-0.4803	4.67421e-05	-0.00675	8.07251e-05
-0.47938	4.66194e-05	-0.00521	8.01731e-05
-0.47846	4.64967e-05	-0.00368	7.9805e-05
-0.47754	4.6374e-05	-0.00215	7.93143e-05
-0.47662	4.6374e-05	-0.000306413	7.88849e-05
-0.4757	4.63127e-05	0.000920413	7.85169e-05
-0.47478	4.62513e-05	0.00276	7.80875e-05
-0.47386	4.619e-05	0.00429	7.77194e-05
-0.47294	4.61287e-05	0.00583	7.73514e-05
-0.47202	4.60673e-05	0.00736	7.69833e-05
-0.4711	4.6006e-05	0.0092	7.66153e-05
-0.47049	4.58833e-05	0.01074	7.62472e-05
-0.46957	4.58833e-05	0.01227	7.59405e-05
-0.46865	4.57606e-05	0.01411	7.56338e-05
-0.46742	4.56993e-05	0.01534	7.53271e-05
-0.46681	4.55766e-05	0.01687	7.50204e-05
-0.46589	4.55766e-05	0.01871	7.46524e-05
-0.46497	4.54539e-05	0.02024	7.4407e-05
-0.46405	4.53926e-05	0.02208	7.41003e-05
-0.46313	4.53312e-05	0.02331	7.39163e-05
-0.4619	4.52699e-05	0.02484	7.36709e-05
-0.46098	4.52699e-05	0.02668	7.33642e-05
-0.46006	4.51472e-05	0.02852	7.31188e-05
-0.45975	4.50859e-05	0.03006	7.28735e-05
-0.45853	4.50859e-05	0.03159	7.25668e-05
-0.45761	4.50245e-05	0.03312	7.22601e-05
-0.45669	4.49018e-05	0.03466	7.20147e-05
-0.45577	4.47792e-05	0.03619	7.1708e-05
-0.45515	4.47792e-05	0.03803	7.13399e-05
-0.45423	4.47178e-05	0.03957	7.09105e-05
-0.45331	4.45951e-05	0.0411	7.06652e-05
-0.45239	4.45338e-05	0.04263	7.02971e-05
-0.45147	4.45338e-05	0.04447	6.99291e-05
-0.45024	4.44111e-05	0.04601	6.94997e-05
-0.44963	4.44111e-05	0.04754	6.90703e-05
-0.44871	4.43498e-05	0.04907	6.87636e-05
-0.44779	4.42884e-05	0.05061	6.83342e-05
-0.44687	4.42271e-05	0.05214	6.79048e-05
-0.44626	4.41658e-05	0.05398	6.74754e-05
-0.44534	4.41044e-05	0.05551	6.71074e-05
-0.44411	4.41044e-05	0.05705	6.67393e-05
-0.4435	4.39817e-05	0.05858	6.63099e-05
-0.44227	4.39817e-05	0.06011	6.58806e-05
-0.44166	4.3859e-05	0.06165	6.55738e-05
-0.44074	4.3859e-05	0.06349	6.52671e-05
-0.43982	4.37977e-05	0.06502	6.48378e-05
-0.43859	4.37364e-05	0.06656	6.45924e-05
-0.43798	4.3675e-05	0.0684	6.42243e-05
-0.43706	4.36137e-05	0.06993	6.3979e-05
-0.43614	4.35523e-05	0.07146	6.36109e-05
-0.43522	4.35523e-05	0.0733	6.33042e-05
-0.4343	4.34296e-05	0.07453	6.30589e-05
-0.43307	4.34296e-05	0.07637	6.27522e-05
-0.43246	4.34296e-05	0.0779	6.24454e-05
-0.43154	4.32456e-05	0.07944	6.21387e-05
-0.43062	4.31843e-05	0.08097	6.18934e-05
-0.4297	4.31843e-05	0.08281	6.1648e-05
-0.42878	4.31229e-05	0.08434	6.14026e-05
-0.42786	4.30616e-05	0.08588	6.11573e-05
-0.42693	4.30616e-05	0.08741	6.09733e-05
-0.42632	4.30003e-05	0.08925	6.07279e-05
-0.4254	4.29389e-05	0.09079	6.04825e-05
-0.42448	4.28776e-05	0.09263	6.02985e-05
-0.42356	4.28162e-05	0.09355	6.00531e-05
-0.42264	4.27549e-05	0.09539	5.98078e-05
-0.42203	4.26322e-05	0.09692	5.96238e-05
-0.4208	4.26936e-05	0.09876	5.94397e-05
-0.41957	4.26322e-05	0.09999	5.91944e-05
-0.41896	4.25095e-05	0.10183	5.90103e-05
-0.41804	4.23869e-05	0.10336	5.88263e-05
-0.41712	4.25095e-05	0.1052	5.86423e-05
-0.4162	4.23869e-05	0.10673	5.84583e-05
-0.41528	4.23869e-05	0.10827	5.83356e-05
-0.41436	4.23255e-05	0.1098	5.81516e-05
-0.41375	4.23255e-05	0.11164	5.80289e-05
-0.41191	4.21415e-05	0.11287	5.78448e-05
-0.41099	4.21415e-05	0.11471	5.77222e-05
-0.41007	4.19575e-05	0.11624	5.74768e-05
-0.40915	4.20188e-05	0.11778	5.73541e-05
-0.40823	4.18961e-05	0.11962	5.72314e-05
-0.40731	4.18961e-05	0.12115	5.70474e-05
-0.40639	4.18348e-05	0.12268	5.69861e-05
-0.40516	4.17734e-05	0.12452	5.68634e-05
-0.40455	4.18348e-05	0.12606	5.67407e-05
-0.40363	4.17121e-05	0.12759	5.6618e-05
-0.4024	4.16508e-05	0.12882	5.64953e-05
-0.40178	4.16508e-05	0.13066	5.6434e-05
-0.40086	4.15894e-05	0.13219	5.63113e-05
-0.39994	4.15281e-05	0.13372	5.61886e-05
-0.39933	4.14054e-05	0.13556	5.6066e-05
-0.39841	4.14054e-05	0.1371	5.6066e-05
-0.39718	4.14054e-05	0.13894	5.59433e-05
-0.39657	4.14054e-05	0.14047	5.58819e-05
-0.39565	4.12214e-05	0.14201	5.57593e-05
-0.39473	4.116e-05	0.14354	5.56979e-05
-0.39381	4.116e-05	0.14507	5.56366e-05
-0.3932	4.116e-05	0.14661	5.55752e-05
-0.39228	4.10987e-05	0.14845	5.55139e-05
-0.39105	4.10373e-05	0.14998	5.55139e-05
-0.39044	4.10373e-05	0.15182	5.55139e-05
-0.3889	4.09147e-05	0.15305	5.53912e-05
-0.3886	4.08533e-05	0.15489	5.53912e-05
-0.38737	4.0792e-05	0.15611	5.53299e-05
-0.38645	4.0792e-05	0.15795	5.53912e-05
-0.38584	4.06693e-05	0.15949	5.52685e-05
-0.38461	4.07306e-05	0.16133	5.52685e-05
-0.38369	4.06693e-05	0.16286	5.52685e-05
-0.38308	4.06693e-05	0.16439	5.52685e-05
-0.38216	4.0608e-05	0.16593	5.52685e-05
-0.38093	4.04853e-05	0.16777	5.52685e-05
-0.38032	4.04853e-05	0.1693	5.53299e-05
-0.3794	4.04239e-05	0.17084	5.53299e-05
-0.37848	4.03626e-05	0.17237	5.53912e-05
-0.37756	4.03012e-05	0.17421	5.53912e-05
-0.37664	4.03012e-05	0.17544	5.54525e-05
-0.37602	4.02399e-05	0.17728	5.55139e-05
-0.37479	4.01786e-05	0.17881	5.55139e-05
-0.37418	4.01786e-05	0.18034	5.55139e-05
-0.37295	4.01172e-05	0.18188	5.55752e-05
-0.37234	4.00559e-05	0.18372	5.56366e-05
-0.37111	3.99945e-05	0.18525	5.56366e-05
-0.3705	3.99332e-05	0.18678	5.57593e-05
-0.36958	3.98719e-05	0.18862	5.58819e-05
-0.36866	3.98719e-05	0.19016	5.58819e-05
-0.36805	3.98105e-05	0.19139	5.58819e-05
-0.36713	3.98105e-05	0.19292	5.59433e-05
-0.36621	3.96878e-05	0.19445	5.60046e-05
-0.36498	3.96878e-05	0.19629	5.6066e-05
-0.36406	3.96878e-05	0.19813	5.6066e-05
-0.36314	3.95652e-05	0.19967	5.61273e-05
-0.36222	3.96265e-05	0.2012	5.61273e-05
-0.3613	3.95038e-05	0.20273	5.61886e-05
-0.36038	3.95652e-05	0.20427	5.625e-05
-0.35977	3.94425e-05	0.20611	5.63113e-05
-0.35854	3.93811e-05	0.20764	5.63113e-05
-0.35762	3.93198e-05	0.20887	5.63113e-05
-0.35701	3.93198e-05	0.21101	5.6434e-05
-0.35578	3.92585e-05	0.21224	5.6434e-05
-0.35547	3.91971e-05	0.21408	5.64953e-05
-0.35425	3.91971e-05	0.21561	5.64953e-05
-0.35333	3.90744e-05	0.21715	5.64953e-05
-0.3521	3.90744e-05	0.21868	5.64953e-05
-0.35118	3.90131e-05	0.22022	5.64953e-05
-0.35056	3.90744e-05	0.22206	5.6434e-05
-0.34964	3.89517e-05	0.22359	5.63727e-05
-0.34872	3.89517e-05	0.22543	5.6434e-05
-0.3478	3.89517e-05	0.22666	5.63727e-05
-0.34688	3.88291e-05	0.22819	5.63727e-05
-0.34627	3.88291e-05	0.22972	5.63113e-05
-0.34504	3.87064e-05	0.23156	5.625e-05
-0.34412	3.87064e-05	0.2331	5.61886e-05
-0.34351	3.8645e-05	0.23463	5.6066e-05
-0.34259	3.8645e-05	0.23616	5.6066e-05
-0.34167	3.85837e-05	0.2377	5.6066e-05
-0.34075	3.85837e-05	0.23954	5.58819e-05
-0.33983	3.85224e-05	0.24138	5.57593e-05
-0.33891	3.85224e-05	0.24291	5.56366e-05
-0.33799	3.83997e-05	0.24445	5.56366e-05
-0.33676	3.83997e-05	0.24598	5.54525e-05
-0.33584	3.83383e-05	0.24782	5.53912e-05
-0.33523	3.8277e-05	0.24905	5.52685e-05
-0.33431	3.82157e-05	0.25089	5.52072e-05
-0.33247	3.81543e-05	0.25242	5.50845e-05
-0.33155	3.81543e-05	0.25426	5.49005e-05
-0.33094	3.80316e-05	0.25549	5.47778e-05
-0.32971	3.80316e-05	0.25702	5.45938e-05
-0.3291	3.80316e-05	0.25886	5.44711e-05
-0.32818	3.80316e-05	0.26039	5.43484e-05
-0.32726	3.79703e-05	0.26193	5.4103e-05
-0.32634	3.79089e-05	0.26377	5.39804e-05
-0.32511	3.79089e-05	0.2653	5.37963e-05
-0.32449	3.78476e-05	0.26714	5.36123e-05
-0.32388	3.78476e-05	0.26837	5.34896e-05
-0.32235	3.77249e-05	0.2699	5.33056e-05
-0.32173	3.77249e-05	0.27174	5.30602e-05
-0.32081	3.76022e-05	0.27328	5.28762e-05
-0.31989	3.76636e-05	0.27481	5.27535e-05
-0.31897	3.76022e-05	0.27634	5.25695e-05
-0.31805	3.76022e-05	0.27788	5.23855e-05
-0.31713	3.76022e-05	0.27972	5.21401e-05
-0.31652	3.75409e-05	0.28094	5.18947e-05
-0.31529	3.75409e-05	0.28278	5.16494e-05
-0.31468	3.74795e-05	0.28432	5.1404e-05
-0.31376	3.74795e-05	0.28616	5.122e-05
-0.31284	3.73569e-05	0.28769	5.10973e-05
-0.31192	3.74182e-05	0.28922	5.0852e-05
-0.311	3.73569e-05	0.29076	5.06679e-05
-0.31039	3.72955e-05	0.29229	5.04839e-05
-0.30916	3.72342e-05	0.29383	5.02385e-05
-0.30793	3.72955e-05	0.29567	5.00545e-05
-0.30732	3.71728e-05	0.29751	4.98092e-05
-0.3064	3.71728e-05	0.29873	4.95638e-05
-0.30579	3.71728e-05	0.30057	4.93184e-05
-0.30456	3.71728e-05	0.30211	4.9073e-05
-0.30333	3.70502e-05	0.30364	4.89504e-05
-0.30272	3.70502e-05	0.30517	4.86437e-05
-0.3018	3.71115e-05	0.30701	4.8521e-05
-0.30088	3.70502e-05	0.30855	4.82143e-05
-0.30027	3.69888e-05	0.31008	4.80303e-05
-0.29904	3.69888e-05	0.31192	4.78462e-05
-0.29842	3.69275e-05	0.31315	4.77235e-05
-0.2972	3.69275e-05	0.31499	4.74782e-05
-0.29658	3.68661e-05	0.31652	4.72942e-05
-0.29566	3.69275e-05	0.31805	4.70488e-05
-0.29474	3.68661e-05	0.31959	4.68034e-05
-0.29413	3.68048e-05	0.32112	4.66807e-05
-0.2929	3.68048e-05	0.32296	4.64354e-05
-0.29198	3.67435e-05	0.3245	4.62513e-05
-0.29106	3.68048e-05	0.32634	4.60673e-05
-0.29014	3.67435e-05	0.32756	4.58833e-05
-0.28953	3.66821e-05	0.3294	4.56993e-05
-0.28861	3.66821e-05	0.33063	4.54539e-05
-0.28738	3.66208e-05	0.33247	4.52699e-05
-0.28646	3.65594e-05	0.334	4.51472e-05
-0.28585	3.66208e-05	0.33554	4.49632e-05
-0.28493	3.66208e-05	0.33707	4.47792e-05
-0.28401	3.65594e-05	0.33922	4.45951e-05
-0.28309	3.66208e-05	0.34044	4.44111e-05
-0.28217	3.64981e-05	0.34198	4.42271e-05
-0.28125	3.65594e-05	0.34351	4.40431e-05
-0.28033	3.64981e-05	0.34504	4.3859e-05
-0.2791	3.64368e-05	0.34689	4.3675e-05
-0.2788	3.64981e-05	0.34842	4.35523e-05
-0.27757	3.64368e-05	0.34995	4.33683e-05
-0.27696	3.64368e-05	0.3521	4.31229e-05
-0.27573	3.64368e-05	0.35302	4.30616e-05
-0.27481	3.63141e-05	0.35486	4.29389e-05
-0.27389	3.64368e-05	0.35639	4.27549e-05
-0.27297	3.63754e-05	0.35823	4.25709e-05
-0.27205	3.63141e-05	0.35977	4.24482e-05
-0.27113	3.63141e-05	0.3613	4.22642e-05
-0.27021	3.64368e-05	0.36314	4.21415e-05
-0.26929	3.63754e-05	0.36467	4.18961e-05
-0.26867	3.63754e-05	0.3659	4.18348e-05
-0.26775	3.63141e-05	0.36774	4.16508e-05
-0.26683	3.63141e-05	0.36927	4.14667e-05
-0.26591	3.63141e-05	0.37081	4.13441e-05
-0.26499	3.62527e-05	0.37234	4.12214e-05
-0.26407	3.62527e-05	0.37418	4.116e-05
-0.26285	3.63141e-05	0.37572	4.0976e-05
-0.26223	3.62527e-05	0.37725	4.09147e-05
-0.26101	3.63141e-05	0.37878	4.0792e-05
-0.2607	3.62527e-05	0.38062	4.05466e-05
-0.25978	3.63141e-05	0.38216	4.04239e-05
-0.25886	3.63141e-05	0.38369	4.03012e-05
-0.25794	3.62527e-05	0.38522	4.01786e-05
-0.25702	3.62527e-05	0.38676	4.00559e-05
-0.25579	3.61914e-05	0.3886	3.99332e-05
-0.25487	3.61914e-05	0.39013	3.98719e-05
-0.25395	3.61914e-05	0.39197	3.97492e-05
-0.25334	3.61914e-05	0.3932	3.96265e-05
-0.25242	3.61914e-05	0.39504	3.95038e-05
-0.2515	3.62527e-05	0.39657	3.93811e-05
-0.25058	3.62527e-05	0.39811	3.93198e-05
-0.24966	3.61914e-05	0.39964	3.91358e-05
-0.24874	3.62527e-05	0.40117	3.90744e-05
-0.24782	3.62527e-05	0.40301	3.89517e-05
-0.24721	3.61914e-05	0.40424	3.88904e-05
-0.24598	3.62527e-05	0.40608	3.87064e-05
-0.24506	3.62527e-05	0.40792	3.85837e-05
-0.24414	3.62527e-05	0.40945	3.85837e-05
-0.24322	3.62527e-05	0.41099	3.85224e-05
-0.2423	3.62527e-05	0.41252	3.83383e-05
-0.24168	3.62527e-05	0.41405	3.8277e-05
-0.24076	3.62527e-05	0.41589	3.82157e-05
-0.23984	3.62527e-05	0.41743	3.81543e-05
-0.23892	3.62527e-05	0.41896	3.80316e-05
-0.238	3.62527e-05	0.42049	3.79703e-05
-0.23678	3.62527e-05	0.42203	3.78476e-05
-0.23616	3.63141e-05	0.42387	3.77863e-05
-0.23524	3.62527e-05	0.4254	3.77863e-05
-0.23463	3.63141e-05	0.42663	3.75409e-05
-0.23371	3.63141e-05	0.42847	3.75409e-05
-0.23248	3.63141e-05	0.43	3.74182e-05
-0.23156	3.63141e-05	0.43184	3.74795e-05
-0.23064	3.63754e-05	0.43338	3.72955e-05
-0.22972	3.63754e-05	0.4346	3.72955e-05
-0.22911	3.63754e-05	0.43644	3.72342e-05
-0.22819	3.63754e-05	0.43798	3.71728e-05
-0.22696	3.64368e-05	0.43951	3.71115e-05
-0.22635	3.64981e-05	0.44135	3.70502e-05
-0.22543	3.64981e-05	0.44288	3.69275e-05
-0.22482	3.64368e-05	0.44472	3.69275e-05
-0.22359	3.64981e-05	0.44626	3.68661e-05
-0.22267	3.64368e-05	0.44748	3.67435e-05
-0.22175	3.64368e-05	0.44933	3.67435e-05
-0.22083	3.64368e-05	0.45117	3.66821e-05
-0.22021	3.64981e-05	0.4527	3.66208e-05
-0.21899	3.65594e-05	0.45393	3.65594e-05
-0.21807	3.65594e-05	0.45577	3.65594e-05
-0.21745	3.65594e-05	0.4573	3.64981e-05
-0.21653	3.66208e-05	0.45914	3.64368e-05
-0.21531	3.66821e-05	0.46067	3.64368e-05
-0.21439	3.66208e-05	0.46221	3.63754e-05
-0.21377	3.66821e-05	0.46374	3.63141e-05
-0.21285	3.67435e-05	0.46558	3.62527e-05
-0.21163	3.66821e-05	0.46711	3.61914e-05
-0.21101	3.67435e-05	0.46865	3.613e-05
-0.21009	3.67435e-05	0.47018	3.60687e-05
-0.20917	3.68048e-05	0.47171	3.60687e-05
-0.20825	3.67435e-05	0.47355	3.613e-05
-0.20733	3.68048e-05	0.47509	3.60074e-05
-0.20672	3.68661e-05	0.47662	3.60074e-05
-0.2058	3.69275e-05	0.47816	3.5946e-05
-0.20488	3.69275e-05	0.47969	3.5946e-05
-0.20365	3.69275e-05	0.48153	3.58847e-05
-0.20273	3.69888e-05	0.48306	3.58847e-05
-0.20212	3.69888e-05	0.48429	3.58847e-05
-0.2012	3.69888e-05	0.48582	3.58233e-05
-0.20089	2.98732e-05	0.48766	3.5762e-05
-0.2012	2.37391e-05	0.4895	3.5762e-05
-0.20243	2.05494e-05	0.49073	3.57007e-05
-0.20335	1.87705e-05	0.49288	3.56393e-05
-0.20427	1.7421e-05	0.4941	3.57007e-05
-0.20488	1.64395e-05	0.49564	3.56393e-05
-0.2058	1.55807e-05	0.49748	3.56393e-05
-0.20672	1.47833e-05	0.4987	3.55166e-05
-0.20733	1.41085e-05	0.4984	2.26963e-05
-0.20856	1.34338e-05	0.49717	1.7789e-05
-0.20917	1.28204e-05	0.49564	1.58261e-05
-0.21009	1.22683e-05	0.4938	1.45379e-05
-0.21132	1.16549e-05	0.49257	1.34338e-05
-0.21193	1.11642e-05	0.49073	1.24523e-05
-0.21316	1.06734e-05	0.4895	1.16549e-05
-0.21408	1.0244e-05	0.48766	1.09188e-05
-0.21469	9.7533e-06	0.48582	1.0244e-05
-0.21561	9.38525e-06	0.4846	9.56927e-06
-0.21653	8.95586e-06	0.48276	9.0172e-06
-0.21745	8.58781e-06	0.48092	8.46513e-06
-0.21807	8.21977e-06	0.47969	7.9744e-06
-0.21929	7.85172e-06	0.47785	7.42233e-06
-0.22021	7.54501e-06	0.47662	6.9316e-06
-0.22083	7.17697e-06	0.47478	6.50221e-06
-0.22206	6.9316e-06	0.47325	6.13416e-06
-0.22267	6.56355e-06	0.47171	5.70478e-06
-0.2239	6.25685e-06	0.46987	5.27538e-06
-0.22451	6.01148e-06	0.46834	4.96868e-06
-0.22574	5.76612e-06	0.46711	4.66197e-06
-0.22635	5.45941e-06	0.46558	4.29393e-06
-0.22696	5.21404e-06	0.46343	4.04856e-06
-0.22819	4.96868e-06	0.4619	3.8032e-06
-0.22911	4.78466e-06	0.46037	3.55783e-06
-0.23034	4.53929e-06	0.45883	3.18978e-06
-0.23095	4.29393e-06	0.4573	3.00576e-06
-0.23187	4.1099e-06	0.45546	2.69905e-06
-0.23279	3.92588e-06	0.45393	2.45369e-06
-0.23371	3.74185e-06	0.45239	2.20832e-06
-0.23463	3.43515e-06	0.45086	1.96296e-06
-0.23555	3.25112e-06	0.44933	1.77893e-06
-0.23616	3.12844e-06	0.44779	1.59491e-06
-0.23708	2.88308e-06	0.44595	1.34954e-06
-0.238	2.82174e-06	0.44442	1.16552e-06
-0.23892	2.63771e-06	0.44288	9.81497e-07
-0.24015	2.45369e-06	0.44135	8.58814e-07
-0.24076	2.26966e-06	0.43951	6.7479e-07
-0.24168	2.14698e-06	0.43798	5.52108e-07
-0.2426	1.96296e-06	0.43644	3.06743e-07
-0.24352	1.84027e-06	0.43491	1.8406e-07
-0.24444	1.65625e-06	0.43307	3.64843e-11
-0.24536	1.53357e-06	0.43184	-1.83987e-07
-0.24628	1.41089e-06	0.43	-3.0667e-07
-0.24721	1.22686e-06	0.42878	-4.90694e-07
-0.24813	1.04284e-06	0.42694	-6.13376e-07
-0.24905	9.81497e-07	0.4254	-7.974e-07
-0.24966	8.58814e-07	0.42356	-8.58741e-07
-0.25058	7.36132e-07	0.42203	-9.81424e-07
-0.2515	6.13449e-07	0.42019	-1.10411e-06
-0.25242	5.52108e-07	0.41865	-1.16545e-06
-0.25334	4.29425e-07	0.41712	-1.28813e-06
-0.25426	3.06743e-07	0.41405	-1.59484e-06
-0.25518	1.8406e-07	0.41252	-1.71752e-06
-0.2561	6.13777e-08	0.41068	-1.8402e-06
-0.25702	3.64843e-11	0.40884	-1.90154e-06
-0.25794	-1.22646e-07	0.40761	-2.02423e-06
-0.25886	-1.83987e-07	0.40608	-2.14691e-06
-0.25947	-3.68011e-07	0.40424	-2.20825e-06
-0.2607	-4.29352e-07	0.40301	-2.26959e-06
-0.26162	-5.52035e-07	0.40148	-2.39227e-06
-0.26254	-6.74718e-07	0.39964	-2.39227e-06
-0.26315	-7.36059e-07	0.39811	-2.51495e-06
-0.26438	-7.974e-07	0.39657	-2.63764e-06
-0.26499	-8.58741e-07	0.39473	-2.76032e-06
-0.26591	-9.20083e-07	0.3932	-2.82166e-06
-0.26683	-9.81424e-07	0.39166	-2.94434e-06
-0.26775	-1.16545e-06	0.38982	-3.00569e-06
-0.26867	-1.28813e-06	0.38829	-3.06703e-06
-0.2699	-1.28813e-06	0.38676	-3.18971e-06
-0.27021	-1.47215e-06	0.38522	-3.25105e-06
-0.27143	-1.47215e-06	0.38369	-3.31239e-06
-0.27235	-1.5335e-06	0.38216	-3.43508e-06
-0.27327	-1.59484e-06	0.38032	-3.43508e-06
-0.2742	-1.65618e-06	0.37909	-3.49642e-06
-0.27481	-1.77886e-06	0.37725	-3.55776e-06
-0.27573	-1.8402e-06	0.37541	-3.68044e-06
-0.27696	-1.8402e-06	0.37418	-3.80312e-06
-0.27757	-2.02423e-06	0.37234	-3.80312e-06
-0.2788	-2.02423e-06	0.37111	-3.9258e-06
-0.27972	-2.14691e-06	0.36927	-4.04849e-06
-0.28033	-2.20825e-06	0.36774	-4.10983e-06
-0.28125	-2.20825e-06	0.3659	-4.10983e-06
-0.28217	-2.33093e-06	0.36467	-4.17117e-06
-0.28309	-2.39227e-06	0.36314	-4.23251e-06
-0.28401	-2.45361e-06	0.3613	-4.35519e-06
-0.28493	-2.51495e-06	0.35946	-4.29385e-06
-0.28585	-2.5763e-06	0.35793	-4.41653e-06
-0.28677	-2.5763e-06	0.3567	-4.47788e-06
-0.28769	-2.69898e-06	0.35455	-4.53922e-06
-0.2883	-2.63764e-06	0.35302	-4.60056e-06
-0.28953	-2.76032e-06	0.35149	-4.60056e-06
-0.29045	-2.82166e-06	0.34995	-4.6619e-06
-0.29137	-2.94434e-06	0.34842	-4.78458e-06
-0.29229	-2.94434e-06	0.34658	-4.90727e-06
-0.2929	-3.06703e-06	0.34504	-4.84592e-06
-0.29382	-3.06703e-06	0.34351	-4.96861e-06
-0.29474	-3.18971e-06	0.34198	-4.96861e-06
-0.29597	-3.18971e-06	0.34044	-4.96861e-06
-0.29689	-3.25105e-06	0.33891	-5.09129e-06
-0.2975	-3.31239e-06	0.33707	-5.21397e-06
-0.29812	-3.31239e-06	0.33554	-5.21397e-06
-0.29935	-3.37373e-06	0.334	-5.27531e-06
-0.30027	-3.43508e-06	0.33216	-5.27531e-06
-0.30119	-3.49642e-06	0.33094	-5.398e-06
-0.3018	-3.49642e-06	0.3291	-5.45934e-06
-0.30303	-3.55776e-06	0.32726	-5.45934e-06
-0.30395	-3.6191e-06	0.32603	-5.58202e-06
-0.30456	-3.68044e-06	0.32419	-5.64336e-06
-0.30579	-3.80312e-06	0.32266	-5.64336e-06
-0.30671	-3.68044e-06	0.32112	-5.7047e-06
-0.30732	-3.80312e-06	0.31959	-5.82738e-06
-0.30824	-3.80312e-06	0.31805	-5.82738e-06
-0.30916	-3.9258e-06	0.31621	-5.82738e-06
-0.31039	-3.98715e-06	0.31468	-5.88872e-06
-0.31069	-4.04849e-06	0.31315	-5.95007e-06
-0.31223	-4.10983e-06	0.31192	-6.01141e-06
-0.31284	-4.10983e-06	0.31008	-6.07275e-06
-0.31376	-4.10983e-06	0.30824	-6.13409e-06
-0.31468	-4.17117e-06	0.30671	-6.13409e-06
-0.3156	-4.23251e-06	0.30487	-6.19543e-06
-0.31652	-4.29385e-06	0.30364	-6.19543e-06
-0.31744	-4.23251e-06	0.3018	-6.25677e-06
-0.31836	-4.29385e-06	0.30057	-6.37946e-06
-0.31928	-4.35519e-06	0.29904	-6.37946e-06
-0.3202	-4.41653e-06	0.2972	-6.37946e-06
-0.32081	-4.47788e-06	0.29567	-6.4408e-06
-0.32173	-4.47788e-06	0.29383	-6.50214e-06
-0.32265	-4.53922e-06	0.29229	-6.56348e-06
-0.32357	-4.53922e-06	0.29076	-6.62482e-06
-0.3248	-4.60056e-06	0.28922	-6.68616e-06
-0.32542	-4.6619e-06	0.28769	-6.7475e-06
-0.32664	-4.72324e-06	0.28585	-6.7475e-06
-0.32726	-4.72324e-06	0.28462	-6.80884e-06
-0.32818	-4.78458e-06	0.28278	-6.87019e-06
-0.32879	-4.84592e-06	0.28125	-6.87019e-06
-0.32971	-4.84592e-06	0.27941	-6.87019e-06
-0.33094	-4.84592e-06	0.27818	-6.93153e-06
-0.33186	-4.90727e-06	0.27634	-6.99287e-06
-0.33278	-4.90727e-06	0.27481	-7.11555e-06
-0.33339	-5.02995e-06	0.27297	-7.11555e-06
-0.33462	-5.02995e-06	0.27144	-7.11555e-06
-0.33554	-5.09129e-06	0.2699	-7.17689e-06
-0.33615	-5.21397e-06	0.26837	-7.23823e-06
-0.33707	-5.21397e-06	0.26683	-7.29957e-06
-0.33799	-5.21397e-06	0.2653	-7.29957e-06
-0.33891	-5.21397e-06	0.26346	-7.36092e-06
-0.34014	-5.21397e-06	0.26193	-7.42226e-06
-0.34044	-5.27531e-06	0.26039	-7.42226e-06
-0.34167	-5.33665e-06	0.25886	-7.42226e-06
-0.3429	-5.398e-06	0.25702	-7.4836e-06
-0.3432	-5.33665e-06	0.25549	-7.54494e-06
-0.34412	-5.45934e-06	0.25395	-7.54494e-06
-0.34535	-5.45934e-06	0.25242	-7.60628e-06
-0.34596	-5.58202e-06	0.25089	-7.72896e-06
-0.34719	-5.58202e-06	0.24905	-7.72896e-06
-0.3478	-5.64336e-06	0.24751	-7.7903e-06
-0.34872	-5.64336e-06	0.24598	-7.85165e-06
-0.34995	-5.7047e-06	0.24475	-7.85165e-06
-0.35056	-5.7047e-06	0.24261	-7.91299e-06
-0.35149	-5.76604e-06	0.24107	-7.91299e-06
-0.35271	-5.76604e-06	0.23954	-7.97433e-06
-0.35333	-5.76604e-06	0.238	-7.97433e-06
-0.35425	-5.88872e-06	0.23647	-7.97433e-06
-0.35517	-5.88872e-06	0.23463	-7.97433e-06
-0.35609	-5.88872e-06	0.2331	-8.09701e-06
-0.35701	-5.95007e-06	0.23156	-8.15835e-06
-0.35793	-6.01141e-06	0.23003	-8.15835e-06
-0.35854	-6.07275e-06	0.2285	-8.21969e-06
-0.35977	-6.13409e-06	0.22666	-8.28103e-06
-0.36069	-6.13409e-06	0.22512	-8.34238e-06
-0.36161	-6.13409e-06	0.22359	-8.34238e-06
-0.36222	-6.19543e-06	0.22175	-8.34238e-06
-0.36345	-6.19543e-06	0.22022	-8.40372e-06
-0.36437	-6.25677e-06	0.21868	-8.40372e-06
-0.36529	-6.25677e-06	0.21715	-8.46506e-06
-0.36621	-6.31811e-06	0.21531	-8.5264e-06
-0.36713	-6.37946e-06	0.21408	-8.5264e-06
-0.36774	-6.37946e-06	0.21255	-8.64908e-06
-0.36835	-6.4408e-06	0.2104	-8.64908e-06
-0.36958	-6.50214e-06	0.20887	-8.71042e-06
-0.3705	-6.4408e-06	0.20733	-8.77176e-06
-0.37142	-6.50214e-06	0.2058	-8.83311e-06
-0.37234	-6.56348e-06	0.20427	-8.89445e-06
-0.37326	-6.50214e-06	0.20243	-8.89445e-06
-0.37418	-6.56348e-06	0.2012	-8.77176e-06
-0.3751	-6.68616e-06	0.19936	-8.89445e-06
-0.37571	-6.68616e-06	0.19783	-8.95579e-06
-0.37694	-6.7475e-06	0.19629	-8.95579e-06
-0.37786	-6.7475e-06	0.19476	-9.01713e-06
-0.37878	-6.80884e-06	0.19323	-9.07847e-06
-0.3797	-6.87019e-06	0.19139	-9.13981e-06
-0.38032	-6.93153e-06	0.18985	-9.20115e-06
-0.38124	-6.93153e-06	0.18832	-9.20115e-06
-0.38216	-6.99287e-06	0.18648	-9.32384e-06
-0.38308	-6.99287e-06	0.18525	-9.32384e-06
-0.3843	-6.99287e-06	0.18341	-9.38518e-06
-0.38492	-7.05421e-06	0.18188	-9.38518e-06
-0.38614	-7.11555e-06	0.18034	-9.44652e-06
-0.38645	-7.11555e-06	0.17881	-9.50786e-06
-0.38768	-7.11555e-06	0.17728	-9.44652e-06
-0.38829	-7.17689e-06	0.17544	-9.50786e-06
-0.38921	-7.17689e-06	0.1739	-9.63054e-06
-0.39044	-7.29957e-06	0.17237	-9.63054e-06
-0.39136	-7.29957e-06	0.17084	-9.63054e-06
-0.39197	-7.36092e-06	0.169	-9.69188e-06
-0.39289	-7.42226e-06	0.16746	-9.81457e-06
-0.39381	-7.42226e-06	0.16624	-9.81457e-06
-0.39504	-7.42226e-06	0.16409	-9.87591e-06
-0.39565	-7.4836e-06	0.16286	-9.93725e-06
-0.39657	-7.54494e-06	0.16071	-9.99859e-06
-0.39749	-7.54494e-06	0.15918	-1.00599e-05
-0.39841	-7.60628e-06	0.15795	-9.99859e-06
-0.39933	-7.66762e-06	0.15611	-1.00599e-05
-0.39994	-7.72896e-06	0.15489	-1.01213e-05
-0.40117	-7.72896e-06	0.15305	-1.01826e-05
-0.40178	-7.7903e-06	0.15121	-1.01826e-05
-0.40332	-7.85165e-06	0.14998	-1.0244e-05
-0.40363	-7.97433e-06	0.14845	-1.03666e-05
-0.40455	-7.91299e-06	0.14661	-1.03053e-05
-0.40547	-7.97433e-06	0.14507	-1.0428e-05
-0.40639	-7.97433e-06	0.14323	-1.0428e-05
-0.40731	-8.03567e-06	0.1417	-1.04893e-05
-0.40853	-7.97433e-06	0.14017	-1.04893e-05
-0.40915	-8.03567e-06	0.13863	-1.0612e-05
-0.40976	-8.15835e-06	0.1371	-1.05507e-05
-0.41099	-8.21969e-06	0.13556	-1.0612e-05
-0.41191	-8.28103e-06	0.13403	-1.06733e-05
-0.41283	-8.28103e-06	0.1325	-1.06733e-05
-0.41344	-8.34238e-06	0.13066	-1.07347e-05
-0.41467	-8.28103e-06	0.12912	-1.0796e-05
-0.41528	-8.40372e-06	0.12759	-1.09187e-05
-0.41651	-8.40372e-06	0.12575	-1.09187e-05
-0.41712	-8.5264e-06	0.12422	-1.09801e-05
-0.41804	-8.46506e-06	0.12268	-1.09801e-05
-0.41865	-8.5264e-06	0.12115	-1.10414e-05
-0.41988	-8.58774e-06	0.11931	-1.10414e-05
-0.4208	-8.64908e-06	0.11778	-1.11027e-05
-0.42172	-8.64908e-06	0.11624	-1.11641e-05
-0.42264	-8.71042e-06	0.11471	-1.11641e-05
-0.42387	-8.77176e-06	0.11317	-1.12254e-05
-0.42448	-8.83311e-06	0.11164	-1.12868e-05
-0.4254	-8.77176e-06	0.11011	-1.12868e-05
-0.42632	-8.89445e-06	0.10827	-1.13481e-05
-0.42724	-9.01713e-06	0.10673	-1.14708e-05
-0.42816	-9.07847e-06	0.1052	-1.14708e-05
-0.42908	-9.01713e-06	0.10183	-1.15321e-05
-0.43	-9.01713e-06	0.09999	-1.15321e-05
-0.43092	-9.07847e-06	0.09876	-1.15935e-05
-0.43154	-9.13981e-06	0.09661	-1.17161e-05
-0.43246	-9.2625e-06	0.09539	-1.15935e-05
-0.43338	-9.2625e-06	0.09385	-1.17161e-05
-0.4343	-9.2625e-06	0.09232	-1.17775e-05
-0.43522	-9.38518e-06	0.09079	-1.17775e-05
-0.43644	-9.50786e-06	0.08925	-1.18388e-05
-0.43706	-9.44652e-06	0.08741	-1.19615e-05
-0.43798	-9.44652e-06	0.08588	-1.19615e-05
-0.4389	-9.63054e-06	0.08465	-1.19615e-05
-0.44012	-9.69188e-06	0.0825	-1.20228e-05
-0.44074	-9.63054e-06	0.08097	-1.20842e-05
-0.44166	-9.69188e-06	0.07944	-1.20228e-05
-0.44258	-9.75322e-06	0.0779	-1.20842e-05
-0.4435	-9.81457e-06	0.07606	-1.21455e-05
-0.44442	-9.81457e-06	0.07484	-1.22069e-05
-0.44503	-9.87591e-06	0.073	-1.22069e-05
-0.44626	-9.99859e-06	0.07146	-1.22069e-05
-0.44718	-1.00599e-05	0.06962	-1.23296e-05
-0.4481	-1.01213e-05	0.0684	-1.23296e-05
-0.44871	-1.01213e-05	0.06656	-1.23909e-05
-0.44963	-1.01826e-05	0.06502	-1.24522e-05
-0.45055	-1.03053e-05	0.06349	-1.24522e-05
-0.45116	-1.0244e-05	0.06195	-1.25136e-05
-0.4527	-1.03666e-05	0.06011	-1.25136e-05
-0.453	-1.03053e-05	0.05858	-1.25136e-05
-0.45423	-1.03666e-05	0.05705	-1.25136e-05
-0.45515	-1.0428e-05	0.05551	-1.25749e-05
-0.45577	-1.04893e-05	0.05367	-1.25749e-05
-0.45699	-1.05507e-05	0.05214	-1.26363e-05
-0.45791	-1.06733e-05	0.05061	-1.26363e-05
-0.45853	-1.06733e-05	0.04877	-1.26976e-05
-0.45975	-1.0796e-05	0.04754	-1.2759e-05
-0.46037	-1.0796e-05	0.0457	-1.28203e-05
-0.46129	-1.08574e-05	0.04417	-1.28203e-05
-0.4619	-1.09187e-05	0.04263	-1.28203e-05
-0.46313	-1.09187e-05	0.0411	-1.2943e-05
-0.46435	-1.10414e-05	0.03987	-1.2943e-05
-0.46497	-1.10414e-05	0.03773	-1.2943e-05
-0.46589	-1.11027e-05	0.03619	-1.2943e-05
-0.46681	-1.12254e-05	0.03466	-1.28816e-05
-0.46773	-1.12254e-05	0.03312	-1.30043e-05
-0.46895	-1.12254e-05	0.03159	-1.30043e-05
-0.46957	-1.12868e-05	0.02975	-1.30656e-05
-0.47018	-1.14094e-05	0.02822	-1.30656e-05
-0.4711	-1.14094e-05	0.02668	-1.3127e-05
-0.47233	-1.15321e-05	0.02484	-1.3127e-05
-0.47294	-1.15321e-05	0.02331	-1.3127e-05
-0.47417	-1.15935e-05	0.02178	-1.31883e-05
-0.47509	-1.16548e-05	0.02024	-1.32497e-05
-0.47601	-1.17161e-05	0.0184	-1.32497e-05
-0.47693	-1.17775e-05	0.01656	-1.31883e-05
-0.47754	-1.18388e-05	0.01534	-1.32497e-05
-0.47846	-1.19615e-05	0.0138	-1.32497e-05
-0.47938	-1.19615e-05	0.01258	-1.3311e-05
-0.4803	-1.20228e-05	0.01043	-1.3311e-05
-0.48122	-1.20842e-05	0.00889	-1.3311e-05
-0.48214	-1.20842e-05	0.00736	-1.3311e-05
-0.48306	-1.21455e-05	0.00583	-1.33724e-05
-0.48398	-1.22682e-05	0.00429	-1.34337e-05
-0.4846	-1.23296e-05	0.00276	-1.34337e-05
-0.48582	-1.23296e-05	0.000613706	-1.3495e-05
-0.48644	-1.23296e-05	-0.000613119	-1.34337e-05
-0.48736	-1.24522e-05	-0.00215	-1.34337e-05
-0.48828	-1.25136e-05	-0.00399	-1.34337e-05
-0.4895	-1.26363e-05	-0.00521	-1.3495e-05
-0.49012	-1.26976e-05	-0.00705	-1.34337e-05
-0.49104	-1.2759e-05	-0.00859	-1.3495e-05
-0.49196	-1.28816e-05	-0.01043	-1.3495e-05
-0.49288	-1.28816e-05	-0.01165	-1.35564e-05
-0.4941	-1.2943e-05	-0.01319	-1.35564e-05
-0.49472	-1.30656e-05	-0.01534	-1.36177e-05
-0.49564	-1.30656e-05	-0.01656	-1.36177e-05
-0.49656	-1.3127e-05	-0.0181	-1.36177e-05
-0.49717	-1.31883e-05	-0.01994	-1.36177e-05
-0.4984	-1.32497e-05	-0.02147	-1.36177e-05
-0.49932	-1.3311e-05	-0.023	-1.35564e-05
-0.49993	-1.34337e-05	-0.02454	-1.36177e-05
-0.50085	-1.34337e-05	-0.02638	-1.36177e-05
-0.50208	-1.35564e-05	-0.02791	-1.36177e-05
-0.503	-1.36177e-05	-0.02944	-1.36177e-05
-0.50361	-1.37404e-05	-0.03098	-1.36177e-05
-0.50453	-1.37404e-05	-0.03251	-1.36791e-05
-0.50545	-1.38631e-05	-0.03404	-1.36177e-05
-0.50637	-1.39244e-05	-0.03588	-1.37404e-05
-0.50729	-1.39244e-05	-0.03772	-1.38018e-05
-0.50821	-1.41085e-05	-0.03895	-1.37404e-05
-0.50944	-1.41698e-05	-0.04048	-1.36791e-05
-0.51036	-1.42925e-05	-0.04233	-1.38018e-05
-0.51097	-1.43538e-05	-0.04355	-1.36791e-05
-0.5122	-1.43538e-05	-0.04539	-1.37404e-05
-0.51251	-1.44765e-05	-0.04723	-1.37404e-05
-0.51343	-1.45378e-05	-0.04877	-1.38018e-05
-0.51465	-1.46605e-05	-0.0503	-1.37404e-05
-0.51557	-1.47832e-05	-0.05183	-1.38018e-05
-0.51619	-1.48445e-05	-0.05337	-1.38018e-05
-0.51741	-1.48445e-05	-0.0549	-1.38018e-05
-0.51833	-1.50286e-05	-0.05674	-1.38631e-05
-0.51895	-1.50286e-05	-0.05827	-1.38631e-05
-0.51987	-1.51513e-05	-0.06011	-1.38631e-05
-0.52048	-1.51513e-05	-0.06134	-1.38631e-05
-0.5214	-1.53353e-05	-0.06318	-1.39244e-05
-0.52263	-1.53966e-05	-0.06471	-1.38631e-05
-0.52355	-1.55193e-05	-0.06625	-1.38631e-05
-0.52447	-1.57033e-05	-0.06809	-1.38631e-05
-0.52539	-1.57647e-05	-0.06932	-1.39244e-05
-0.52631	-1.5826e-05	-0.07085	-1.38631e-05
-0.52692	-1.59487e-05	-0.07269	-1.38631e-05
-0.52815	-1.60714e-05	-0.07422	-1.39244e-05
-0.52907	-1.61327e-05	-0.07606	-1.39858e-05
-0.52968	-1.61941e-05	-0.0776	-1.39244e-05
-0.5306	-1.63781e-05	-0.07913	-1.40471e-05
-0.53183	-1.65008e-05	-0.08097	-1.40471e-05
-0.53244	-1.65621e-05	-0.0822	-1.40471e-05
-0.53367	-1.66848e-05	-0.08373	-1.40471e-05
-0.53428	-1.68075e-05	-0.08526	-1.39858e-05
-0.5352	-1.69915e-05	-0.0871	-1.39858e-05
-0.53643	-1.69915e-05	-0.08864	-1.39858e-05
-0.53735	-1.71142e-05	-0.09017	-1.40471e-05
-0.53766	-1.72369e-05	-0.09201	-1.40471e-05
-0.53888	-1.74209e-05	-0.09355	-1.40471e-05
-0.5395	-1.75436e-05	-0.09508	-1.41085e-05
-0.54072	-1.76663e-05	-0.09661	-1.41698e-05
-0.54164	-1.77889e-05	-0.09815	-1.41698e-05
-0.54256	-1.79116e-05	-0.09999	-1.42311e-05
-0.54348	-1.80343e-05	-0.10121	-1.41698e-05
-0.5444	-1.8157e-05	-0.10275	-1.42311e-05
-0.54532	-1.84023e-05	-0.10459	-1.41698e-05
-0.54624	-1.84637e-05	-0.10643	-1.41698e-05
-0.54716	-1.86477e-05	-0.10796	-1.41698e-05
-0.54778	-1.87704e-05	-0.10949	-1.42311e-05
-0.5487	-1.89544e-05	-0.11103	-1.41698e-05
-0.54962	-1.90771e-05	-0.11256	-1.42925e-05
-0.55084	-1.91998e-05	-0.1144	-1.42311e-05
-0.55146	-1.94451e-05	-0.11593	-1.42925e-05
-0.55238	-1.95065e-05	-0.11747	-1.42925e-05
-0.55299	-1.96292e-05	-0.119	-1.42925e-05
-0.55391	-1.98132e-05	-0.12084	-1.43538e-05
-0.55483	-1.99359e-05	-0.12238	-1.42925e-05
-0.55575	-2.01199e-05	-0.12391	-1.43538e-05
-0.55667	-2.03039e-05	-0.12544	-1.43538e-05
-0.5579	-2.0488e-05	-0.12698	-1.43538e-05
-0.55851	-2.0672e-05	-0.12851	-1.44152e-05
-0.55943	-2.09173e-05	-0.13035	-1.43538e-05
-0.56066	-2.09173e-05	-0.13188	-1.43538e-05
-0.56158	-2.11627e-05	-0.13372	-1.43538e-05
-0.56189	-2.12854e-05	-0.13526	-1.44765e-05
-0.56311	-2.14694e-05	-0.1371	-1.44152e-05
-0.56403	-2.17148e-05	-0.13832	-1.44765e-05
-0.56526	-2.19601e-05	-0.14016	-1.45378e-05
-0.56618	-2.20828e-05	-0.14139	-1.44765e-05
-0.56679	-2.22668e-05	-0.14323	-1.44765e-05
-0.56771	-2.24509e-05	-0.14477	-1.45378e-05
-0.56863	-2.26349e-05	-0.1463	-1.45378e-05
-0.56955	-2.28189e-05	-0.14783	-1.45378e-05
-0.57047	-2.30643e-05	-0.14967	-1.44765e-05
-0.57109	-2.32483e-05	-0.1509	-1.44765e-05
-0.57231	-2.34323e-05	-0.15274	-1.45378e-05
-0.57293	-2.36164e-05	-0.15427	-1.45992e-05
-0.57385	-2.38617e-05	-0.15611	-1.46605e-05
-0.57477	-2.41071e-05	-0.15734	-1.45992e-05
-0.57569	-2.42298e-05	-0.15918	-1.46605e-05
-0.57661	-2.44138e-05	-0.16071	-1.46605e-05
-0.57753	-2.46591e-05	-0.16225	-1.46605e-05
-0.57875	-2.49045e-05	-0.16378	-1.47219e-05
-0.57937	-2.52112e-05	-0.16562	-1.46605e-05
-0.58029	-2.54566e-05	-0.16715	-1.46605e-05
-0.5809	-2.56406e-05	-0.16869	-1.46605e-05
-0.58213	-2.58246e-05	-0.17022	-1.47219e-05
-0.58305	-2.607e-05	-0.17176	-1.46605e-05
-0.58397	-2.6254e-05	-0.1736	-1.47219e-05
-0.58458	-2.65607e-05	-0.17482	-1.47832e-05
-0.5855	-2.67448e-05	-0.17666	-1.47832e-05
-0.58612	-2.69901e-05	-0.1785	-1.48445e-05
-0.58765	-2.72355e-05	-0.17973	-1.47832e-05
-0.58857	-2.74195e-05	-0.18157	-1.47832e-05
-0.58918	-2.77876e-05	-0.1831	-1.48445e-05
-0.59041	-2.80329e-05	-0.18464	-1.48445e-05
-0.59102	-2.82783e-05	-0.18617	-1.49059e-05
-0.59194	-2.8401e-05	-0.18832	-1.49059e-05
-0.59317	-2.88304e-05	-0.18954	-1.49059e-05
-0.59409	-2.90144e-05	-0.19108	-1.49672e-05
-0.5947	-2.92598e-05	-0.19292	-1.49059e-05
-0.59562	-2.95051e-05	-0.19445	-1.49672e-05
-0.59654	-2.97505e-05	-0.19568	-1.50286e-05
-0.59746	-2.99958e-05	-0.19752	-1.50286e-05
-0.59808	-3.03025e-05	-0.19905	-1.50286e-05
-0.5993	-3.06093e-05	-0.20059	-1.50899e-05
-0.59992	-3.08546e-05	-0.20212	-1.50899e-05
-0.60114	-3.11e-05	-0.20365	-1.50899e-05
-0.60176	-3.14067e-05	-0.2058	-1.51513e-05
-0.60298	-3.17134e-05	-0.20733	-1.51513e-05
-0.6036	-3.20201e-05	-0.2104	-1.52126e-05
-0.60452	-3.22655e-05	-0.21193	-1.52126e-05
-0.60574	-3.25722e-05	-0.21347	-1.52126e-05
-0.60636	-3.28789e-05	-0.21531	-1.52739e-05
-0.60759	-3.31243e-05	-0.21684	-1.53353e-05
-0.6082	-3.3431e-05	-0.21837	-1.53353e-05
-0.60912	-3.37377e-05	-0.22021	-1.53353e-05
-0.61004	-3.3983e-05	-0.22144	-1.53966e-05
-0.61096	-3.43511e-05	-0.22359	-1.5458e-05
-0.61188	-3.45964e-05	-0.22512	-1.53966e-05
-0.61249	-3.49031e-05	-0.22604	-1.53966e-05
-0.61372	-3.52712e-05	-0.22819	-1.53966e-05
-0.61433	-3.55779e-05	-0.22942	-1.53966e-05
-0.61525	-3.59459e-05	-0.23095	-1.5458e-05
-0.61648	-3.62527e-05	-0.23279	-1.5458e-05
-0.61709	-3.65594e-05	-0.23432	-1.55193e-05
-0.61801	-3.68047e-05	-0.23586	-1.55193e-05
-0.61893	-3.71114e-05	-0.23739	-1.55193e-05
-0.61985	-3.74181e-05	-0.23892	-1.55806e-05
-0.62077	-3.77862e-05	-0.24076	-1.55806e-05
-0.62169	-3.80929e-05	-0.2423	-1.57033e-05
-0.62261	-3.84609e-05	-0.24414	-1.5642e-05
-0.62353	-3.8829e-05	-0.24567	-1.5642e-05
-0.62445	-3.91357e-05	-0.24721	-1.57033e-05
-0.62537	-3.94424e-05	-0.24874	-1.57033e-05
-0.62599	-3.98104e-05	-0.25027	-1.57033e-05
-0.62721	-4.01171e-05	-0.25211	-1.57033e-05
-0.62813	-4.05465e-05	-0.25365	-1.5826e-05
-0.62875	-4.08533e-05	-0.25518	-1.5826e-05
-0.63059	-4.15893e-05	-0.25671	-1.58873e-05
-0.6312	-4.18961e-05	-0.25825	-1.58873e-05
-0.63243	-4.22028e-05	-0.26009	-1.59487e-05
-0.63335	-4.26321e-05	-0.26131	-1.601e-05
-0.63427	-4.30002e-05	-0.26346	-1.60714e-05
-0.63488	-4.33682e-05	-0.26469	-1.61327e-05
-0.63611	-4.37976e-05	-0.26653	-1.61327e-05
-0.63703	-4.41657e-05	-0.26806	-1.61327e-05
-0.63795	-4.45337e-05	-0.26929	-1.61941e-05
-0.63887	-4.49018e-05	-0.27082	-1.62554e-05
-0.63979	-4.52698e-05	-0.27297	-1.62554e-05
-0.64071	-4.56992e-05	-0.2745	-1.63781e-05
-0.64132	-4.60059e-05	-0.27573	-1.64394e-05
-0.64255	-4.64353e-05	-0.27757	-1.65008e-05
-0.64347	-4.6742e-05	-0.27941	-1.66234e-05
-0.64439	-4.71714e-05	-0.28064	-1.66234e-05
-0.64531	-4.75394e-05	-0.28217	-1.67461e-05
-0.64623	-4.79688e-05	-0.28401	-1.68075e-05
-0.64684	-4.83982e-05	-0.28554	-1.68688e-05
-0.64776	-4.88276e-05	-0.28708	-1.69915e-05
-0.64899	-4.9257e-05	-0.28892	-1.70528e-05
-0.6496	-4.96864e-05	-0.29014	-1.70528e-05
-0.65052	-5.00544e-05	-0.29198	-1.72369e-05
-0.65144	-5.04838e-05	-0.29382	-1.73595e-05
-0.65236	-5.08519e-05	-0.29505	-1.74822e-05
-0.65359	-5.13426e-05	-0.29689	-1.76049e-05
-0.6542	-5.16493e-05	-0.29873	-1.77276e-05
-0.65512	-5.214e-05	-0.29965	-1.78503e-05
-0.65574	-5.26308e-05	-0.3018	-1.7973e-05
-0.65696	-5.30602e-05	-0.30303	-1.80956e-05
-0.65758	-5.36122e-05	-0.30487	-1.82183e-05
-0.6585	-5.40416e-05	-0.3064	-1.8341e-05
-0.65942	-5.44097e-05	-0.30793	-1.8525e-05
-0.66034	-5.48391e-05	-0.30947	-1.85864e-05
-0.66157	-5.52685e-05	-0.311	-1.86477e-05
-0.66249	-5.56978e-05	-0.31284	-1.88931e-05
-0.6631	-5.62499e-05	-0.31437	-1.90771e-05
-0.66402	-5.6618e-05	-0.31591	-1.91998e-05
-0.66494	-5.717e-05	-0.31775	-1.93838e-05
-0.66586	-5.75994e-05	-0.31928	-1.95678e-05
-0.66678	-5.81515e-05	-0.32081	-1.97518e-05
-0.6677	-5.85809e-05	-0.32235	-1.98745e-05
-0.66831	-5.90716e-05	-0.32419	-2.00586e-05
-0.66954	-5.95623e-05	-0.32572	-2.02426e-05
-0.67046	-6.00531e-05	-0.32726	-2.04266e-05
-0.67138	-6.06051e-05	-0.3291	-2.05493e-05
-0.6723	-6.12185e-05	-0.33063	-2.0856e-05
-0.67291	-6.16479e-05	-0.33216	-2.09787e-05
-0.67414	-6.21387e-05	-0.3337	-2.11627e-05
-0.67475	-6.26294e-05	-0.33523	-2.13467e-05
-0.67567	-6.31815e-05	-0.33676	-2.15921e-05
-0.67659	-6.36722e-05	-0.3383	-2.18988e-05
-0.67751	-6.42856e-05	-0.33983	-2.20215e-05
-0.67874	-6.4899e-05	-0.34167	-2.22055e-05
-0.67935	-6.53898e-05	-0.3432	-2.23895e-05
-0.68027	-6.60032e-05	-0.34474	-2.26962e-05
-0.68119	-6.65552e-05	-0.34627	-2.28803e-05
-0.68211	-6.71073e-05	-0.3478	-2.30643e-05
-0.68303	-6.76594e-05	-0.34964	-2.32483e-05
-0.68395	-6.83341e-05	-0.35149	-2.34937e-05
-0.68457	-6.88862e-05	-0.35302	-2.36777e-05
-0.68549	-6.94996e-05	-0.35455	-2.39231e-05
-0.68672	-7.00517e-05	-0.35609	-2.41071e-05
-0.68764	-7.07264e-05	-0.35762	-2.42911e-05
-0.68825	-7.13398e-05	-0.35915	-2.45365e-05
-0.68917	-7.20146e-05	-0.36099	-2.48432e-05
-0.6904	-7.25667e-05	-0.36222	-2.50272e-05
-0.69101	-7.31801e-05	-0.36406	-2.52112e-05
-0.69193	-7.39162e-05	-0.36559	-2.54566e-05
-0.69285	-7.45909e-05	-0.36713	-2.55793e-05
-0.69377	-7.52044e-05	-0.36897	-2.5886e-05
-0.695	-7.58791e-05	-0.37019	-2.607e-05
-0.69561	-7.66152e-05	-0.37203	-2.63154e-05
-0.69653	-7.729e-05	-0.37357	-2.64994e-05
-0.69714	-7.79647e-05	-0.3751	-2.68061e-05
-0.69806	-7.87008e-05	-0.37694	-2.69901e-05
-0.69898	-7.94369e-05	-0.37848	-2.71741e-05
-0.70021	-8.0173e-05	-0.38001	-2.74195e-05
-0.70082	-8.08478e-05	-0.38154	-2.76649e-05
-0.70174	-8.16452e-05	-0.38338	-2.78489e-05
-0.70236	-8.23813e-05	-0.38492	-2.80943e-05
-0.70389	-8.31787e-05	-0.38645	-2.82783e-05
-0.70481	-8.39148e-05	-0.38829	-2.85236e-05
-0.70542	-8.47736e-05	-0.38952	-2.87077e-05
-0.70634	-8.55097e-05	-0.39136	-2.88304e-05
-0.70757	-8.63071e-05	-0.39289	-2.90757e-05
-0.70849	-8.71659e-05	-0.39473	-2.92598e-05
-0.71002	-8.88835e-05	-0.39596	-2.95051e-05
-0.71064	-8.96809e-05	-0.39749	-2.97505e-05
-0.71187	-9.0601e-05	-0.39933	-2.99958e-05
-0.71279	-9.14598e-05	-0.40086	-3.02412e-05
-0.71371	-9.24413e-05	-0.4024	-3.04252e-05
-0.71432	-9.33e-05	-0.40424	-3.06093e-05
-0.71524	-9.42815e-05	-0.40547	-3.07933e-05
-0.71616	-9.51403e-05	-0.40731	-3.10386e-05
-0.71739	-9.61217e-05	-0.40884	-3.12227e-05
-0.718	-9.71032e-05	-0.41037	-3.14067e-05
-0.71892	-9.8146e-05	-0.41191	-3.16521e-05
-0.71984	-9.90661e-05	-0.41375	-3.18361e-05
-0.72076	-0.000100109	-0.41528	-3.20201e-05
-0.72199	-0.00010109	-0.41681	-3.22041e-05
-0.72291	-0.000102133	-0.41804	-3.24495e-05
-0.72352	-0.000103176	-0.41988	-3.26335e-05
-0.72413	-0.000104219	-0.42111	-3.28789e-05
-0.72505	-0.000105323	-0.42325	-3.30629e-05
-0.72628	-0.000106427	-0.42479	-3.33083e-05
-0.7272	-0.00010747	-0.42632	-3.34923e-05
-0.72812	-0.000108635	-0.42786	-3.36763e-05
-0.72873	-0.000109739	-0.4297	-3.3799e-05
-0.72996	-0.000110844	-0.43123	-3.40444e-05
-0.73057	-0.000112009	-0.43276	-3.4167e-05
-0.73149	-0.000113236	-0.4346	-3.43511e-05
-0.73241	-0.00011434	-0.43614	-3.45964e-05
-0.73364	-0.000115567	-0.43767	-3.47805e-05
-0.73425	-0.000116855	-0.4392	-3.49645e-05
-0.73517	-0.000118082	-0.44074	-3.52099e-05
-0.73579	-0.00011937	-0.44258	-3.53939e-05
-0.73702	-0.000120597	-0.44411	-3.55779e-05
-0.73794	-0.000121946	-0.44564	-3.58233e-05
-0.73886	-0.000123173	-0.44718	-3.60073e-05
-0.73978	-0.000124523	-0.44871	-3.613e-05
-0.7407	-0.000125872	-0.45055	-3.6314e-05
-0.74162	-0.00012716	-0.45208	-3.6498e-05
-0.74254	-0.000128571	-0.45362	-3.6682e-05
-0.74315	-0.000129921	-0.45515	-3.68661e-05
-0.74407	-0.000131332	-0.45669	-3.70501e-05
-0.74499	-0.000132681	-0.45822	-3.72954e-05
-0.74622	-0.000134092	-0.46006	-3.74181e-05
-0.74683	-0.000135564	-0.46159	-3.76635e-05
-0.74775	-0.000137036	-0.46313	-3.78475e-05
-0.74898	-0.000138509	-0.46527	-3.80316e-05
-0.7499	-0.000140042	-0.4665	-3.82156e-05
-0.75051	-0.000141514	-0.46803	-3.84609e-05
-0.75143	-0.000142986	-0.46957	-3.85836e-05
-0.75204	-0.000144459	-0.47141	-3.87676e-05
-0.75327	-0.000145931	-0.47294	-3.88903e-05
-0.75419	-0.000147403	-0.47447	-3.90744e-05
-0.75511	-0.000148998	-0.47601	-3.93197e-05
-0.75572	-0.000150654	-0.47754	-3.95651e-05
-0.75664	-0.000152249	-0.47938	-3.97491e-05
-0.75787	-0.000153844	-0.48092	-3.99331e-05
-0.75848	-0.000155439	-0.48276	-4.01171e-05
-0.75971	-0.000157095	-0.48368	-4.03012e-05
-0.76063	-0.00015869	-0.48552	-4.04852e-05
-0.76155	-0.000160285	-0.48736	-4.06692e-05
-0.76247	-0.000161941	-0.48889	-4.09146e-05
-0.76309	-0.000163597	-0.49042	-4.10373e-05
-0.76431	-0.000165253	-0.49196	-4.12213e-05
-0.76493	-0.000167032	-0.4938	-4.1344e-05
-0.76585	-0.00016875	-0.49533	-4.15893e-05
-0.76677	-0.000170345	-0.49686	-4.17734e-05
-0.76769	-0.000172124	-0.4984	-4.20187e-05
-0.7683	-0.000173903	-0.50024	-4.21414e-05
-0.76922	-0.000175559	-0.50146	-4.23868e-05
-0.77014	-0.000177276	-0.5033	-4.25708e-05
-0.77106	-0.000179116	-0.50484	-4.27548e-05
-0.77229	-0.000180773	-0.50668	-4.28775e-05
-0.7729	-0.000182613	-0.50791	-4.30615e-05
-0.77382	-0.000184331	-0.50944	-4.33069e-05
-0.77505	-0.000185987	-0.51128	-4.34909e-05
-0.77566	-0.000187827	-0.51281	-4.36136e-05
-0.77658	-0.000189606	-0.51465	-4.37976e-05
-0.77719	-0.000191446	-0.51619	-4.39817e-05
-0.77842	-0.000193164	-0.51772	-4.41657e-05
-0.77903	-0.000194943	-0.51895	-4.43497e-05
-0.78026	-0.000196721	-0.52079	-4.45337e-05
-0.78087	-0.0001985	-0.52232	-4.46564e-05
-0.78179	-0.000200279	-0.52416	-4.49631e-05
-0.78302	-0.000202058	-0.52569	-4.51471e-05
-0.78394	-0.000203837	-0.52723	-4.52698e-05
-0.78486	-0.000205677	-0.52907	-4.54538e-05
-0.78578	-0.000207395	-0.5306	-4.56379e-05
-0.78639	-0.000209174	-0.53214	-4.58219e-05
-0.78762	-0.000210953	-0.53398	-4.60059e-05
-0.78824	-0.00021267	-0.5352	-4.61899e-05
-0.78916	-0.00021451	-0.53674	-4.6374e-05
-0.79038	-0.000216228	-0.53827	-4.66193e-05
-0.791	-0.000217946	-0.54011	-4.6742e-05
-0.79192	-0.000219724	-0.54164	-4.69874e-05
-0.79284	-0.000221442	-0.54318	-4.71714e-05
-0.79376	-0.000223098	-0.54502	-4.73554e-05
-0.79468	-0.000224816	-0.54655	-4.75394e-05
-0.7956	-0.000226595	-0.54808	-4.77848e-05
-0.79682	-0.000228251	-0.54962	-4.80302e-05
-0.79744	-0.000229907	-0.55146	-4.81529e-05
-0.79836	-0.000231625	-0.55299	-4.83982e-05
-0.79897	-0.000233342	-0.55452	-4.85822e-05
-0.79989	-0.000234876	-0.55606	-4.87663e-05
-0.80081	-0.000236471	-0.5579	-4.89503e-05
-0.80173	-0.000238004	-0.55913	-4.9257e-05
-0.80265	-0.00023966	-0.56097	-4.9441e-05
-0.80326	-0.000241194	-0.5625	-4.96864e-05
-0.80418	-0.000242789	-0.56403	-4.99318e-05
-0.80541	-0.000244261	-0.56557	-5.01158e-05
-0.80633	-0.000245794	-0.56679	-5.03611e-05
-0.80756	-0.000247144	-0.56894	-5.06679e-05
-0.80817	-0.000248616	-0.57047	-5.08519e-05
-0.80878	-0.000250088	-0.57201	-5.10972e-05
-0.81001	-0.000251377	-0.57385	-5.13426e-05
-0.81062	-0.000252726	-0.57538	-5.16493e-05
-0.81185	-0.000254137	-0.57691	-5.18333e-05
-0.81277	-0.000255425	-0.57875	-5.22014e-05
-0.81369	-0.000256713	-0.57998	-5.25081e-05
-0.81492	-0.00025794	-0.58152	-5.27535e-05
-0.81523	-0.000259044	-0.58336	-5.30602e-05
-0.81615	-0.000260271	-0.58489	-5.33669e-05
-0.81707	-0.000261314	-0.58642	-5.36736e-05
-0.81799	-0.000262357	-0.58826	-5.40416e-05
-0.81891	-0.000263338	-0.58949	-5.43483e-05
-0.81983	-0.000264258	-0.59133	-5.4655e-05
-0.82075	-0.000265178	-0.59317	-5.49617e-05
-0.82167	-0.000265976	-0.5947	-5.53911e-05
-0.82228	-0.000266835	-0.59624	-5.56978e-05
-0.82351	-0.000267632	-0.59777	-5.60045e-05
-0.82412	-0.000268368	-0.5993	-5.65566e-05
-0.82535	-0.000269165	-0.60084	-5.69247e-05
-0.82627	-0.000269718	-0.60268	-5.7354e-05
-0.82719	-0.00027027	-0.6039	-5.78448e-05
-0.8278	-0.000270822	-0.60605	-5.82742e-05
-0.82903	-0.000271251	-0.60697	-5.87036e-05
-0.82995	-0.000271558	-0.60912	-5.91943e-05
-0.83056	-0.000271926	-0.61065	-5.97464e-05
-0.83179	-0.000272171	-0.61219	-6.02371e-05
-0.83271	-0.000272294	-0.61372	-6.07892e-05
-0.83332	-0.000272539	-0.61556	-6.13412e-05
-0.83424	-0.000272662	-0.61709	-6.18933e-05
-0.83516	-0.000272662	-0.61863	-6.24454e-05
-0.83608	-0.000272478	-0.62047	-6.31201e-05
-0.837	-0.000272294	-0.62169	-6.37949e-05
-0.83792	-0.000272048	-0.62353	-6.44696e-05
-0.83853	-0.000271742	-0.62476	-6.52057e-05
-0.83976	-0.000271374	-0.6266	-6.59418e-05
-0.84068	-0.000270883	-0.62813	-6.66779e-05
-0.8416	-0.000270331	-0.62967	-6.74754e-05
-0.84252	-0.000269656	-0.6312	-6.82728e-05
-0.84314	-0.00026892	-0.63304	-6.90089e-05
-0.84436	-0.000268061	-0.63488	-6.9929e-05
-0.84498	-0.000267264	-0.6358	-7.08491e-05
-0.8459	-0.000266221	-0.63795	-7.18306e-05
-0.84682	-0.000265117	-0.63918	-7.27507e-05
-0.84743	-0.000264074	-0.64071	-7.37322e-05
-0.84866	-0.000262847	-0.64224	-7.48363e-05
-0.84958	-0.000261559	-0.64408	-7.60018e-05
-0.8505	-0.000260087	-0.64562	-7.70446e-05
-0.85172	-0.000258492	-0.64746	-7.82714e-05
-0.85234	-0.000256897	-0.64868	-7.93756e-05
-0.85295	-0.000255241	-0.65052	-8.06024e-05
-0.85418	-0.000253523	-0.65206	-8.18905e-05
-0.85479	-0.000251622	-0.65359	-8.31174e-05
-0.85602	-0.000249782	-0.65512	-8.45896e-05
-0.85694	-0.000247635	-0.65696	-8.58164e-05
-0.85786	-0.000245549	-0.65819	-8.72272e-05
-0.85878	-0.000243341	-0.66003	-8.86994e-05
-0.85939	-0.00024101	-0.66157	-9.01716e-05
-0.86031	-0.000238679	-0.66341	-9.17665e-05
-0.86123	-0.000236287	-0.66494	-9.33e-05
-0.86215	-0.00023371	-0.66647	-9.48949e-05
-0.86307	-0.000231134	-0.66862	-9.64898e-05
-0.86399	-0.000228496	-0.66985	-9.8146e-05
-0.86491	-0.000225797	-0.67138	-9.97409e-05
-0.86583	-0.000222976	-0.67291	-0.000101397
-0.86645	-0.000220277	-0.67445	-0.000103176
-0.86767	-0.000217332	-0.67598	-0.000104955
-0.86859	-0.000214388	-0.67751	-0.000106734
-0.86951	-0.000211443	-0.67935	-0.000108574
-0.87043	-0.000208438	-0.68089	-0.000110292
-0.87135	-0.00020537	-0.68273	-0.000112193
-0.87197	-0.000202365	-0.68426	-0.000114095
-0.87289	-0.000199175	-0.6861	-0.000115874
-0.87381	-0.000196108	-0.68733	-0.000117836
-0.87503	-0.00019298	-0.68917	-0.000119738
-0.87565	-0.00018979	-0.6907	-0.000121701
-0.87657	-0.000186723	-0.69193	-0.000123664
-0.87749	-0.000183533	-0.69346	-0.000125504
-0.87841	-0.000180466	-0.6953	-0.000127406
-0.87902	-0.000177338	-0.69684	-0.00012943
-0.88025	-0.000174271	-0.69837	-0.00013127
-0.88117	-0.000171265	-0.70021	-0.000133233
-0.88209	-0.000168259	-0.70174	-0.000135196
-0.8827	-0.000165253	-0.70328	-0.000137098
-0.88362	-0.000162248	-0.70481	-0.000138999
-0.88485	-0.000159365	-0.70665	-0.000140778
-0.88546	-0.00015642	-0.70818	-0.000142741
-0.88669	-0.00015366	-0.70972	-0.00014452
-0.88761	-0.000150777	-0.71125	-0.000146299
-0.88822	-0.000148078	-0.71279	-0.000148139
-0.88914	-0.000145379	-0.71463	-0.000149795
-0.89037	-0.000142802	-0.71616	-0.000151513
-0.89098	-0.000140226	-0.71769	-0.000153169
-0.8919	-0.000137711	-0.71923	-0.000154703
-0.89252	-0.000135196	-0.72137	-0.000156297
-0.89374	-0.000132865	-0.7226	-0.00015777
-0.89466	-0.000130411	-0.72444	-0.000159242
-0.89558	-0.000128142	-0.72567	-0.000160714
-0.8962	-0.000125934	-0.7272	-0.000161941
-0.89742	-0.000123725	-0.72873	-0.000163168
-0.89804	-0.00012164	-0.73088	-0.000164333
-0.89896	-0.000119431	-0.73241	-0.000165499
-0.89988	-0.000117469	-0.73364	-0.00016648
-0.9011	-0.000115444	-0.73517	-0.000167339
-0.90172	-0.000113604	-0.73702	-0.00016832
-0.90264	-0.000111702	-0.73855	-0.000169179
-0.90356	-0.000109924	-0.74008	-0.000169915
-0.90448	-0.000108083	-0.74162	-0.000170529
-0.9054	-0.000106366	-0.74346	-0.000171326
-0.90601	-0.000104648	-0.7453	-0.000171878
-0.90724	-0.000103053	-0.74652	-0.000172369
-0.90785	-0.00010152	-0.74836	-0.000172798
-0.90908	-9.98636e-05	-0.74959	-0.000173289
-0.91	-9.83914e-05	-0.75143	-0.000173534
-0.91061	-9.69192e-05	-0.75296	-0.00017378
-0.91184	-9.55083e-05	-0.7548	-0.000173903
-0.91276	-9.40975e-05	-0.75634	-0.000174086
-0.91368	-9.28093e-05	-0.75787	-0.000174209
-0.91429	-9.13984e-05	-0.7594	-0.000174271
-0.91552	-9.01716e-05	-0.76094	-0.000174332
-0.91613	-8.89448e-05	-0.76278	-0.000174393
-0.91705	-8.77793e-05	-0.76431	-0.000174393
-0.91797	-8.64911e-05	-0.76585	-0.000174332
-0.91889	-8.5387e-05	-0.76738	-0.000174209
-0.92012	-8.42215e-05	-0.76922	-0.000174086
-0.92073	-8.31174e-05	-0.77075	-0.000174025
-0.92165	-8.20746e-05	-0.77229	-0.000173903
-0.92257	-8.10318e-05	-0.77382	-0.000173657
-0.92349	-8.00503e-05	-0.77535	-0.000173534
-0.92441	-7.90689e-05	-0.77689	-0.00017335
-0.92533	-7.81487e-05	-0.77873	-0.000172982
-0.92625	-7.71673e-05	-0.78026	-0.00017286
-0.92717	-7.61858e-05	-0.78179	-0.000172614
-0.92779	-7.53884e-05	-0.78363	-0.000172308
-0.92901	-7.45296e-05	-0.78517	-0.000172001
-0.92963	-7.36095e-05	-0.7867	-0.000171878
-0.93055	-7.28121e-05	-0.78824	-0.000171633
-0.93147	-7.19533e-05	-0.78977	-0.000171203
-0.93239	-7.11558e-05	-0.7913	-0.000170897
-0.933	-7.04197e-05	-0.79314	-0.00017059
-0.93423	-6.96223e-05	-0.79468	-0.000170161
-0.93545	-6.89475e-05	-0.79621	-0.000169854
-0.93607	-6.82115e-05	-0.79805	-0.000169486
-0.93699	-6.74754e-05	-0.79928	-0.000169118
-0.9376	-6.67393e-05	-0.80112	-0.000168627
-0.93852	-6.61872e-05	-0.80265	-0.000168198
-0.94005	-6.55124e-05	-0.80418	-0.000167891
-0.94036	-6.4899e-05	-0.80602	-0.0001674
-0.94128	-6.42243e-05	-0.80725	-0.000166971
-0.9422	-6.36109e-05	-0.80909	-0.000166419
-0.94343	-6.29975e-05	-0.81062	-0.000165928
-0.94404	-6.2384e-05	-0.81246	-0.000165376
-0.94527	-6.1832e-05	-0.814	-0.000164885
-0.94588	-6.13412e-05	-0.81553	-0.000164272
-0.9468	-6.07892e-05	-0.81707	-0.000163658
-0.94772	-6.02984e-05	-0.8186	-0.000162984
-0.94864	-5.97464e-05	-0.82044	-0.000162309
-0.94956	-5.92556e-05	-0.82197	-0.000161757
-0.95048	-5.87649e-05	-0.82351	-0.000160959
-0.9511	-5.82128e-05	-0.82473	-0.000160346
-0.95232	-5.77834e-05	-0.82688	-0.00015961
-0.95324	-5.7354e-05	-0.82811	-0.000158874
-0.95416	-5.68633e-05	-0.82995	-0.000158015
-0.95508	-5.63726e-05	-0.83179	-0.000157095
-0.9557	-5.59432e-05	-0.83301	-0.000156236
-0.95662	-5.55752e-05	-0.83455	-0.000155316
-0.95784	-5.51458e-05	-0.83639	-0.000154396
-0.95876	-5.47777e-05	-0.83761	-0.000153476
-0.95938	-5.44097e-05	-0.83945	-0.000152494
-0.9603	-5.40416e-05	-0.84099	-0.000151452
-0.96152	-5.36122e-05	-0.84252	-0.00015047
-0.96214	-5.33055e-05	-0.84406	-0.000149366
-0.96306	-5.29375e-05	-0.8459	-0.000148323
-0.96398	-5.25694e-05	-0.84774	-0.000147219
-0.9649	-5.23241e-05	-0.84896	-0.000146053
-0.96582	-5.1956e-05	-0.8508	-0.000144949
-0.96674	-5.16493e-05	-0.85234	-0.000143845
-0.96735	-5.14039e-05	-0.85387	-0.000142496
-0.96858	-5.10359e-05	-0.8554	-0.000141269
-0.9695	-5.06679e-05	-0.85724	-0.000140042
-0.97011	-5.04838e-05	-0.85847	-0.000138815
-0.97103	-5.02385e-05	-0.86031	-0.000137588
-0.97195	-4.99931e-05	-0.86184	-0.0001363
-0.97287	-4.97477e-05	-0.86338	-0.000135073
-0.97379	-4.95024e-05	-0.86522	-0.000133724
-0.97471	-4.9257e-05	-0.86675	-0.000132436
-0.97563	-4.89503e-05	-0.86829	-0.000131148
-0.97655	-4.88276e-05	-0.87013	-0.000129859
-0.97747	-4.84596e-05	-0.87166	-0.000128571
-0.97839	-4.83982e-05	-0.87319	-0.000127222
-0.97901	-4.81529e-05	-0.87473	-0.000125811
-0.98023	-4.80302e-05	-0.87626	-0.000124523
-0.98115	-4.79075e-05	-0.8781	-0.000123235
-0.98207	-4.77235e-05	-0.87933	-0.000121885
-0.98269	-4.75394e-05	-0.88117	-0.000120658
-0.98391	-4.73554e-05	-0.88239	-0.000119309
-0.98483	-4.72327e-05	-0.88454	-0.000118082
-0.98575	-4.70487e-05	-0.88607	-0.000116732
-0.98637	-4.69874e-05	-0.88761	-0.000115628
-0.98729	-4.68647e-05	-0.88883	-0.00011434
-0.98821	-4.68034e-05	-0.89067	-0.000113052
-0.98943	-4.66193e-05	-0.89221	-0.000111825
-0.99005	-4.6558e-05	-0.89374	-0.000110598
-0.99097	-4.64966e-05	-0.89558	-0.000109371
-0.99189	-4.64353e-05	-0.89712	-0.000108267
-0.99281	-4.6374e-05	-0.89865	-0.00010704
-0.99373	-4.63126e-05	-0.90049	-0.000105875
-0.99465	-4.6374e-05	-0.90202	-0.000104771
-0.99557	-4.62513e-05	-0.90356	-0.000103605
-0.99618	-4.62513e-05	-0.90509	-0.000102563
-0.99741	-4.61899e-05	-0.90693	-0.000101458
-0.99802	-4.61899e-05	-0.90877	-0.000100477
-0.99925	-4.62513e-05	-0.91	-9.94342e-05
-0.99986	-4.61286e-05	-0.91153	-9.8514e-05
-1.00078	-4.62513e-05	-0.91306	-9.73486e-05
-1.0017	-4.62513e-05	-0.9146	-9.64284e-05
-1.00262	-4.63126e-05	-0.91644	-9.5447e-05
-1.00354	-4.6374e-05	-0.91797	-9.45268e-05
-1.00446	-4.64966e-05	-0.91951	-9.36067e-05
-1.00538	-4.6558e-05	-0.92135	-9.26866e-05
-1.0063	-4.66807e-05	-0.92288	-9.17665e-05
-1.00722	-4.6742e-05	-0.92441	-9.10304e-05
-1.00814	-4.68647e-05	-0.92595	-9.01716e-05
-1.00906	-4.6926e-05	-0.92748	-8.93742e-05
-1.00998	-4.71101e-05	-0.92901	-8.86381e-05
-1.0109	-4.71714e-05	-0.93085	-8.78407e-05
-1.01152	-4.73554e-05	-0.93239	-8.70432e-05
-1.01244	-4.75394e-05	-0.93392	-8.63071e-05
-1.01336	-4.77235e-05	-0.93576	-8.56324e-05
-1.01458	-4.79075e-05	-0.93699	-8.49576e-05
-1.0155	-4.82142e-05	-0.93883	-8.42829e-05
-1.01612	-4.83982e-05	-0.94005	-8.36081e-05
-1.01704	-4.85822e-05	-0.94189	-8.29947e-05
-1.01796	-4.88889e-05	-0.94343	-8.24426e-05
-1.01888	-4.89503e-05	-0.94496	-8.18905e-05
-1.0198	-4.93183e-05	-0.9468	-8.12771e-05
-1.02072	-4.96251e-05	-0.94834	-8.07864e-05
-1.02164	-4.99318e-05	-0.95018	-8.02957e-05
-1.02225	-5.02385e-05	-0.9514	-7.9805e-05
-1.02348	-5.05452e-05	-0.95324	-7.93142e-05
-1.02409	-5.09132e-05	-0.95478	-7.88848e-05
-1.02532	-5.12199e-05	-0.95662	-7.84554e-05
-1.02593	-5.16493e-05	-0.95784	-7.80261e-05
-1.02685	-5.20174e-05	-0.95938	-7.7658e-05
-1.02777	-5.23854e-05	-0.96122	-7.729e-05
-1.02869	-5.28148e-05	-0.96306	-7.69219e-05
-1.02961	-5.31828e-05	-0.96428	-7.66152e-05
-1.03053	-5.36736e-05	-0.96612	-7.63085e-05
-1.03145	-5.41643e-05	-0.96766	-7.60018e-05
-1.03237	-5.4655e-05	-0.96919	-7.58178e-05
-1.03329	-5.50844e-05	-0.97103	-7.55724e-05
-1.03421	-5.56365e-05	-0.97226	-7.5327e-05
-1.03483	-5.61272e-05	-0.97379	-7.52044e-05
-1.03605	-5.66793e-05	-0.97563	-7.4959e-05
-1.03667	-5.72927e-05	-0.97717	-7.4775e-05
-1.0382	-5.78448e-05	-0.9787	-7.45909e-05
-1.03881	-5.84582e-05	-0.98023	-7.44683e-05
-1.03912	-5.90716e-05	-0.98207	-7.44069e-05
-1.04065	-5.9685e-05	-0.98361	-7.42229e-05
-1.04157	-6.02984e-05	-0.98514	-7.41616e-05
-1.04219	-6.09118e-05	-0.98667	-7.41616e-05
-1.04311	-6.16479e-05	-0.98821	-7.41002e-05
-1.04403	-6.23227e-05	-0.99005	-7.41002e-05
-1.04495	-6.31201e-05	-0.99189	-7.41616e-05
-1.04556	-6.37949e-05	-0.99311	-7.41616e-05
-1.04648	-6.46537e-05	-0.99496	-7.41002e-05
-1.04771	-6.53284e-05	-0.99618	-7.40389e-05
-1.04863	-6.62485e-05	-0.99802	-7.40389e-05
-1.04924	-6.69846e-05	-0.99956	-7.42229e-05
-1.05016	-6.78434e-05	-1.00109	-7.42842e-05
-1.05108	-6.87635e-05	-1.00293	-7.43456e-05
-1.05231	-6.9561e-05	-1.00446	-7.44683e-05
-1.05323	-7.04197e-05	-1.006	-7.45909e-05
-1.05415	-7.13398e-05	-1.00753	-7.4775e-05
-1.05507	-7.23213e-05	-1.00937	-7.4959e-05
-1.05599	-7.33028e-05	-1.0109	-7.50817e-05
-1.0566	-7.42229e-05	-1.01213	-7.5327e-05
-1.05752	-7.5327e-05	-1.01397	-7.53884e-05
-1.05844	-7.62472e-05	-1.0155	-7.56951e-05
-1.05936	-7.729e-05	-1.01704	-7.59405e-05
-1.06028	-7.83941e-05	-1.01888	-7.61245e-05
-1.0612	-7.94982e-05	-1.02072	-7.64312e-05
-1.06212	-8.05411e-05	-1.02194	-7.66766e-05
-1.06274	-8.15839e-05	-1.02378	-7.70446e-05
-1.06396	-8.27493e-05	-1.02532	-7.7474e-05
-1.06458	-8.39148e-05	-1.02716	-7.7842e-05
-1.0658	-8.50803e-05	-1.02839	-7.81487e-05
-1.06672	-8.62458e-05	-1.03023	-7.85168e-05
-1.06764	-8.74113e-05	-1.03145	-7.90075e-05
-1.06857	-8.86381e-05	-1.03329	-7.94369e-05
-1.06918	-8.99263e-05	-1.03483	-7.98663e-05
-1.0701	-9.11531e-05	-1.03636	-8.04184e-05
-1.07102	-9.23799e-05	-1.03789	-8.08478e-05
-1.07194	-9.37908e-05	-1.03973	-8.14612e-05
-1.07286	-9.50789e-05	-1.04127	-8.19519e-05
-1.07378	-9.63671e-05	-1.0428	-8.25653e-05
-1.0747	-9.77166e-05	-1.04434	-8.32401e-05
-1.07593	-9.90661e-05	-1.04618	-8.37921e-05
-1.07654	-0.000100477	-1.0474	-8.45896e-05
-1.07715	-0.000101827	-1.04924	-8.5203e-05
-1.07838	-0.000103299	-1.05078	-8.59391e-05
-1.0793	-0.000104771	-1.05231	-8.67365e-05
-1.08022	-0.00010612	-1.05384	-8.75339e-05
-1.08083	-0.000107593	-1.05568	-8.83314e-05
-1.08175	-0.000109065	-1.05722	-8.91288e-05
-1.08267	-0.000110537	-1.05875	-8.99263e-05
-1.08359	-0.000112009	-1.06028	-9.09077e-05
-1.08451	-0.000113543	-1.06182	-9.17665e-05
-1.08543	-0.000115015	-1.06366	-9.2748e-05
-1.08635	-0.000116548	-1.06519	-9.37908e-05
-1.08697	-0.000118143	-1.06672	-9.47722e-05
-1.0885	-0.000119677	-1.06857	-9.58764e-05
-1.08881	-0.00012121	-1.0701	-9.69192e-05
-1.09003	-0.000122867	-1.07163	-9.80233e-05
-1.09065	-0.000124339	-1.07317	-9.91275e-05
-1.09157	-0.000125995	-1.07501	-0.000100354
-1.09249	-0.00012759	-1.07654	-0.00010152
-1.09371	-0.000129185	-1.07807	-0.000102747
-1.09464	-0.00013078	-1.07961	-0.000103973
-1.09525	-0.000132436	-1.08145	-0.000105262
-1.09617	--	-1.08298	-0.00010655
-1.09709	-0.000135748	-1.08421	-0.000107838
-1.09801	--	-1.08605	-0.00010931
-1.09924	--	-1.08727	-0.000110721
-1.09985	-0.000139122	-1.08911	-0.000112132
		-1.09095	-0.000113604
		-1.09249	-0.000115076
		-1.09433	-0.000116487
		-1.09586	-0.000118082
		-1.09739	-0.000119677
		-1.09862	-0.00012121
		-1.10015	-0.000117591

## Sheet: Figure 2d
Potential (V)	Current (A)	Potential (V)	Current (A)
N2		CO2
-0.20017	3.91936e-05	0.49796	5.13943e-05
-0.20017	2.94451e-05	0.49824	2.72721e-05
-0.20091	2.15505e-05	0.49663	2.07132e-05
-0.20169	1.67062e-05	0.49497	1.72245e-05
-0.20252	1.37756e-05	0.49345	1.48521e-05
-0.20339	1.16026e-05	0.49184	1.31975e-05
-0.20445	1.00875e-05	0.49019	1.16824e-05
-0.20528	8.95118e-06	0.48853	1.03467e-05
-0.2061	8.07401e-06	0.48701	9.15053e-06
-0.20707	7.37626e-06	0.48536	8.13382e-06
-0.20794	6.77819e-06	0.48393	7.19684e-06
-0.20891	6.06051e-06	0.48223	6.31967e-06
-0.20978	5.62192e-06	0.48062	5.46243e-06
-0.21061	5.06372e-06	0.47901	4.74475e-06
-0.21172	4.54539e-06	0.47744	4.02706e-06
-0.21328	3.80777e-06	0.47588	3.42899e-06
-0.21425	3.36919e-06	0.47427	2.73125e-06
-0.21517	3.16983e-06	0.47271	2.21292e-06
-0.21609	2.71131e-06	0.471	1.51517e-06
-0.21701	2.33253e-06	0.4693	9.56969e-07
-0.21784	2.13318e-06	0.46783	5.78191e-07
-0.2188	1.79427e-06	0.46622	9.97348e-08
-0.21963	1.51517e-06	0.46461	-3.58786e-07
-0.2205	1.23607e-06	0.46304	-7.77435e-07
-0.22156	1.09652e-06	0.46153	-1.19608e-06
-0.22234	8.37355e-07	0.45996	-1.45525e-06
-0.22317	4.18706e-07	0.45817	-1.97358e-06
-0.22418	2.39285e-07	0.45665	-2.33242e-06
-0.2252	-3.9815e-08	0.45504	-2.69126e-06
-0.22589	-2.19236e-07	0.45352	-3.03017e-06
-0.22681	-3.98657e-07	0.45187	-3.3292e-06
-0.22777	-6.37885e-07	0.45016	-3.62824e-06
-0.22874	-7.77435e-07	0.44865	-3.90734e-06
-0.22957	-9.76792e-07	0.44703	-4.20637e-06
-0.23035	-1.25589e-06	0.44547	-4.46554e-06
-0.23136	-1.35557e-06	0.44372	-4.68483e-06
-0.23219	-1.51506e-06	0.44234	-4.94399e-06
-0.23316	-1.73435e-06	0.44064	-5.10348e-06
-0.23421	-1.91377e-06	0.43898	-5.38258e-06
-0.235	-2.11313e-06	0.43737	-5.60187e-06
-0.23587	-2.29255e-06	0.43581	-5.88097e-06
-0.2367	-2.41216e-06	0.43415	-6.06039e-06
-0.23766	-2.57165e-06	0.4325	-6.25975e-06
-0.23849	-2.69126e-06	0.43107	-6.4591e-06
-0.23941	-2.85075e-06	0.42941	-6.59866e-06
-0.24047	-3.07004e-06	0.42794	-6.77808e-06
-0.24134	-3.12985e-06	0.42629	-6.97743e-06
-0.24213	-3.28933e-06	0.42449	-7.15685e-06
-0.243	-3.3292e-06	0.42297	-7.31634e-06
-0.24397	-3.56843e-06	0.42146	-7.45589e-06
-0.24475	-3.68805e-06	0.41985	-7.59544e-06
-0.24571	-3.8276e-06	0.41828	-7.75493e-06
-0.24668	-3.92727e-06	0.41672	-7.87454e-06
-0.24765	-4.08676e-06	0.41515	-8.05396e-06
-0.24834	-4.22631e-06	0.41354	-8.09383e-06
-0.2494	-4.1665e-06	0.41189	-8.33306e-06
-0.25018	-4.42567e-06	0.41028	-8.47261e-06
-0.25119	-4.46554e-06	0.40876	-8.65203e-06
-0.25211	-4.62502e-06	0.4071	-8.81152e-06
-0.25294	-4.74464e-06	0.40558	-8.79158e-06
-0.25395	-4.84431e-06	0.40388	-8.99094e-06
-0.25464	-4.98386e-06	0.40227	-9.05074e-06
-0.2557	-5.08354e-06	0.4008	-9.21023e-06
-0.25653	-5.0038e-06	0.39901	-9.28997e-06
-0.2574	-5.30284e-06	0.39758	-9.46939e-06
-0.25827	-5.38258e-06	0.39592	-9.54914e-06
-0.25929	-5.48226e-06	0.39436	-9.58901e-06
-0.2603	-5.42245e-06	0.39279	-9.8083e-06
-0.26103	-5.58193e-06	0.39109	-9.84817e-06
-0.262	-5.76136e-06	0.38948	-9.96778e-06
-0.26287	-5.8411e-06	0.38778	-1.01073e-05
-0.26375	-5.94078e-06	0.38622	-1.01472e-05
-0.26471	-6.00058e-06	0.38461	-1.03067e-05
-0.26559	-5.94078e-06	0.38313	-1.03466e-05
-0.26637	-6.19994e-06	0.38129	-1.04064e-05
-0.26734	-6.25975e-06	0.37991	-1.05459e-05
-0.26826	-6.41923e-06	0.37826	-1.06257e-05
-0.26909	-6.43917e-06	0.37665	-1.07453e-05
-0.2701	-6.3993e-06	0.37513	-1.07652e-05
-0.27088	-6.6784e-06	0.37361	-1.08649e-05
-0.27189	-6.75814e-06	0.37177	-1.09446e-05
-0.27277	-6.85782e-06	0.37016	-1.10642e-05
-0.27373	-6.87775e-06	0.36864	-1.10443e-05
-0.27442	-6.91763e-06	0.36708	-1.12237e-05
-0.27548	-6.99737e-06	0.36538	-1.12437e-05
-0.2764	-7.11698e-06	0.36377	-1.11839e-05
-0.27723	-7.11698e-06	0.3622	-1.14231e-05
-0.27819	-7.25653e-06	0.36064	-1.14231e-05
-0.27907	-7.39608e-06	0.35903	-1.14829e-05
-0.27994	-7.43595e-06	0.35755	-1.16025e-05
-0.28086	-7.53563e-06	0.35594	-1.16623e-05
-0.28169	-7.59544e-06	0.3542	-1.17022e-05
-0.28266	-7.65525e-06	0.35263	-1.17819e-05
-0.28358	-7.71505e-06	0.35102	-1.18617e-05
-0.28441	-7.77486e-06	0.34946	-1.18617e-05
-0.28542	-7.87454e-06	0.34785	-1.20411e-05
-0.2862	-7.93435e-06	0.34624	-1.20012e-05
-0.28721	-8.03402e-06	0.34463	-1.2061e-05
-0.28804	-8.09383e-06	0.34306	-1.21009e-05
-0.28882	-8.17357e-06	0.34159	-1.22405e-05
-0.2896	-8.19351e-06	0.3398	-1.22006e-05
-0.2908	-8.37293e-06	0.33823	-1.23202e-05
-0.29273	-8.43274e-06	0.33671	-1.23601e-05
-0.29356	-8.53242e-06	0.33501	-1.24597e-05
-0.2943	-8.55235e-06	0.33345	-1.25196e-05
-0.29522	-8.61216e-06	0.33179	-1.24797e-05
-0.29623	-8.67197e-06	0.33032	-1.26591e-05
-0.29692	-8.71184e-06	0.32862	-1.26192e-05
-0.29788	-8.71184e-06	0.32701	-1.27388e-05
-0.29876	-8.67197e-06	0.32549	-1.26591e-05
-0.29968	-8.95107e-06	0.32388	-1.27189e-05
-0.30074	-8.95107e-06	0.32218	-1.28585e-05
-0.30147	-8.95107e-06	0.32061	-1.28784e-05
-0.30239	-9.13049e-06	0.31909	-1.28585e-05
-0.30336	-9.21023e-06	0.31744	-1.29183e-05
-0.30405	-9.21023e-06	0.31592	-1.30379e-05
-0.30511	-9.2501e-06	0.31436	-1.30778e-05
-0.30603	-9.32984e-06	0.3127	-1.29382e-05
-0.3069	-9.36972e-06	0.311	-1.32173e-05
-0.30782	-9.46939e-06	0.30952	-1.31974e-05
-0.30879	-9.50926e-06	0.30787	-1.3317e-05
-0.30971	-9.58901e-06	0.30617	-1.32771e-05
-0.31049	-9.64881e-06	0.30465	-1.32971e-05
-0.31146	-9.70862e-06	0.30304	-1.32173e-05
-0.31215	-9.78836e-06	0.30138	-1.33967e-05
-0.3132	-9.90798e-06	0.29982	-1.33967e-05
-0.31403	-9.90798e-06	0.2983	-1.34964e-05
-0.31514	-9.94785e-06	0.29651	-1.34765e-05
-0.31601	-1.01073e-05	0.29513	-1.35363e-05
-0.31689	-1.00675e-05	0.29347	-1.35363e-05
-0.31767	-1.01671e-05	0.29195	-1.34765e-05
-0.31863	-1.01073e-05	0.29034	-1.37356e-05
-0.31965	-1.02668e-05	0.28864	-1.35961e-05
-0.32029	-1.01871e-05	0.28712	-1.37954e-05
-0.3213	-1.03665e-05	0.28551	-1.38154e-05
-0.32236	-1.04462e-05	0.28385	-1.38353e-05
-0.32314	-1.04064e-05	0.28063	-1.38154e-05
-0.32402	-1.0526e-05	0.27916	-1.3915e-05
-0.32494	-1.0506e-05	0.27755	-1.3915e-05
-0.32581	-1.06057e-05	0.27576	-1.39549e-05
-0.32668	-1.06456e-05	0.27415	-1.40347e-05
-0.32765	-1.07453e-05	0.27263	-1.39948e-05
-0.32857	-1.0845e-05	0.27106	-1.40945e-05
-0.32944	-1.07851e-05	0.26936	-1.40945e-05
-0.33036	-1.08649e-05	0.26789	-1.41543e-05
-0.33133	-1.09048e-05	0.26623	-1.41942e-05
-0.33211	-1.09845e-05	0.26449	-1.41742e-05
-0.33308	-1.10642e-05	0.26301	-1.41543e-05
-0.33391	-1.11241e-05	0.26136	-1.4254e-05
-0.33492	-1.10842e-05	0.25993	-1.41742e-05
-0.33579	-1.12437e-05	0.25837	-1.43337e-05
-0.33662	-1.13035e-05	0.25662	-1.43536e-05
-0.33754	-1.13433e-05	0.25501	-1.43536e-05
-0.33842	-1.12636e-05	0.2534	-1.44533e-05
-0.33929	-1.1463e-05	0.25183	-1.45131e-05
-0.34016	-1.15028e-05	0.25032	-1.44533e-05
-0.34104	-1.1463e-05	0.24852	-1.45729e-05
-0.34205	-1.15626e-05	0.24705	-1.45729e-05
-0.34306	-1.16224e-05	0.24553	-1.45729e-05
-0.34384	-1.16823e-05	0.24383	-1.46527e-05
-0.34472	-1.1762e-05	0.24217	-1.46527e-05
-0.34559	-1.16823e-05	0.24075	-1.45331e-05
-0.3466	-1.19015e-05	0.239	-1.46925e-05
-0.34739	-1.20012e-05	0.23762	-1.45929e-05
-0.34831	-1.20212e-05	0.23592	-1.47922e-05
-0.34909	-1.20411e-05	0.23421	-1.47523e-05
-0.3501	-1.20411e-05	0.23265	-1.47922e-05
-0.35107	-1.21208e-05	0.23118	-1.49118e-05
-0.3519	-1.21806e-05	0.22943	-1.48321e-05
-0.35286	-1.22803e-05	0.22791	-1.49916e-05
-0.35383	-1.22803e-05	0.22639	-1.50115e-05
-0.35456	-1.23202e-05	0.22455	-1.50713e-05
-0.35548	-1.23999e-05	0.22308	-1.50713e-05
-0.35631	-1.24398e-05	0.22147	-1.50713e-05
-0.35728	-1.25196e-05	0.22	-1.50713e-05
-0.35815	-1.26392e-05	0.21834	-1.51112e-05
-0.35916	-1.26192e-05	0.21669	-1.52109e-05
-0.36004	-1.2699e-05	0.21512	-1.51511e-05
-0.36091	-1.27987e-05	0.21351	-1.52109e-05
-0.36179	-1.28385e-05	0.21186	-1.52906e-05
-0.36266	-1.28784e-05	0.21029	-1.53305e-05
-0.36367	-1.28385e-05	0.20873	-1.53704e-05
-0.36459	-1.2998e-05	0.20702	-1.53903e-05
-0.36542	-1.2998e-05	0.20555	-1.54501e-05
-0.3662	-1.30179e-05	0.20385	-1.54302e-05
-0.36712	-1.32173e-05	0.20229	-1.547e-05
-0.36823	-1.31575e-05	0.20072	-1.53903e-05
-0.36892	-1.31376e-05	0.1992	-1.55498e-05
-0.36979	-1.33369e-05	0.19746	-1.55298e-05
-0.37085	-1.33369e-05	0.19585	-1.55897e-05
-0.37172	-1.34167e-05	0.19428	-1.56096e-05
-0.37269	-1.34765e-05	0.19281	-1.56893e-05
-0.37352	-1.35163e-05	0.19115	-1.57093e-05
-0.37435	-1.35363e-05	0.18959	-1.57292e-05
-0.37545	-1.36559e-05	0.18793	-1.57691e-05
-0.37619	-1.36958e-05	0.18632	-1.58687e-05
-0.37706	-1.37556e-05	0.18462	-1.58488e-05
-0.37798	-1.38353e-05	0.18306	-1.59285e-05
-0.3789	-1.38752e-05	0.1814	-1.58887e-05
-0.37987	-1.39749e-05	0.17988	-1.58887e-05
-0.38079	-1.40147e-05	0.17823	-1.59485e-05
-0.38166	-1.40745e-05	0.17671	-1.58687e-05
-0.38258	-1.41343e-05	0.1751	-1.59684e-05
-0.38355	-1.41942e-05	0.17344	-1.60482e-05
-0.38428	-1.41742e-05	0.17183	-1.61279e-05
-0.38525	-1.4254e-05	0.17022	-1.61279e-05
-0.38626	-1.42938e-05	0.1687	-1.61478e-05
-0.38709	-1.44533e-05	0.16714	-1.62276e-05
-0.38796	-1.43935e-05	0.16562	-1.63273e-05
-0.38865	-1.45331e-05	0.16392	-1.62475e-05
-0.38971	-1.44533e-05	0.16212	-1.63671e-05
-0.39059	-1.46327e-05	0.1607	-1.63671e-05
-0.3916	-1.47125e-05	0.15918	-1.6407e-05
-0.39233	-1.47922e-05	0.15748	-1.6407e-05
-0.39339	-1.4852e-05	0.15587	-1.64469e-05
-0.39436	-1.49318e-05	0.15421	-1.64868e-05
-0.39523	-1.49118e-05	0.1526	-1.65067e-05
-0.39611	-1.50514e-05	0.15104	-1.65466e-05
-0.39698	-1.50713e-05	0.14947	-1.65665e-05
-0.39781	-1.50713e-05	0.14782	-1.65864e-05
-0.39877	-1.51909e-05	0.1463	-1.66662e-05
-0.39965	-1.53305e-05	0.14483	-1.66462e-05
-0.40043	-1.53504e-05	0.14317	-1.6726e-05
-0.40144	-1.53504e-05	0.1416	-1.6726e-05
-0.40232	-1.547e-05	0.14004	-1.67858e-05
-0.40328	-1.55099e-05	0.13829	-1.67858e-05
-0.4042	-1.55298e-05	0.13668	-1.68257e-05
-0.40499	-1.56096e-05	0.13498	-1.68257e-05
-0.40595	-1.56495e-05	0.13351	-1.69054e-05
-0.40683	-1.57691e-05	0.13181	-1.69453e-05
-0.4077	-1.58687e-05	0.13024	-1.7025e-05
-0.40862	-1.58687e-05	0.12872	-1.7045e-05
-0.40949	-1.59485e-05	0.12702	-1.7045e-05
-0.41037	-1.60282e-05	0.12546	-1.71247e-05
-0.41129	-1.60482e-05	0.12394	-1.71247e-05
-0.41225	-1.6088e-05	0.12242	-1.71048e-05
-0.41308	-1.61877e-05	0.12063	-1.71646e-05
-0.414	-1.62475e-05	0.11915	-1.71845e-05
-0.41488	-1.63472e-05	0.11754	-1.72642e-05
-0.4157	-1.64269e-05	0.11603	-1.72443e-05
-0.41672	-1.65266e-05	0.11428	-1.73639e-05
-0.41764	-1.65665e-05	0.11258	-1.7324e-05
-0.41856	-1.65665e-05	0.1112	-1.74038e-05
-0.41939	-1.66064e-05	0.10954	-1.73639e-05
-0.42021	-1.66064e-05	0.10793	-1.74636e-05
-0.42113	-1.67459e-05	0.10636	-1.74437e-05
-0.42205	-1.66662e-05	0.10475	-1.75433e-05
-0.42307	-1.69054e-05	0.1031	-1.76231e-05
-0.4238	-1.68655e-05	0.10158	-1.75832e-05
-0.42495	-1.70649e-05	0.09992	-1.76829e-05
-0.42569	-1.71446e-05	0.09831	-1.77228e-05
-0.42656	-1.72443e-05	0.09675	-1.77028e-05
-0.42748	-1.71845e-05	0.09519	-1.76829e-05
-0.4284	-1.72044e-05	0.09335	-1.77028e-05
-0.42923	-1.7344e-05	0.09187	-1.77826e-05
-0.43015	-1.73839e-05	0.09031	-1.78224e-05
-0.43121	-1.74437e-05	0.08879	-1.78224e-05
-0.43204	-1.75633e-05	0.08709	-1.79022e-05
-0.43291	-1.74038e-05	0.08557	-1.79022e-05
-0.43369	-1.7663e-05	0.08396	-1.79421e-05
-0.43466	-1.76829e-05	0.08226	-1.79221e-05
-0.43558	-1.77826e-05	0.08088	-1.80617e-05
-0.43641	-1.77826e-05	0.07908	-1.79819e-05
-0.43751	-1.78823e-05	0.07752	-1.80617e-05
-0.43839	-1.79022e-05	0.07596	-1.80816e-05
-0.43921	-1.80019e-05	0.07439	-1.81813e-05
-0.44018	-1.81414e-05	0.07264	-1.81813e-05
-0.44096	-1.81215e-05	0.07108	-1.82012e-05
-0.44179	-1.81813e-05	0.06961	-1.8261e-05
-0.44285	-1.8261e-05	0.06795	-1.82212e-05
-0.44363	-1.83607e-05	0.06634	-1.8281e-05
-0.44464	-1.83408e-05	0.06468	-1.83208e-05
-0.44556	-1.84803e-05	0.06317	-1.83208e-05
-0.44644	-1.85601e-05	0.06165	-1.83009e-05
-0.44731	-1.86199e-05	0.05985	-1.83806e-05
-0.44814	-1.87195e-05	0.05824	-1.84604e-05
-0.44915	-1.87594e-05	0.05672	-1.84404e-05
-0.45002	-1.88192e-05	0.05511	-1.84404e-05
-0.45094	-1.88192e-05	0.0535	-1.85003e-05
-0.45168	-1.8899e-05	0.05189	-1.85003e-05
-0.45265	-1.89588e-05	0.05024	-1.84006e-05
-0.45366	-1.90585e-05	0.0489	-1.85999e-05
-0.45449	-1.90983e-05	0.04702	-1.87195e-05
-0.45541	-1.91183e-05	0.04555	-1.86797e-05
-0.45642	-1.91183e-05	0.0438	-1.86597e-05
-0.45725	-1.92379e-05	0.04223	-1.87395e-05
-0.45821	-1.93176e-05	0.04072	-1.87794e-05
-0.4589	-1.94572e-05	0.0392	-1.87594e-05
-0.45987	-1.9497e-05	0.03749	-1.87993e-05
-0.46088	-1.9517e-05	0.03584	-1.8879e-05
-0.46176	-1.95967e-05	0.03418	-1.88192e-05
-0.46263	-1.95768e-05	0.03271	-1.88192e-05
-0.4636	-1.95568e-05	0.03101	-1.89588e-05
-0.46442	-1.96964e-05	0.02958	-1.89388e-05
-0.4653	-1.97961e-05	0.02806	-1.89787e-05
-0.46631	-1.9816e-05	0.02636	-1.90385e-05
-0.46695	-1.99356e-05	0.0248	-1.90585e-05
-0.46801	-1.99356e-05	0.02319	-1.90983e-05
-0.46889	-1.98359e-05	0.02148	-1.91781e-05
-0.46985	-2.00951e-05	0.02001	-1.90983e-05
-0.47068	-2.00752e-05	0.01831	-1.90983e-05
-0.47165	-2.02546e-05	0.0167	-1.92578e-05
-0.47248	-2.02745e-05	0.01518	-1.9198e-05
-0.4734	-2.02745e-05	0.01343	-1.9198e-05
-0.47427	-2.03942e-05	0.01182	-1.92977e-05
-0.47519	-2.03543e-05	0.01035	-1.93575e-05
-0.47602	-2.04938e-05	0.00874	-1.93974e-05
-0.47703	-2.04938e-05	0.00709	-1.93774e-05
-0.47795	-2.05736e-05	0.00547	-1.94372e-05
-0.47887	-2.05935e-05	0.00396	-1.9497e-05
-0.47979	-2.06932e-05	0.00235	-1.95369e-05
-0.48057	-2.06533e-05	0.00087432	-1.9517e-05
-0.48154	-2.08128e-05	-0.000827881	-1.95369e-05
-0.48232	-2.09125e-05	-0.00414	-1.95768e-05
-0.48329	-2.09324e-05	-0.0057	-1.95967e-05
-0.48407	-2.09125e-05	-0.00731	-1.96765e-05
-0.48508	-2.09723e-05	-0.00892	-1.97163e-05
-0.48586	-2.10122e-05	-0.01044	-1.97562e-05
-0.48697	-2.10321e-05	-0.01219	-1.98359e-05
-0.4878	-2.11318e-05	-0.01371	-1.98559e-05
-0.48867	-2.11318e-05	-0.01523	-1.98958e-05
-0.48945	-2.11916e-05	-0.01688	-1.97163e-05
-0.49051	-2.12713e-05	-0.01831	-1.9816e-05
-0.49143	-2.13311e-05	-0.02015	-1.99356e-05
-0.4923	-2.14707e-05	-0.02162	-1.99954e-05
-0.49332	-2.14906e-05	-0.02323	-2.00353e-05
-0.49414	-2.15704e-05	-0.02475	-1.99755e-05
-0.49516	-2.15903e-05	-0.02645	-2.00552e-05
-0.49594	-2.15704e-05	-0.02811	-1.99356e-05
-0.49677	-2.16102e-05	-0.02972	-2.01549e-05
-0.49773	-2.16302e-05	-0.03115	-2.01749e-05
-0.49879	-2.169e-05	-0.03285	-2.02945e-05
-0.49948	-2.17099e-05	-0.03437	-2.0135e-05
-0.50031	-2.17298e-05	-0.03598	-2.03343e-05
-0.50141	-2.18694e-05	-0.03772	-2.03742e-05
-0.5021	-2.19292e-05	-0.03924	-2.02347e-05
-0.50298	-2.1989e-05	-0.04081	-2.03343e-05
-0.50413	-2.20289e-05	-0.04251	-2.03942e-05
-0.50482	-2.19691e-05	-0.04416	-2.04739e-05
-0.50588	-2.20887e-05	-0.04555	-2.04938e-05
-0.5068	-2.21086e-05	-0.04734	-2.05536e-05
-0.50762	-2.21884e-05	-0.04872	-2.05536e-05
-0.50854	-2.21485e-05	-0.05038	-2.06134e-05
-0.50942	-2.21285e-05	-0.05199	-2.06134e-05
-0.51043	-2.21684e-05	-0.05355	-2.0753e-05
-0.51117	-2.2288e-05	-0.05539	-2.07331e-05
-0.51204	-2.22681e-05	-0.05691	-2.08128e-05
-0.51301	-2.24077e-05	-0.05843	-2.08726e-05
-0.51383	-2.22083e-05	-0.06004	-2.08327e-05
-0.51485	-2.24276e-05	-0.06156	-2.09125e-05
-0.51563	-2.25073e-05	-0.06317	-2.09523e-05
-0.51659	-2.25472e-05	-0.06473	-2.09523e-05
-0.51756	-2.25073e-05	-0.06648	-2.10321e-05
-0.51839	-2.25671e-05	-0.06818	-2.09723e-05
-0.51931	-2.2607e-05	-0.06956	-2.1052e-05
-0.52028	-2.26668e-05	-0.07126	-2.10919e-05
-0.52106	-2.26469e-05	-0.07269	-2.10321e-05
-0.52193	-2.27266e-05	-0.07444	-2.11716e-05
-0.5229	-2.27067e-05	-0.076	-2.12913e-05
-0.52377	-2.27466e-05	-0.07766	-2.12713e-05
-0.52465	-2.27864e-05	-0.07931	-2.12713e-05
-0.52561	-2.28263e-05	-0.08083	-2.12913e-05
-0.52662	-2.28462e-05	-0.08249	-2.13311e-05
-0.52745	-2.2906e-05	-0.08414	-2.14109e-05
-0.52819	-2.29858e-05	-0.08557	-2.13112e-05
-0.5292	-2.2906e-05	-0.08727	-2.15504e-05
-0.53007	-2.29459e-05	-0.08879	-2.15504e-05
-0.53104	-2.29858e-05	-0.0904	-2.16102e-05
-0.53191	-2.29858e-05	-0.09201	-2.15903e-05
-0.53283	-2.30057e-05	-0.09362	-2.14906e-05
-0.53362	-2.30855e-05	-0.09518	-2.16501e-05
-0.53458	-2.30655e-05	-0.09684	-2.17298e-05
-0.5355	-2.30456e-05	-0.0985	-2.17298e-05
-0.53647	-2.31253e-05	-0.10002	-2.17897e-05
-0.53734	-2.31054e-05	-0.10153	-2.18295e-05
-0.53817	-2.31652e-05	-0.10324	-2.19093e-05
-0.53905	-2.31652e-05	-0.10485	-2.19491e-05
-0.53992	-2.3225e-05	-0.10636	-2.19491e-05
-0.54084	-2.3225e-05	-0.10797	-2.1989e-05
-0.54176	-2.3225e-05	-0.10963	-2.20488e-05
-0.54273	-2.33048e-05	-0.11119	-2.20887e-05
-0.5436	-2.32449e-05	-0.11281	-2.21485e-05
-0.54452	-2.3225e-05	-0.11446	-2.22282e-05
-0.54535	-2.33247e-05	-0.11607	-2.22681e-05
-0.54613	-2.33247e-05	-0.11768	-2.2288e-05
-0.54728	-2.33845e-05	-0.11925	-2.22482e-05
-0.54815	-2.34044e-05	-0.1209	-2.23279e-05
-0.54907	-2.34443e-05	-0.12233	-2.23678e-05
-0.54999	-2.34044e-05	-0.12417	-2.24475e-05
-0.55082	-2.34044e-05	-0.12569	-2.24276e-05
-0.5517	-2.34443e-05	-0.12725	-2.24675e-05
-0.55243	-2.34842e-05	-0.12872	-2.25871e-05
-0.55349	-2.35041e-05	-0.13043	-2.2607e-05
-0.55441	-2.34642e-05	-0.13208	-2.25871e-05
-0.55519	-2.34642e-05	-0.1336	-2.27067e-05
-0.55616	-2.34842e-05	-0.13526	-2.26269e-05
-0.55703	-2.3524e-05	-0.13673	-2.27665e-05
-0.558	-2.35839e-05	-0.13848	-2.28263e-05
-0.55897	-2.35839e-05	-0.14004	-2.28462e-05
-0.55975	-2.36437e-05	-0.14156	-2.28462e-05
-0.56067	-2.36237e-05	-0.14317	-2.29459e-05
-0.56168	-2.36636e-05	-0.14478	-2.28861e-05
-0.56255	-2.36835e-05	-0.14639	-2.30057e-05
-0.56329	-2.3544e-05	-0.148	-2.30855e-05
-0.5643	-2.36237e-05	-0.14961	-2.30655e-05
-0.56518	-2.37234e-05	-0.15122	-2.31054e-05
-0.566	-2.38031e-05	-0.15288	-2.32449e-05
-0.56697	-2.37633e-05	-0.15435	-2.32051e-05
-0.56784	-2.37633e-05	-0.1561	-2.32848e-05
-0.56876	-2.38031e-05	-0.15761	-2.32449e-05
-0.56968	-2.38231e-05	-0.15922	-2.33646e-05
-0.5706	-2.39626e-05	-0.16079	-2.34443e-05
-0.57148	-2.39228e-05	-0.16235	-2.35041e-05
-0.57245	-2.39626e-05	-0.16406	-2.35639e-05
-0.57327	-2.40424e-05	-0.16553	-2.35639e-05
-0.57424	-2.40224e-05	-0.16714	-2.36237e-05
-0.57516	-2.40224e-05	-0.16879	-2.36835e-05
-0.57594	-2.39826e-05	-0.17045	-2.37035e-05
-0.57691	-2.40623e-05	-0.17211	-2.37433e-05
-0.57774	-2.40623e-05	-0.17367	-2.3843e-05
-0.57866	-2.40623e-05	-0.17519	-2.38031e-05
-0.57962	-2.41421e-05	-0.17694	-2.39626e-05
-0.58045	-2.4162e-05	-0.17841	-2.39626e-05
-0.58128	-2.42019e-05	-0.17997	-2.40424e-05
-0.58215	-2.43215e-05	-0.18154	-2.40224e-05
-0.58312	-2.42617e-05	-0.18324	-2.39826e-05
-0.58399	-2.43813e-05	-0.1848	-2.40823e-05
-0.58514	-2.45208e-05	-0.1866	-2.41819e-05
-0.58597	-2.4461e-05	-0.18812	-2.4162e-05
-0.58675	-2.45408e-05	-0.18973	-2.43215e-05
-0.58772	-2.45408e-05	-0.19111	-2.43015e-05
-0.58873	-2.45208e-05	-0.19262	-2.43414e-05
-0.58961	-2.45208e-05	-0.19437	-2.44212e-05
-0.59034	-2.46205e-05	-0.19598	-2.4481e-05
-0.59117	-2.47202e-05	-0.19755	-2.45408e-05
-0.59232	-2.47202e-05	-0.19925	-2.45806e-05
-0.59315	-2.47601e-05	-0.20072	-2.46404e-05
-0.59402	-2.49395e-05	-0.20238	-2.46404e-05
-0.5949	-2.49195e-05	-0.20408	-2.47202e-05
-0.59572	-2.49993e-05	-0.20569	-2.47003e-05
-0.59664	-2.48597e-05	-0.20725	-2.47401e-05
-0.59756	-2.50192e-05	-0.20886	-2.48398e-05
-0.59839	-2.51189e-05	-0.21038	-2.48597e-05
-0.59936	-2.51787e-05	-0.21195	-2.48996e-05
-0.60023	-2.53183e-05	-0.2136	-2.49993e-05
-0.60124	-2.53581e-05	-0.21526	-2.5079e-05
-0.60221	-2.53781e-05	-0.21687	-2.50591e-05
-0.60299	-2.54778e-05	-0.21839	-2.51388e-05
-0.60391	-2.55774e-05	-0.22014	-2.52186e-05
-0.6047	-2.56372e-05	-0.22142	-2.52585e-05
-0.60571	-2.56771e-05	-0.22313	-2.52983e-05
-0.60663	-2.5717e-05	-0.22483	-2.52585e-05
-0.60746	-2.58565e-05	-0.22644	-2.53183e-05
-0.60842	-2.59562e-05	-0.228	-2.54179e-05
-0.60925	-2.60559e-05	-0.22966	-2.54179e-05
-0.61012	-2.60958e-05	-0.23122	-2.54379e-05
-0.61118	-2.62154e-05	-0.23283	-2.54977e-05
-0.61196	-2.61954e-05	-0.2344	-2.55176e-05
-0.61293	-2.6315e-05	-0.23605	-2.56372e-05
-0.6139	-2.65144e-05	-0.23762	-2.56572e-05
-0.61459	-2.66141e-05	-0.23914	-2.56572e-05
-0.61555	-2.67337e-05	-0.24075	-2.56372e-05
-0.61643	-2.68533e-05	-0.24231	-2.5697e-05
-0.61744	-2.69131e-05	-0.24401	-2.57967e-05
-0.61827	-2.69929e-05	-0.24571	-2.57967e-05
-0.61928	-2.70726e-05	-0.24728	-2.59163e-05
-0.62006	-2.72121e-05	-0.24875	-2.58765e-05
-0.62098	-2.73716e-05	-0.25036	-2.58964e-05
-0.62181	-2.74115e-05	-0.25197	-2.6016e-05
-0.62278	-2.7571e-05	-0.25367	-2.60559e-05
-0.62365	-2.76906e-05	-0.25519	-2.60559e-05
-0.62471	-2.78501e-05	-0.25685	-2.61556e-05
-0.62544	-2.79498e-05	-0.25846	-2.61157e-05
-0.62641	-2.81491e-05	-0.26011	-2.61954e-05
-0.62728	-2.82289e-05	-0.26154	-2.62353e-05
-0.62816	-2.84083e-05	-0.26333	-2.62752e-05
-0.62903	-2.8508e-05	-0.26471	-2.63549e-05
-0.62981	-2.86874e-05	-0.26637	-2.6315e-05
-0.63087	-2.87871e-05	-0.26803	-2.61954e-05
-0.63161	-2.89665e-05	-0.26955	-2.62951e-05
-0.63262	-2.91459e-05	-0.2712	-2.64546e-05
-0.63354	-2.92456e-05	-0.27277	-2.64347e-05
-0.63446	-2.94051e-05	-0.27438	-2.64945e-05
-0.6351	-2.95646e-05	-0.27599	-2.65543e-05
-0.6363	-2.97639e-05	-0.2775	-2.65543e-05
-0.63708	-2.99433e-05	-0.27916	-2.65942e-05
-0.63805	-3.01028e-05	-0.28072	-2.66938e-05
-0.63879	-3.02823e-05	-0.28247	-2.66938e-05
-0.6398	-3.04816e-05	-0.28395	-2.67337e-05
-0.64086	-3.0681e-05	-0.2856	-2.67337e-05
-0.64159	-3.09003e-05	-0.28887	-2.67138e-05
-0.64247	-3.10597e-05	-0.29052	-2.67736e-05
-0.64352	-3.12192e-05	-0.292	-2.68334e-05
-0.64431	-3.13588e-05	-0.29361	-2.68334e-05
-0.64518	-3.16379e-05	-0.29512	-2.68334e-05
-0.64624	-3.18572e-05	-0.29673	-2.69331e-05
-0.64711	-3.20765e-05	-0.29858	-2.69729e-05
-0.64794	-3.22958e-05	-0.30005	-2.69331e-05
-0.64886	-3.2515e-05	-0.30161	-2.69929e-05
-0.64973	-3.27144e-05	-0.30322	-2.70726e-05
-0.65056	-3.29736e-05	-0.30483	-2.70726e-05
-0.65162	-3.32527e-05	-0.30644	-2.70726e-05
-0.6524	-3.34121e-05	-0.30801	-2.71922e-05
-0.65332	-3.37311e-05	-0.30957	-2.72121e-05
-0.65429	-3.39305e-05	-0.31109	-2.72121e-05
-0.65516	-3.41498e-05	-0.31274	-2.71922e-05
-0.65604	-3.44687e-05	-0.3144	-2.72919e-05
-0.65705	-3.47279e-05	-0.31596	-2.73517e-05
-0.65779	-3.5007e-05	-0.31744	-2.73318e-05
-0.65871	-3.53459e-05	-0.31909	-2.74115e-05
-0.65963	-3.55253e-05	-0.3208	-2.74713e-05
-0.66055	-3.58044e-05	-0.32245	-2.74913e-05
-0.66137	-3.61433e-05	-0.32402	-2.75311e-05
-0.66234	-3.65022e-05	-0.32553	-2.76507e-05
-0.66326	-3.67813e-05	-0.32728	-2.76707e-05
-0.66418	-3.70404e-05	-0.32875	-2.76906e-05
-0.66505	-3.72996e-05	-0.33032	-2.76707e-05
-0.66611	-3.76784e-05	-0.33202	-2.77105e-05
-0.66694	-3.79974e-05	-0.33354	-2.77704e-05
-0.66772	-3.83163e-05	-0.3352	-2.78302e-05
-0.6686	-3.86353e-05	-0.33685	-2.79498e-05
-0.66947	-3.89941e-05	-0.33855	-2.79897e-05
-0.67048	-3.93729e-05	-0.33998	-2.80494e-05
-0.67131	-3.97118e-05	-0.34164	-2.80893e-05
-0.67228	-4.01504e-05	-0.34325	-2.81491e-05
-0.6732	-4.05491e-05	-0.34481	-2.81691e-05
-0.67412	-4.08282e-05	-0.34642	-2.82089e-05
-0.67499	-4.11871e-05	-0.34808	-2.82887e-05
-0.67587	-4.16057e-05	-0.34964	-2.83485e-05
-0.67674	-4.19845e-05	-0.35121	-2.82887e-05
-0.67771	-4.24031e-05	-0.35277	-2.84083e-05
-0.67849	-4.28019e-05	-0.35438	-2.8488e-05
-0.6795	-4.32404e-05	-0.35599	-2.8508e-05
-0.68042	-4.3679e-05	-0.3576	-2.87073e-05
-0.68139	-4.40578e-05	-0.35912	-2.85678e-05
-0.68208	-4.4616e-05	-0.36068	-2.87472e-05
-0.68318	-4.50147e-05	-0.36229	-2.88868e-05
-0.68392	-4.55131e-05	-0.36399	-2.87273e-05
-0.68474	-4.60115e-05	-0.3657	-2.89864e-05
-0.68562	-4.64102e-05	-0.36722	-2.90462e-05
-0.68649	-4.69086e-05	-0.36878	-2.91858e-05
-0.68755	-4.74269e-05	-0.37034	-2.9126e-05
-0.68833	-4.78854e-05	-0.37191	-2.92456e-05
-0.6893	-4.83839e-05	-0.37356	-2.93453e-05
-0.69022	-4.8962e-05	-0.37517	-2.93851e-05
-0.69105	-4.94404e-05	-0.37683	-2.95048e-05
-0.69206	-4.99986e-05	-0.37826	-2.95446e-05
-0.69293	-5.05768e-05	-0.37987	-2.96443e-05
-0.69385	-5.1135e-05	-0.38152	-2.97839e-05
-0.69473	-5.15137e-05	-0.38309	-2.9744e-05
-0.69565	-5.22713e-05	-0.3847	-2.99234e-05
-0.69643	-5.29092e-05	-0.3864	-2.99633e-05
-0.69749	-5.34475e-05	-0.38792	-3.01028e-05
-0.69832	-5.40456e-05	-0.38953	-3.01826e-05
-0.69928	-5.46237e-05	-0.39132	-3.02623e-05
-0.69997	-5.52617e-05	-0.3927	-3.03022e-05
-0.70094	-5.58398e-05	-0.3944	-3.04617e-05
-0.70186	-5.65575e-05	-0.39592	-3.05414e-05
-0.70278	-5.71755e-05	-0.39753	-3.06411e-05
-0.70365	-5.78134e-05	-0.39919	-3.07208e-05
-0.70471	-5.85311e-05	-0.4008	-3.08404e-05
-0.70559	-5.92289e-05	-0.40227	-3.09202e-05
-0.70637	-5.99266e-05	-0.40397	-3.10398e-05
-0.70724	-6.06443e-05	-0.40563	-3.10797e-05
-0.70821	-6.13819e-05	-0.40715	-3.12392e-05
-0.70913	-6.20797e-05	-0.40867	-3.1279e-05
-0.71005	-6.27375e-05	-0.41032	-3.13388e-05
-0.71101	-6.3535e-05	-0.41189	-3.13787e-05
-0.7118	-6.42925e-05	-0.41359	-3.15581e-05
-0.71281	-6.51099e-05	-0.4152	-3.16379e-05
-0.71359	-6.57279e-05	-0.41667	-3.17376e-05
-0.71451	-6.6625e-05	-0.41828	-3.18173e-05
-0.71534	-6.75221e-05	-0.41985	-3.1917e-05
-0.71635	-6.83195e-05	-0.42155	-3.20366e-05
-0.71718	-6.9097e-05	-0.4232	-3.21761e-05
-0.7181	-6.99543e-05	-0.42477	-3.2216e-05
-0.71897	-7.06719e-05	-0.42629	-3.22758e-05
-0.71989	-7.15491e-05	-0.42799	-3.23755e-05
-0.72077	-7.24462e-05	-0.42955	-3.24154e-05
-0.72173	-7.33234e-05	-0.4313	-3.24951e-05
-0.7227	-7.42205e-05	-0.43282	-3.25948e-05
-0.72348	-7.51375e-05	-0.43434	-3.27543e-05
-0.72445	-7.60346e-05	-0.43609	-3.27942e-05
-0.72546	-7.69716e-05	-0.43751	-3.29337e-05
-0.72615	-7.80083e-05	-0.43903	-3.29935e-05
-0.72721	-7.89851e-05	-0.44069	-3.30932e-05
-0.72804	-7.98822e-05	-0.4423	-3.31729e-05
-0.72886	-8.0899e-05	-0.44395	-3.32925e-05
-0.72978	-8.19356e-05	-0.44561	-3.33324e-05
-0.73066	-8.28726e-05	-0.44703	-3.3472e-05
-0.73167	-8.38494e-05	-0.44878	-3.35318e-05
-0.73254	-8.49459e-05	-0.4503	-3.3472e-05
-0.73346	-8.59227e-05	-0.452	-3.36713e-05
-0.73434	-8.69195e-05	-0.45352	-3.37112e-05
-0.73521	-8.80758e-05	-0.45522	-3.37909e-05
-0.73618	-8.91324e-05	-0.45674	-3.38906e-05
-0.73701	-9.02488e-05	-0.45835	-3.39504e-05
-0.73788	-9.13652e-05	-0.45987	-3.407e-05
-0.73871	-9.24616e-05	-0.46153	-3.41498e-05
-0.73981	-9.36179e-05	-0.46314	-3.42494e-05
-0.7406	-9.46546e-05	-0.46475	-3.42893e-05
-0.74152	-9.58706e-05	-0.46631	-3.43292e-05
-0.74248	-9.70469e-05	-0.46806	-3.44289e-05
-0.74326	-9.81632e-05	-0.46949	-3.45285e-05
-0.74418	-9.93793e-05	-0.47114	-3.46083e-05
-0.7451	-0.000100575	-0.47266	-3.46282e-05
-0.74616	-0.000101772	-0.4745	-3.47478e-05
-0.74699	-0.000103087	-0.47602	-3.48675e-05
-0.74786	-0.000104284	-0.47758	-3.49273e-05
-0.74869	-0.00010552	-0.47924	-3.50469e-05
-0.74952	-0.000106775	-0.48062	-3.50868e-05
-0.75049	-0.000108031	-0.48237	-3.51864e-05
-0.75141	-0.000109407	-0.48379	-3.52263e-05
-0.75228	-0.000110703	-0.48559	-3.5326e-05
-0.7532	-0.000111859	-0.48711	-3.54057e-05
-0.75412	-0.000113195	-0.48876	-3.54655e-05
-0.75504	-0.00011469	-0.49028	-3.55453e-05
-0.75596	-0.000116065	-0.4918	-3.5625e-05
-0.7567	-0.000117401	-0.49368	-3.57247e-05
-0.75766	-0.000118717	-0.49506	-3.57845e-05
-0.75858	-0.000120093	-0.4969	-3.58044e-05
-0.75955	-0.000121488	-0.49833	-3.59839e-05
-0.76038	-0.000122903	-0.49994	-3.59839e-05
-0.76144	-0.000124399	-0.50164	-3.61633e-05
-0.76226	-0.000125854	-0.50307	-3.6243e-05
-0.76314	-0.000127309	-0.50477	-3.64025e-05
-0.76406	-0.000128625	-0.50629	-3.64025e-05
-0.76489	-0.00013006	-0.50795	-3.64822e-05
-0.76585	-0.000131595	-0.50956	-3.66617e-05
-0.76668	-0.000133031	-0.51107	-3.67215e-05
-0.7676	-0.000134566	-0.51278	-3.6861e-05
-0.76843	-0.000136061	-0.51434	-3.69208e-05
-0.76944	-0.000137596	-0.51595	-3.70205e-05
-0.77031	-0.000138972	-0.51761	-3.718e-05
-0.77119	-0.000140686	-0.51917	-3.73794e-05
-0.77211	-0.000142261	-0.52064	-3.74192e-05
-0.77307	-0.000143776	-0.52235	-3.75388e-05
-0.77386	-0.000145271	-0.52405	-3.76983e-05
-0.77584	-0.000148421	-0.52552	-3.78379e-05
-0.77657	-0.000149976	-0.52718	-3.78578e-05
-0.77754	-0.000151551	-0.52869	-3.80572e-05
-0.77846	-0.000153126	-0.5304	-3.82166e-05
-0.77924	-0.000154761	-0.53187	-3.83562e-05
-0.78021	-0.000156316	-0.53352	-3.83562e-05
-0.78126	-0.000157851	-0.53509	-3.86353e-05
-0.78209	-0.000159505	-0.53679	-3.88347e-05
-0.78287	-0.00016126	-0.53826	-3.90539e-05
-0.78393	-0.000162755	-0.53997	-3.91935e-05
-0.78471	-0.00016441	-0.54148	-3.93729e-05
-0.78573	-0.000166024	-0.543	-3.95324e-05
-0.78651	-0.000167619	-0.54461	-3.96919e-05
-0.78747	-0.000169254	-0.54641	-3.99112e-05
-0.78839	-0.000170689	-0.54788	-4.00906e-05
-0.78922	-0.000172424	-0.54953	-4.03099e-05
-0.7901	-0.000174019	-0.5511	-4.05093e-05
-0.79093	-0.000175673	-0.55266	-4.06488e-05
-0.79194	-0.000177248	-0.55437	-4.0888e-05
-0.7929	-0.000178863	-0.55602	-4.11273e-05
-0.79373	-0.000180537	-0.55759	-4.13665e-05
-0.79474	-0.000182152	-0.5591	-4.16655e-05
-0.79543	-0.000183647	-0.56076	-4.19446e-05
-0.7964	-0.000185342	-0.56237	-4.21639e-05
-0.79737	-0.000186937	-0.56398	-4.2443e-05
-0.79815	-0.000188492	-0.56559	-4.2742e-05
-0.79921	-0.000189967	-0.56702	-4.30211e-05
-0.80008	-0.000191482	-0.56886	-4.32803e-05
-0.80095	-0.000193037	-0.57042	-4.35993e-05
-0.80187	-0.000194532	-0.5735	-4.41974e-05
-0.80256	-0.000196107	-0.57521	-4.44765e-05
-0.80353	-0.000197563	-0.57668	-4.48353e-05
-0.8045	-0.000199058	-0.57833	-4.51343e-05
-0.80537	-0.000200533	-0.57994	-4.54932e-05
-0.80643	-0.000202048	-0.5816	-4.5852e-05
-0.80726	-0.000203523	-0.58321	-4.62906e-05
-0.80813	-0.000204919	-0.58473	-4.66694e-05
-0.80905	-0.000206314	-0.58648	-4.7088e-05
-0.80983	-0.00020775	-0.58804	-4.74867e-05
-0.81085	-0.000209085	-0.58951	-4.79054e-05
-0.81158	-0.000210541	-0.59112	-4.8324e-05
-0.81264	-0.000211797	-0.59273	-4.87427e-05
-0.81351	-0.000213172	-0.59434	-4.91215e-05
-0.81448	-0.000214408	-0.59586	-4.95999e-05
-0.81531	-0.000215704	-0.59752	-5.00584e-05
-0.81623	-0.0002169	-0.59922	-5.05568e-05
-0.81701	-0.000218116	-0.60074	-5.10951e-05
-0.81802	-0.000219332	-0.60235	-5.16134e-05
-0.81885	-0.000220309	-0.60387	-5.21517e-05
-0.81986	-0.000221665	-0.60557	-5.24906e-05
-0.82074	-0.000222721	-0.60713	-5.31485e-05
-0.8217	-0.000223758	-0.60879	-5.37466e-05
-0.82239	-0.000224854	-0.61026	-5.42449e-05
-0.8234	-0.000225851	-0.61192	-5.49028e-05
-0.82442	-0.000226768	-0.61362	-5.54411e-05
-0.82538	-0.000227765	-0.615	-5.6099e-05
-0.82603	-0.000228642	-0.61666	-5.65176e-05
-0.82704	-0.0002295	-0.6184	-5.7315e-05
-0.82773	-0.000230317	-0.61988	-5.79131e-05
-0.82888	-0.000231094	-0.62144	-5.86109e-05
-0.82971	-0.000231693	-0.62305	-5.92488e-05
-0.83058	-0.00023243	-0.62466	-5.99466e-05
-0.83146	-0.000233028	-0.62627	-6.06443e-05
-0.83238	-0.000233686	-0.62793	-6.13022e-05
-0.8333	-0.000234284	-0.62954	-6.20797e-05
-0.83422	-0.000234623	-0.63119	-6.27176e-05
-0.83523	-0.000235201	-0.63267	-6.34552e-05
-0.83606	-0.00023564	-0.63432	-6.4133e-05
-0.83702	-0.000236038	-0.63593	-6.48707e-05
-0.8378	-0.000236377	-0.63759	-6.56681e-05
-0.83863	-0.000236637	-0.63906	-6.64256e-05
-0.83964	-0.000236975	-0.64067	-6.72031e-05
-0.84066	-0.000237135	-0.64242	-6.79806e-05
-0.84153	-0.000237274	-0.64394	-6.8798e-05
-0.84227	-0.000237334	-0.6455	-6.94559e-05
-0.84333	-0.000237314	-0.64702	-7.03131e-05
-0.84415	-0.000237255	-0.64877	-7.11703e-05
-0.84507	-0.000237235	-0.65047	-7.19877e-05
-0.84604	-0.000237175	-0.6519	-7.28051e-05
-0.84687	-0.000236955	-0.65346	-7.35626e-05
-0.84783	-0.000236776	-0.65512	-7.438e-05
-0.84862	-0.000236417	-0.65668	-7.5297e-05
-0.84944	-0.000236178	-0.65829	-7.61343e-05
-0.85046	-0.000235839	-0.65976	-7.70314e-05
-0.85133	-0.000235321	-0.66142	-7.78887e-05
-0.8522	-0.000234802	-0.66308	-7.89253e-05
-0.85317	-0.000234384	-0.66473	-7.98423e-05
-0.85487	-0.000233048	-0.66634	-8.07594e-05
-0.85579	-0.00023233	-0.66786	-8.18359e-05
-0.85671	-0.000231613	-0.66942	-8.2753e-05
-0.85772	-0.000230815	-0.67117	-8.38494e-05
-0.8586	-0.000229938	-0.67269	-8.48462e-05
-0.85943	-0.000229141	-0.6743	-8.58629e-05
-0.86039	-0.000228204	-0.67596	-8.69993e-05
-0.86136	-0.000227287	-0.67766	-8.81157e-05
-0.86214	-0.00022623	-0.67909	-8.92919e-05
-0.86302	-0.000225233	-0.6807	-9.06076e-05
-0.86398	-0.000224097	-0.68226	-9.18636e-05
-0.86486	-0.00022302	-0.68387	-9.31195e-05
-0.86578	-0.000221784	-0.68553	-9.44951e-05
-0.86665	-0.000220648	-0.68704	-9.57311e-05
-0.86752	-0.000219452	-0.68866	-9.72861e-05
-0.86858	-0.000218176	-0.69027	-9.87215e-05
-0.86927	-0.00021686	-0.69178	-0.000100097
-0.87024	-0.000215644	-0.69362	-0.000101592
-0.87111	-0.000214189	-0.69514	-0.000103187
-0.87212	-0.000212873	-0.69652	-0.000104782
-0.873	-0.000211478	-0.69822	-0.000106397
-0.87378	-0.000210002	-0.70002	-0.000108071
-0.87475	-0.000208507	-0.70154	-0.000109865
-0.87544	-0.000207072	-0.7031	-0.0001116
-0.87654	-0.000205537	-0.70462	-0.000113414
-0.87746	-0.000204002	-0.70641	-0.000115148
-0.87829	-0.000202467	-0.70789	-0.000117022
-0.87926	-0.000200972	-0.70954	-0.000118936
-0.88008	-0.000199397	-0.7112	-0.00012087
-0.88114	-0.000197941	-0.71272	-0.000122864
-0.88197	-0.000196366	-0.71428	-0.000124877
-0.88294	-0.000194851	-0.71584	-0.000126831
-0.88372	-0.000193296	-0.71745	-0.000128864
-0.88459	-0.000191622	-0.71911	-0.000130957
-0.88542	-0.000190027	-0.72072	-0.000132812
-0.88643	-0.000188352	-0.72242	-0.000134965
-0.88726	-0.000186877	-0.7239	-0.000137157
-0.88818	-0.000185322	-0.72546	-0.00013935
-0.88905	-0.000183667	-0.72702	-0.000141424
-0.89011	-0.000182132	-0.72859	-0.000143577
-0.89099	-0.000180438	-0.7302	-0.00014573
-0.89177	-0.000178943	-0.73176	-0.000147763
-0.89269	-0.000177348	-0.73356	-0.000149936
-0.89347	-0.000175773	-0.73503	-0.00015197
-0.89453	-0.000174218	-0.73673	-0.000154043
-0.89531	-0.000172663	-0.73834	-0.000156096
-0.89632	-0.000171148	-0.73995	-0.00015811
-0.89715	-0.000169613	-0.74165	-0.000160163
-0.89803	-0.000167998	-0.74308	-0.000162097
-0.89895	-0.000166423	-0.74474	-0.000163971
-0.9	-0.000164908	-0.74621	-0.000165965
-0.90097	-0.000163453	-0.74786	-0.000167699
-0.90189	-0.000161997	-0.74943	-0.000169373
-0.90258	-0.000160283	-0.75104	-0.000171188
-0.90341	-0.000158947	-0.7526	-0.000172822
-0.90442	-0.000157472	-0.7544	-0.000174397
-0.90543	-0.000155997	-0.75587	-0.000176012
-0.90617	-0.000154681	-0.75762	-0.000177328
-0.90718	-0.000153126	-0.75909	-0.000178763
-0.9081	-0.00015181	-0.76065	-0.000180099
-0.90893	-0.000150355	-0.76222	-0.000181455
-0.9099	-0.000149079	-0.76387	-0.000182551
-0.91068	-0.000147644	-0.76539	-0.000183667
-0.9116	-0.000146228	-0.76709	-0.000184624
-0.91247	-0.000144932	-0.76866	-0.000185541
-0.9133	-0.000143597	-0.77031	-0.000186339
-0.91431	-0.000142201	-0.77188	-0.000187116
-0.91514	-0.000141045	-0.77335	-0.000187774
-0.91611	-0.00013955	-0.77496	-0.000188293
-0.91693	-0.000138513	-0.77662	-0.000188811
-0.91785	-0.000137277	-0.77832	-0.00018917
-0.91868	-0.000135901	-0.77993	-0.000189548
-0.91969	-0.000134785	-0.78131	-0.000189808
-0.92066	-0.000133729	-0.78315	-0.000190027
-0.92149	-0.000132492	-0.78476	-0.000190166
-0.92232	-0.000131276	-0.78628	-0.000190206
-0.92333	-0.00013022	-0.78789	-0.000190246
-0.9242	-0.000128884	-0.78954	-0.000190127
-0.92517	-0.000127987	-0.79102	-0.000190027
-0.92609	-0.00012693	-0.79263	-0.000189608
-0.92687	-0.000125834	-0.79433	-0.000189528
-0.92779	-0.000124738	-0.7958	-0.00018919
-0.92876	-0.000123801	-0.79741	-0.000188791
-0.92963	-0.000122724	-0.79898	-0.000188412
-0.93055	-0.000121747	-0.80072	-0.000188013
-0.93143	-0.00012073	-0.80215	-0.000187555
-0.93225	-0.000119694	-0.80385	-0.000187096
-0.93419	-0.0001178	-0.80551	-0.000186379
-0.93501	-0.000116863	-0.80707	-0.00018602
-0.93593	-0.000115647	-0.80859	-0.000185382
-0.93662	-0.000114889	-0.8102	-0.000184704
-0.93768	-0.000114152	-0.81186	-0.000184166
-0.93865	-0.000113294	-0.81342	-0.000183528
-0.93938	-0.000112417	-0.81508	-0.00018281
-0.94044	-0.0001115	-0.81664	-0.000182073
-0.94132	-0.000110703	-0.8183	-0.000181395
-0.94214	-0.000109925	-0.81986	-0.000180637
-0.94306	-0.000109008	-0.82147	-0.000179959
-0.94403	-0.000108171	-0.82304	-0.000179242
-0.94486	-0.000107374	-0.82465	-0.000178544
-0.94578	-0.000106576	-0.82621	-0.000177747
-0.94665	-0.000105739	-0.82787	-0.000176849
-0.94753	-0.000104941	-0.82939	-0.000176311
-0.94836	-0.000104224	-0.83104	-0.000175573
-0.94941	-0.000103506	-0.83265	-0.000174836
-0.95029	-0.000102768	-0.83431	-0.000174058
-0.95125	-0.000102051	-0.83592	-0.000173321
-0.95208	-0.000101373	-0.83748	-0.000172523
-0.95291	-0.000100556	-0.83909	-0.000171846
-0.95374	-9.99176e-05	-0.84066	-0.000171108
-0.95475	-9.916e-05	-0.84227	-0.00017033
-0.95576	-9.84623e-05	-0.84392	-0.000169653
-0.95664	-9.78244e-05	-0.84544	-0.000168915
-0.95751	-9.70469e-05	-0.84696	-0.000168277
-0.95848	-9.64089e-05	-0.84871	-0.000167599
-0.95926	-9.57112e-05	-0.85027	-0.000166802
-0.96013	-9.50932e-05	-0.85179	-0.000165965
-0.96119	-9.44353e-05	-0.8534	-0.000165466
-0.96211	-9.37973e-05	-0.85506	-0.000164549
-0.96303	-9.32391e-05	-0.85828	-0.000163333
-0.96381	-9.26211e-05	-0.85984	-0.000162655
-0.96464	-9.19832e-05	-0.8615	-0.000161977
-0.96556	-9.14051e-05	-0.86311	-0.0001612
-0.96662	-9.07472e-05	-0.86458	-0.000160522
-0.96731	-9.0189e-05	-0.86633	-0.000159964
-0.96832	-8.94912e-05	-0.86789	-0.000159286
-0.9691	-8.90327e-05	-0.86932	-0.000158608
-0.97007	-8.84346e-05	-0.87107	-0.00015797
-0.97099	-8.78764e-05	-0.87258	-0.000157253
-0.97191	-8.73182e-05	-0.87424	-0.000156615
-0.97283	-8.67601e-05	-0.87576	-0.000155937
-0.9737	-8.62616e-05	-0.87737	-0.000155279
-0.97458	-8.57832e-05	-0.87907	-0.000154482
-0.9755	-8.52449e-05	-0.88068	-0.000153824
-0.97646	-8.47266e-05	-0.88229	-0.000153106
-0.97743	-8.41883e-05	-0.88386	-0.000152448
-0.97821	-8.36899e-05	-0.88542	-0.00015173
-0.97923	-8.31716e-05	-0.88712	-0.000151092
-0.98001	-8.25735e-05	-0.88864	-0.000150395
-0.98093	-8.22546e-05	-0.89011	-0.000149617
-0.98171	-8.15967e-05	-0.89177	-0.00014884
-0.98263	-8.12977e-05	-0.89347	-0.000148102
-0.9836	-8.06996e-05	-0.89494	-0.000147265
-0.98456	-8.04604e-05	-0.89665	-0.000146547
-0.98539	-8.00617e-05	-0.89816	-0.00014575
-0.9864	-7.95832e-05	-0.89996	-0.000145012
-0.98705	-7.91446e-05	-0.90157	-0.000144135
-0.98815	-7.87459e-05	-0.90299	-0.000143298
-0.98889	-7.83272e-05	-0.90465	-0.000142341
-0.9899	-7.79883e-05	-0.90631	-0.000141623
-0.99073	-7.73903e-05	-0.90796	-0.000140746
-0.99178	-7.71909e-05	-0.90948	-0.000139889
-0.99257	-7.67922e-05	-0.91105	-0.000139011
-0.99344	-7.63137e-05	-0.91275	-0.000138114
-0.99436	-7.61144e-05	-0.91427	-0.000137138
-0.99533	-7.57555e-05	-0.91592	-0.00013628
-0.99606	-7.54565e-05	-0.91758	-0.000135303
-0.99708	-7.51973e-05	-0.919	-0.000134426
-0.9979	-7.48584e-05	-0.92066	-0.000133509
-0.99892	-7.45195e-05	-0.92227	-0.000132592
-0.99997	-7.42604e-05	-0.92388	-0.000131595
-1.00076	-7.39414e-05	-0.92544	-0.000130698
-1.00158	-7.36822e-05	-0.92706	-0.000129801
-1.00255	-7.3443e-05	-0.92862	-0.000128824
-1.00342	-7.31838e-05	-0.93023	-0.000127808
-1.00421	-7.29845e-05	-0.93179	-0.000126871
-1.00531	-7.27054e-05	-0.93345	-0.000125934
-1.00609	-7.2526e-05	-0.93488	-0.000124857
-1.00697	-7.2207e-05	-0.93672	-0.00012402
-1.00793	-7.20674e-05	-0.93828	-0.000123083
-1.00885	-7.19678e-05	-0.93971	-0.000122086
-1.00973	-7.17883e-05	-0.94155	-0.000121249
-1.01069	-7.14494e-05	-0.94306	-0.000120312
-1.01147	-7.12899e-05	-0.94458	-0.000119415
-1.01244	-7.13099e-05	-0.94629	-0.000118498
-1.01336	-7.11504e-05	-0.94785	-0.000117581
-1.01414	-7.10707e-05	-0.94941	-0.000116823
-1.01511	-7.09311e-05	-0.95102	-0.000115846
-1.01594	-7.07517e-05	-0.95263	-0.000115069
-1.01686	-7.06919e-05	-0.95434	-0.000114211
-1.01778	-7.05922e-05	-0.9559	-0.000113374
-1.01874	-7.05922e-05	-0.95733	-0.000112597
-1.01957	-7.04925e-05	-0.95903	-0.000111739
-1.02058	-7.04925e-05	-0.96069	-0.000111042
-1.02132	-7.04527e-05	-0.96216	-0.000110324
-1.02215	-7.03928e-05	-0.96381	-0.000109646
-1.02321	-7.04527e-05	-0.96542	-0.000108929
-1.02403	-7.03729e-05	-0.96713	-0.000108291
-1.02505	-7.04128e-05	-0.96864	-0.000107613
-1.02574	-7.03928e-05	-0.97035	-0.000106935
-1.02675	-7.04726e-05	-0.97177	-0.000106437
-1.02762	-7.05324e-05	-0.97347	-0.000105839
-1.02859	-7.05523e-05	-0.97504	-0.00010528
-1.02955	-7.0652e-05	-0.97669	-0.000104742
-1.03043	-7.07318e-05	-0.97821	-0.000104244
-1.03117	-7.08314e-05	-0.97978	-0.000103765
-1.03218	-7.0951e-05	-0.98153	-0.000103247
-1.03296	-7.10707e-05	-0.983	-0.000102888
-1.03393	-7.11703e-05	-0.98465	-0.000102509
-1.03485	-7.12301e-05	-0.98613	-0.000102091
-1.03567	-7.13896e-05	-0.98769	-0.000101752
-1.03664	-7.16089e-05	-0.98935	-0.000101512
-1.0377	-7.18083e-05	-0.99096	-0.000101134
-1.03853	-7.19478e-05	-0.99257	-0.000100934
-1.03949	-7.21671e-05	-0.99422	-0.000100715
-1.04037	-7.23465e-05	-0.99583	-0.000100496
-1.04106	-7.25858e-05	-0.99754	-0.000100396
-1.04211	-7.28649e-05	-0.99905	-0.000100177
-1.04299	-7.30842e-05	-1.00048	-0.000100037
-1.04391	-7.33832e-05	-1.00214	-9.98977e-05
-1.04483	-7.36424e-05	-1.00379	-9.99575e-05
-1.04566	-7.38816e-05	-1.00545	-9.98777e-05
-1.04676	-7.41607e-05	-1.0071	-9.98777e-05
-1.0475	-7.44996e-05	-1.00862	-9.99375e-05
-1.04842	-7.48186e-05	-1.01028	-9.99774e-05
-1.04924	-7.51774e-05	-1.01175	-0.000100077
-1.05007	-7.55163e-05	-1.01341	-0.000100177
-1.05104	-7.5935e-05	-1.01511	-0.000100336
-1.05196	-7.63337e-05	-1.01658	-0.000100476
-1.05274	-7.65729e-05	-1.01819	-0.000100755
-1.0538	-7.71311e-05	-1.0198	-0.000100855
-1.05472	-7.75298e-05	-1.02141	-0.000101253
-1.05555	-7.79485e-05	-1.02298	-0.000101512
-1.05647	-7.8387e-05	-1.02454	-0.000101792
-1.0573	-7.88256e-05	-1.02624	-0.000102091
-1.05822	-7.92842e-05	-1.0279	-0.000102609
-1.05909	-7.98025e-05	-1.02933	-0.000103087
-1.06006	-8.03009e-05	-1.03089	-0.000103486
-1.06098	-8.08192e-05	-1.0325	-0.000104004
-1.06176	-8.13375e-05	-1.0342	-0.000104602
-1.06263	-8.18559e-05	-1.03581	-0.000105041
-1.06365	-8.24539e-05	-1.03747	-0.000105699
-1.06466	-8.31118e-05	-1.03903	-0.000106277
-1.06539	-8.37099e-05	-1.04064	-0.000106855
-1.06636	-8.42681e-05	-1.04248	-0.000107533
-1.06723	-8.48462e-05	-1.04373	-0.000108211
-1.06825	-8.54244e-05	-1.04534	-0.000108849
-1.06912	-8.60623e-05	-1.04704	-0.000109686
-1.06995	-8.67002e-05	-1.04856	-0.000110503
-1.07082	-8.73182e-05	-1.05026	-0.000111341
-1.07179	-8.80758e-05	-1.05168	-0.000112198
-1.07266	-8.87536e-05	-1.05339	-0.000113075
-1.07372	-8.94314e-05	-1.05504	-0.000113893
-1.0745	-9.0169e-05	-1.05665	-0.000114889
-1.07533	-9.08867e-05	-1.05817	-0.000115766
-1.07611	-9.16642e-05	-1.05969	-0.000116684
-1.07712	-9.24417e-05	-1.06148	-0.00011776
-1.07805	-9.31594e-05	-1.06305	-0.000118797
-1.07901	-9.39967e-05	-1.06447	-0.000119774
-1.07989	-9.47343e-05	-1.06627	-0.00012091
-1.0808	-9.55716e-05	-1.06783	-0.000122006
-1.08173	-9.64089e-05	-1.0694	-0.000122963
-1.08255	-9.72263e-05	-1.07101	-0.000124259
-1.08347	-9.80436e-05	-1.07266	-0.000125356
-1.08439	-9.89407e-05	-1.07413	-0.000126552
-1.08531	-9.9778e-05	-1.07579	-0.000127668
-1.08614	-0.000100695	-1.0774	-0.000128844
-1.08711	-0.000101592	-1.07901	-0.0001301
-1.08798	-0.00010235	-1.08053	-0.000131376
-1.08886	-0.000103366	-1.08228	-0.000132512
-1.08968	-0.000104343	-1.08375	-0.000133848
-1.09065	-0.00010524	-1.08536	-0.000135124
-1.09166	-0.000106237	-1.08702	-0.0001364
-1.09245	-0.000107154	-1.08849	-0.000137795
-1.09332	-0.000108151	-1.0901	-0.000139171
-1.09433	-0.000109128	-1.0918	-0.000140447
-1.09516	-0.000110145	-1.09336	-0.000141802
-1.09599	-0.000111221	-1.09507	-0.000143178
-1.09704	-0.000112258	-1.09668	-0.000144514
-1.09774	-0.000113235	-1.09815	-0.000145909
-1.09852	-0.000109626	-1.09819	-0.00013014
-1.09819	-9.81034e-05	-1.09681	-0.000114869
-1.09732	-8.87935e-05	-1.09507	-0.000104463
-1.09645	-8.20752e-05	-1.0936	-9.63491e-05
-1.09571	-7.68919e-05	-1.09203	-8.93317e-05
-1.09475	-7.27054e-05	-1.09047	-8.30321e-05
-1.09378	-6.9117e-05	-1.08867	-7.74899e-05
-1.093	-6.58076e-05	-1.08711	-7.22469e-05
-1.09208	-6.29967e-05	-1.0855	-6.7542e-05
-1.09106	-6.0106e-05	-1.08389	-6.31163e-05
-1.09028	-5.7634e-05	-1.08232	-5.90295e-05
-1.08936	-5.51819e-05	-1.08094	-5.53613e-05
-1.08844	-5.29292e-05	-1.0792	-5.18527e-05
-1.08761	-5.06565e-05	-1.07763	-4.85633e-05
-1.08674	-4.85433e-05	-1.07602	-4.54533e-05
-1.08573	-4.65298e-05	-1.07436	-4.26025e-05
-1.08485	-4.45961e-05	-1.07285	-3.98514e-05
-1.08398	-4.25626e-05	-1.07114	-3.73993e-05
-1.08306	-4.09478e-05	-1.06963	-3.5007e-05
-1.08228	-3.91935e-05	-1.06788	-3.26745e-05
-1.08117	-3.75787e-05	-1.06636	-3.0681e-05
-1.08035	-3.60038e-05	-1.06489	-2.87273e-05
-1.07942	-3.44887e-05	-1.06323	-2.67935e-05
-1.0786	-3.30134e-05	-1.06158	-2.49794e-05
-1.07772	-3.14983e-05	-1.05997	-2.32649e-05
-1.07671	-3.02623e-05	-1.05845	-2.167e-05
-1.07584	-2.89266e-05	-1.05518	-1.87594e-05
-1.07492	-2.77305e-05	-1.05357	-1.7344e-05
-1.07413	-2.64745e-05	-1.05191	-1.59884e-05
-1.07308	-2.53183e-05	-1.0504	-1.48919e-05
-1.07225	-2.40823e-05	-1.04869	-1.37157e-05
-1.07119	-2.29858e-05	-1.04722	-1.25993e-05
-1.0705	-2.19691e-05	-1.04575	-1.15028e-05
-1.06958	-2.09125e-05	-1.04395	-1.04861e-05
-1.06866	-1.98958e-05	-1.04244	-9.50926e-06
-1.06765	-1.90385e-05	-1.04078	-8.71184e-06
-1.06682	-1.80218e-05	-1.03931	-7.75493e-06
-1.06595	-1.7045e-05	-1.03761	-6.87775e-06
-1.06512	-1.61877e-05	-1.0359	-6.04045e-06
-1.06424	-1.52906e-05	-1.03452	-5.38258e-06
-1.06318	-1.45131e-05	-1.03273	-4.58515e-06
-1.0624	-1.36758e-05	-1.03117	-3.90734e-06
-1.06144	-1.28983e-05	-1.02969	-3.36907e-06
-1.06052	-1.21408e-05	-1.02799	-2.65139e-06
-1.05964	-1.14032e-05	-1.02643	-1.97358e-06
-1.05872	-1.06655e-05	-1.02486	-1.45525e-06
-1.05785	-9.88804e-06	-1.0233	-9.56856e-07
-1.05697	-9.23016e-06	-1.02155	-3.98657e-07
-1.05601	-8.6919e-06	-1.01999	1.59542e-07
-1.05504	-7.95428e-06	-1.01838	6.37998e-07
-1.05431	-7.43595e-06	-1.01686	1.09652e-06
-1.05325	-6.83788e-06	-1.01525	1.61485e-06
-1.05251	-6.14013e-06	-1.01364	2.0335e-06
-1.05164	-5.54206e-06	-1.01221	2.39234e-06
-1.05067	-4.96393e-06	-1.01042	2.83092e-06
-1.04984	-4.48547e-06	-1.0089	3.18977e-06
-1.04883	-3.98708e-06	-1.00733	3.58848e-06
-1.048	-3.40895e-06	-1.00568	3.88751e-06
-1.04718	-2.93049e-06	-1.00402	4.28623e-06
-1.04621	-2.39223e-06	-1.00241	4.6052e-06
-1.04524	-1.97358e-06	-1.00076	4.92417e-06
-1.04437	-1.55493e-06	-0.99924	5.26308e-06
-1.04359	-1.05653e-06	-0.99772	5.58205e-06
-1.04248	-5.58143e-07	-0.99611	5.84121e-06
-1.04161	-1.19558e-07	-0.99454	6.10038e-06
-1.04078	2.5922e-07	-0.9928	6.29973e-06
-1.04004	7.57612e-07	-0.99128	6.65858e-06
-1.03899	1.21613e-06	-0.98967	6.8978e-06
-1.03811	1.55504e-06	-0.98801	7.07722e-06
-1.03719	1.89395e-06	-0.98649	7.31645e-06
-1.03636	2.3126e-06	-0.98488	7.57562e-06
-1.0354	2.67144e-06	-0.98318	7.75504e-06
-1.03443	2.97047e-06	-0.98162	7.93446e-06
-1.03351	3.34925e-06	-0.97996	8.11388e-06
-1.03259	3.68816e-06	-0.97854	8.39298e-06
-1.03181	4.047e-06	-0.97683	8.59234e-06
-1.03098	4.36597e-06	-0.97541	8.75182e-06
-1.02988	4.70488e-06	-0.97366	8.95118e-06
-1.02914	5.02385e-06	-0.97209	9.11066e-06
-1.02827	5.32288e-06	-0.97044	9.25021e-06
-1.02726	5.62192e-06	-0.96883	9.52931e-06
-1.02638	5.94089e-06	-0.96713	9.56918e-06
-1.02551	6.2798e-06	-0.96575	9.70874e-06
-1.02468	6.59877e-06	-0.96404	9.92803e-06
-1.02371	6.79813e-06	-0.96248	1.00476e-05
-1.02284	7.15697e-06	-0.96082	1.03467e-05
-1.02192	7.41613e-06	-0.95926	1.04264e-05
-1.02109	7.6753e-06	-0.95765	1.0546e-05
-1.02003	7.99427e-06	-0.95595	1.06258e-05
-1.01916	8.27336e-06	-0.95452	1.08052e-05
-1.01833	8.49266e-06	-0.95286	1.09049e-05
-1.01736	8.71195e-06	-0.95125	1.11242e-05
-1.01654	8.97111e-06	-0.94964	1.11441e-05
-1.01552	9.25021e-06	-0.94808	1.13235e-05
-1.0146	9.48944e-06	-0.94652	1.13036e-05
-1.01368	9.6888e-06	-0.94472	1.15029e-05
-1.01304	9.88815e-06	-0.94325	1.15428e-05
-1.01184	1.01673e-05	-0.94164	1.1802e-05
-1.01106	1.04065e-05	-0.94003	1.18219e-05
-1.01019	1.06856e-05	-0.93846	1.19415e-05
-1.00927	1.08451e-05	-0.93695	1.2101e-05
-1.00844	1.10843e-05	-0.93538	1.23203e-05
-1.00757	1.13036e-05	-0.93359	1.22804e-05
-1.0066	1.16026e-05	-0.93212	1.23602e-05
-1.00572	1.1782e-05	-0.93041	1.24798e-05
-1.00476	1.19216e-05	-0.92899	1.25994e-05
-1.00388	1.21409e-05	-0.92729	1.26393e-05
-1.00296	1.24399e-05	-0.92567	1.2719e-05
-1.00204	1.26393e-05	-0.92411	1.27589e-05
-1.00122	1.28586e-05	-0.92241	1.3038e-05
-1.00034	1.29981e-05	-0.92084	1.29782e-05
-0.99938	1.31975e-05	-0.91923	1.30779e-05
-0.9985	1.34168e-05	-0.91781	1.31775e-05
-0.99767	1.3656e-05	-0.91611	1.34168e-05
-0.99666	1.38354e-05	-0.9144	1.3357e-05
-0.99593	1.40148e-05	-0.91293	1.35165e-05
-0.99482	1.41943e-05	-0.91109	1.35364e-05
-0.9939	1.46129e-05	-0.9098	1.36161e-05
-0.99312	1.46927e-05	-0.90796	1.36959e-05
-0.99211	1.48322e-05	-0.90644	1.37756e-05
-0.99119	1.50515e-05	-0.90493	1.38155e-05
-0.99036	1.5191e-05	-0.90322	1.39949e-05
-0.98944	1.54303e-05	-0.90175	1.3955e-05
-0.98852	1.56097e-05	-0.90005	1.41743e-05
-0.98764	1.57293e-05	-0.89839	1.42939e-05
-0.98686	1.59885e-05	-0.89683	1.43338e-05
-0.9858	1.61679e-05	-0.89527	1.43538e-05
-0.98488	1.63274e-05	-0.89361	1.44734e-05
-0.98401	1.66065e-05	-0.89205	1.45332e-05
-0.98323	1.6746e-05	-0.89053	1.4573e-05
-0.98226	1.69653e-05	-0.88878	1.47126e-05
-0.98134	1.71448e-05	-0.88721	1.47923e-05
-0.98042	1.74039e-05	-0.8857	1.49119e-05
-0.97964	1.75833e-05	-0.88409	1.4892e-05
-0.97863	1.77029e-05	-0.88257	1.50116e-05
-0.97789	1.79422e-05	-0.88087	1.50714e-05
-0.97683	1.81017e-05	-0.87926	1.51113e-05
-0.976	1.82412e-05	-0.8776	1.5191e-05
-0.97508	1.84406e-05	-0.87613	1.53306e-05
-0.97412	1.86599e-05	-0.87442	1.551e-05
-0.97324	1.88791e-05	-0.87291	1.55499e-05
-0.97251	1.90586e-05	-0.87116	1.55499e-05
-0.97154	1.9238e-05	-0.86964	1.57094e-05
-0.97062	1.93576e-05	-0.86803	1.57493e-05
-0.9697	1.9557e-05	-0.8666	1.5829e-05
-0.96883	1.98161e-05	-0.86481	1.59486e-05
-0.96786	2.00554e-05	-0.86334	1.59287e-05
-0.96708	2.02348e-05	-0.86164	1.60682e-05
-0.96611	2.04142e-05	-0.86012	1.6148e-05
-0.96524	2.05537e-05	-0.85855	1.62277e-05
-0.96418	2.06933e-05	-0.8569	1.62875e-05
-0.96345	2.09126e-05	-0.85519	1.63473e-05
-0.96257	2.11518e-05	-0.85363	1.63872e-05
-0.9617	2.13711e-05	-0.85202	1.65267e-05
-0.96059	2.16303e-05	-0.8505	1.65666e-05
-0.95986	2.17499e-05	-0.84894	1.66464e-05
-0.95884	2.19891e-05	-0.84728	1.67261e-05
-0.95802	2.21486e-05	-0.84572	1.68058e-05
-0.95714	2.23679e-05	-0.84411	1.68856e-05
-0.95622	2.25074e-05	-0.84236	1.68856e-05
-0.9553	2.26071e-05	-0.84093	1.69653e-05
-0.95438	2.29859e-05	-0.83918	1.7065e-05
-0.95365	2.30258e-05	-0.83767	1.71448e-05
-0.95263	2.32451e-05	-0.8361	1.72245e-05
-0.95167	2.34245e-05	-0.8344	1.72843e-05
-0.95089	2.37435e-05	-0.83288	1.73242e-05
-0.94992	2.3883e-05	-0.83132	1.7384e-05
-0.949	2.40226e-05	-0.82971	1.74637e-05
-0.94831	2.4202e-05	-0.82805	1.74836e-05
-0.94716	2.43615e-05	-0.82658	1.75435e-05
-0.94619	2.46007e-05	-0.82479	1.75235e-05
-0.94537	2.47402e-05	-0.82327	1.7683e-05
-0.94449	2.49795e-05	-0.8217	1.76631e-05
-0.94357	2.51589e-05	-0.82005	1.77029e-05
-0.94279	2.53782e-05	-0.81848	1.77627e-05
-0.94173	2.56174e-05	-0.81696	1.78824e-05
-0.94081	2.5757e-05	-0.8154	1.79222e-05
-0.93989	2.59364e-05	-0.81361	1.8002e-05
-0.93925	2.61158e-05	-0.81204	1.81017e-05
-0.93819	2.6375e-05	-0.81057	1.80419e-05
-0.93731	2.64746e-05	-0.80891	1.81615e-05
-0.93635	2.6674e-05	-0.80735	1.82013e-05
-0.93557	2.68734e-05	-0.80565	1.81216e-05
-0.9346	2.6973e-05	-0.80408	1.83808e-05
-0.93377	2.71724e-05	-0.80256	1.82013e-05
-0.9329	2.74116e-05	-0.80091	1.8301e-05
-0.93179	2.75711e-05	-0.79925	1.83608e-05
-0.9311	2.78103e-05	-0.79769	1.84007e-05
-0.93014	2.793e-05	-0.79617	1.84605e-05
-0.92922	2.80695e-05	-0.79447	1.85203e-05
-0.9283	2.82689e-05	-0.79281	1.84605e-05
-0.92742	2.84283e-05	-0.79129	1.84804e-05
-0.92646	2.85878e-05	-0.78964	1.862e-05
-0.92567	2.87672e-05	-0.78816	1.85602e-05
-0.92471	2.89068e-05	-0.78655	1.862e-05
-0.92374	2.92058e-05	-0.7849	1.86599e-05
-0.92282	2.92856e-05	-0.78333	1.86997e-05
-0.92199	2.95248e-05	-0.78163	1.86e-05
-0.92126	2.95846e-05	-0.78007	1.87595e-05
-0.92025	2.9764e-05	-0.77841	1.87595e-05
-0.91946	2.99235e-05	-0.77689	1.87795e-05
-0.91841	3.02026e-05	-0.77519	1.88592e-05
-0.91744	3.03621e-05	-0.77367	1.87795e-05
-0.9167	3.04817e-05	-0.77206	1.88791e-05
-0.91569	3.06611e-05	-0.77041	1.90984e-05
-0.91477	3.09203e-05	-0.76884	1.8919e-05
-0.9139	3.11994e-05	-0.76737	1.8939e-05
-0.91293	3.12193e-05	-0.76567	1.89788e-05
-0.9121	3.12991e-05	-0.76415	1.90187e-05
-0.91128	3.14386e-05	-0.76249	1.90386e-05
-0.91026	3.15383e-05	-0.76088	1.90586e-05
-0.90939	3.17775e-05	-0.75927	1.90586e-05
-0.90851	3.19171e-05	-0.75771	1.90785e-05
-0.90769	3.21762e-05	-0.75601	1.90984e-05
-0.90677	3.23557e-05	-0.75453	1.91184e-05
-0.90594	3.24952e-05	-0.75279	1.90984e-05
-0.90497	3.26547e-05	-0.75131	1.92181e-05
-0.9041	3.27943e-05	-0.7497	1.92181e-05
-0.90309	3.29936e-05	-0.74809	1.9238e-05
-0.9023	3.3173e-05	-0.74635	1.93377e-05
-0.90134	3.33724e-05	-0.74487	1.92779e-05
-0.90037	3.35717e-05	-0.74326	1.92579e-05
-0.89954	3.36714e-05	-0.74165	1.93975e-05
-0.89862	3.38708e-05	-0.74014	1.93377e-05
-0.8978	3.39904e-05	-0.73843	1.93177e-05
-0.89683	3.43094e-05	-0.73687	1.93775e-05
-0.89596	3.45486e-05	-0.7353	1.95769e-05
-0.89504	3.47081e-05	-0.73369	1.94972e-05
-0.89416	3.49074e-05	-0.73213	1.94972e-05
-0.8932	3.51666e-05	-0.73052	1.95171e-05
-0.89223	3.54457e-05	-0.72886	1.9557e-05
-0.89154	3.54856e-05	-0.7273	1.95171e-05
-0.89034	3.57647e-05	-0.7256	1.9557e-05
-0.88961	3.59242e-05	-0.72417	1.9557e-05
-0.88878	3.62033e-05	-0.72247	1.95968e-05
-0.88777	3.63627e-05	-0.72081	1.96566e-05
-0.88685	3.66219e-05	-0.71929	1.96965e-05
-0.88606	3.68611e-05	-0.71764	1.96766e-05
-0.8851	3.71402e-05	-0.71607	1.97763e-05
-0.88436	3.73994e-05	-0.71446	1.97962e-05
-0.8833	3.76586e-05	-0.71295	1.98759e-05
-0.88234	3.81769e-05	-0.71129	1.98959e-05
-0.88142	3.83563e-05	-0.70973	1.98959e-05
-0.88064	3.86553e-05	-0.70816	1.99158e-05
-0.87976	3.91338e-05	-0.70651	1.99756e-05
-0.8788	3.93132e-05	-0.70485	2.00354e-05
-0.87797	3.96123e-05	-0.70315	1.99955e-05
-0.87691	3.98914e-05	-0.70172	1.99955e-05
-0.87617	4.02502e-05	-0.70002	2.00354e-05
-0.87539	4.0629e-05	-0.69855	2.01152e-05
-0.87433	4.10078e-05	-0.69689	2.01152e-05
-0.87346	4.14065e-05	-0.69537	2.02148e-05
-0.87249	4.18052e-05	-0.69381	2.02148e-05
-0.87157	4.22438e-05	-0.69229	2.0175e-05
-0.87079	4.26624e-05	-0.69059	2.02946e-05
-0.86973	4.30611e-05	-0.68884	2.02746e-05
-0.86895	4.36193e-05	-0.68732	2.03544e-05
-0.86803	4.4038e-05	-0.68571	2.03544e-05
-0.86706	4.45164e-05	-0.68401	2.04541e-05
-0.86633	4.49949e-05	-0.68254	2.03943e-05
-0.86536	4.55531e-05	-0.68088	2.03743e-05
-0.86435	4.59917e-05	-0.67927	2.05338e-05
-0.86352	4.65898e-05	-0.67766	2.04939e-05
-0.86256	4.72277e-05	-0.67614	2.05139e-05
-0.86168	4.77062e-05	-0.67458	2.05936e-05
-0.86081	4.83042e-05	-0.67288	2.06136e-05
-0.86003	4.88624e-05	-0.67131	2.06335e-05
-0.85911	4.95602e-05	-0.66975	2.07132e-05
-0.85809	5.01582e-05	-0.66804	2.07132e-05
-0.85708	5.08161e-05	-0.66671	2.07531e-05
-0.85634	5.1474e-05	-0.66501	2.07332e-05
-0.85542	5.21717e-05	-0.66335	2.08329e-05
-0.8545	5.28296e-05	-0.66179	2.08329e-05
-0.85363	5.35074e-05	-0.66009	2.08129e-05
-0.8528	5.4245e-05	-0.65857	2.08927e-05
-0.85179	5.50425e-05	-0.65687	2.09126e-05
-0.85082	5.58e-05	-0.65539	2.09126e-05
-0.85013	5.66174e-05	-0.65378	2.09724e-05
-0.84921	5.74547e-05	-0.65217	2.10322e-05
-0.8482	5.82521e-05	-0.65047	2.11119e-05
-0.84724	5.91293e-05	-0.649	2.11119e-05
-0.84636	6.00065e-05	-0.64734	2.11518e-05
-0.84558	6.09036e-05	-0.64578	2.11717e-05
-0.84452	6.17409e-05	-0.64417	2.11518e-05
-0.84383	6.26579e-05	-0.6426	2.11518e-05
-0.84287	6.35949e-05	-0.64086	2.12714e-05
-0.8419	6.46116e-05	-0.63934	2.13113e-05
-0.84098	6.55286e-05	-0.63777	2.13711e-05
-0.8402	6.65454e-05	-0.63616	2.13113e-05
-0.83914	6.75023e-05	-0.6346	2.14508e-05
-0.83822	6.84193e-05	-0.6329	2.14309e-05
-0.83744	6.93563e-05	-0.63129	2.14708e-05
-0.83652	7.05325e-05	-0.62981	2.14708e-05
-0.8355	7.15094e-05	-0.62807	2.15904e-05
-0.83477	7.24663e-05	-0.62659	2.15505e-05
-0.83376	7.36026e-05	-0.62494	2.15904e-05
-0.83297	7.47788e-05	-0.62333	2.15904e-05
-0.8321	7.58155e-05	-0.62186	2.16701e-05
-0.83109	7.6892e-05	-0.62011	2.171e-05
-0.83026	7.80283e-05	-0.61859	2.18296e-05
-0.8292	7.91647e-05	-0.61693	2.18097e-05
-0.82833	8.03209e-05	-0.61537	2.18695e-05
-0.82759	8.15171e-05	-0.61371	2.18695e-05
-0.82667	8.26335e-05	-0.61215	2.19692e-05
-0.82571	8.37897e-05	-0.61054	2.19891e-05
-0.82483	8.50257e-05	-0.60897	2.19692e-05
-0.82391	8.62418e-05	-0.60732	2.20888e-05
-0.82294	8.73981e-05	-0.6058	2.21087e-05
-0.82216	8.85344e-05	-0.6041	2.21486e-05
-0.82133	8.97306e-05	-0.60249	2.22084e-05
-0.82037	9.09865e-05	-0.60078	2.22483e-05
-0.8194	9.22225e-05	-0.5995	2.22881e-05
-0.81848	9.33987e-05	-0.5977	2.22881e-05
-0.81747	9.46547e-05	-0.59595	2.2348e-05
-0.81678	9.59106e-05	-0.59453	2.24277e-05
-0.81586	9.70868e-05	-0.59287	2.24277e-05
-0.81503	9.84026e-05	-0.59126	2.24676e-05
-0.81411	9.95987e-05	-0.58979	2.26071e-05
-0.81315	0.000100835	-0.58813	2.26071e-05
-0.81227	0.000102011	-0.58666	2.2647e-05
-0.81144	0.000103327	-0.58482	2.27666e-05
-0.81043	0.000104463	-0.58344	2.28264e-05
-0.80965	0.000105659	-0.58174	2.28065e-05
-0.80868	0.000106855	-0.57999	2.29062e-05
-0.80772	0.000108051	-0.57856	2.28862e-05
-0.80684	0.000109268	-0.57686	2.29859e-05
-0.80592	0.000110504	-0.57544	2.30258e-05
-0.80509	0.00011174	-0.57364	2.31255e-05
-0.80413	0.000113035	-0.57199	2.31853e-05
-0.80339	0.000114291	-0.57042	2.33647e-05
-0.80233	0.000115547	-0.56899	2.3265e-05
-0.80151	0.000116783	-0.56738	2.34644e-05
-0.80059	0.00011782	-0.56577	2.33846e-05
-0.79957	0.000118956	-0.56407	2.34644e-05
-0.7987	0.000120132	-0.56246	2.35441e-05
-0.79801	0.000121249	-0.56085	2.36836e-05
-0.797	0.000122425	-0.55933	2.37036e-05
-0.79608	0.000123541	-0.55772	2.37435e-05
-0.79507	0.000124658	-0.55607	2.38631e-05
-0.79424	0.000125794	-0.55455	2.38631e-05
-0.79336	0.00012695	-0.55299	2.39827e-05
-0.7924	0.000128167	-0.55133	2.40026e-05
-0.79157	0.000129123	-0.54981	2.4182e-05
-0.79056	0.00013022	-0.54806	2.4202e-05
-0.78973	0.000131137	-0.54645	2.44013e-05
-0.78881	0.000132174	-0.54493	2.43415e-05
-0.78798	0.000133111	-0.54319	2.44412e-05
-0.78711	0.000134087	-0.54171	2.44213e-05
-0.78605	0.000134985	-0.54024	2.46007e-05
-0.7854	0.000135902	-0.53859	2.47203e-05
-0.78439	0.000136819	-0.53707	2.46804e-05
-0.78356	0.000137636	-0.53536	2.48399e-05
-0.78246	0.000138493	-0.53375	2.48798e-05
-0.78163	0.000139271	-0.5321	2.49994e-05
-0.7808	0.000140128	-0.53058	2.50991e-05
-0.77979	0.000140965	-0.52897	2.5119e-05
-0.77901	0.000141822	-0.52727	2.53782e-05
-0.77804	0.00014256	-0.52589	2.52984e-05
-0.77726	0.000143338	-0.52419	2.5438e-05
-0.77639	0.000143976	-0.52258	2.55377e-05
-0.77538	0.000144673	-0.52092	2.55975e-05
-0.77446	0.000145391	-0.51935	2.5757e-05
-0.77372	0.000146049	-0.51779	2.58367e-05
-0.77252	0.000146747	-0.51627	2.58367e-05
-0.77165	0.000147365	-0.51448	2.6056e-05
-0.77082	0.000147903	-0.51305	2.60361e-05
-0.77004	0.000148421	-0.5114	2.63152e-05
-0.76921	0.00014892	-0.50969	2.62952e-05
-0.7682	0.000149438	-0.50813	2.64547e-05
-0.76728	0.000149936	-0.50657	2.65544e-05
-0.76631	0.000150355	-0.50496	2.66939e-05
-0.76544	0.000150794	-0.50348	2.67537e-05
-0.76456	0.000151172	-0.50173	2.68534e-05
-0.76369	0.000151611	-0.50012	2.6973e-05
-0.76282	0.00015203	-0.49856	2.70926e-05
-0.76194	0.000152269	-0.49681	2.72322e-05
-0.76093	0.000152668	-0.49534	2.74316e-05
-0.76029	0.000152907	-0.49382	2.74714e-05
-0.759	0.000153226	-0.49212	2.75312e-05
-0.75826	0.000153325	-0.49056	2.76708e-05
-0.75734	0.000153545	-0.48908	2.78303e-05
-0.75647	0.000153644	-0.48729	2.81293e-05
-0.7555	0.000153784	-0.48582	2.81094e-05
-0.75476	0.000153744	-0.48434	2.81891e-05
-0.75371	0.000153903	-0.4826	2.83486e-05
-0.75288	0.000153983	-0.48099	2.84283e-05
-0.75187	0.000153884	-0.47933	2.85679e-05
-0.75113	0.000153943	-0.47767	2.86676e-05
-0.75021	0.000153924	-0.47616	2.8847e-05
-0.74929	0.000153844	-0.47445	2.89865e-05
-0.74842	0.000153764	-0.47298	2.90663e-05
-0.74745	0.000153565	-0.47119	2.93055e-05
-0.74648	0.000153425	-0.46981	2.93853e-05
-0.74584	0.000153285	-0.46815	2.95049e-05
-0.74474	0.000153066	-0.46663	2.96843e-05
-0.74377	0.000152887	-0.46502	2.9764e-05
-0.74294	0.000152767	-0.46332	2.99833e-05
-0.74198	0.000152428	-0.46176	3.02624e-05
-0.74119	0.000152089	-0.4601	3.02824e-05
-0.74032	0.000151731	-0.45863	3.0402e-05
-0.7394	0.000151372	-0.45706	3.05415e-05
-0.73848	0.000151053	-0.4555	3.07409e-05
-0.7376	0.000150694	-0.45389	3.08605e-05
-0.73668	0.000150375	-0.45214	3.10399e-05
-0.73581	0.000149857	-0.45058	3.12193e-05
-0.73489	0.000149478	-0.44897	3.1339e-05
-0.73402	0.000148999	-0.4474	3.14785e-05
-0.73314	0.000148461	-0.4457	3.1638e-05
-0.73208	0.000147983	-0.44414	3.17975e-05
-0.73126	0.000147385	-0.44262	3.19769e-05
-0.73034	0.000146866	-0.44092	3.21962e-05
-0.72942	0.000146268	-0.43926	3.23357e-05
-0.72854	0.00014565	-0.43783	3.25152e-05
-0.72771	0.000145112	-0.43618	3.27344e-05
-0.7267	0.000144534	-0.43461	3.28939e-05
-0.72583	0.000143896	-0.433	3.30534e-05
-0.72491	0.000143238	-0.43135	3.3193e-05
-0.72408	0.00014264	-0.42983	3.36116e-05
-0.72316	0.000142082	-0.42808	3.35917e-05
-0.72215	0.000141165	-0.42652	3.38508e-05
-0.72132	0.000140487	-0.42504	3.40303e-05
-0.7204	0.000139789	-0.42334	3.41698e-05
-0.71943	0.000138992	-0.42169	3.44091e-05
-0.71865	0.000138254	-0.42017	3.45885e-05
-0.71778	0.000137417	-0.41837	3.47081e-05
-0.71695	0.000136679	-0.4169	3.49872e-05
-0.71594	0.000135902	-0.41524	3.51267e-05
-0.71515	0.000135064	-0.41377	3.5366e-05
-0.71405	0.000134327	-0.41207	3.56451e-05
-0.71336	0.000133469	-0.41055	3.58643e-05
-0.7123	0.000132772	-0.40903	3.60039e-05
-0.71138	0.000132014	-0.40742	3.6283e-05
-0.71051	0.000131077	-0.40581	3.66219e-05
-0.70968	0.0001302	-0.4042	3.67017e-05
-0.70876	0.000129442	-0.40255	3.69209e-05
-0.70775	0.000128446	-0.40094	3.71203e-05
-0.70692	0.000127588	-0.39937	3.72598e-05
-0.706	0.000126751	-0.39776	3.75589e-05
-0.70517	0.000125894	-0.39615	3.77782e-05
-0.70439	0.000125037	-0.39454	3.79975e-05
-0.70324	0.000124179	-0.39298	3.82168e-05
-0.70158	0.000122305	-0.39141	3.84361e-05
-0.70052	0.000121428	-0.38994	3.86354e-05
-0.69974	0.000120471	-0.38829	3.89544e-05
-0.69873	0.000119574	-0.38649	3.91936e-05
-0.69781	0.000118697	-0.38497	3.94129e-05
-0.69698	0.00011792	-0.38355	3.96721e-05
-0.69615	0.000117062	-0.38194	3.98714e-05
-0.69519	0.000116006	-0.3801	4.00508e-05
-0.69431	0.000115288	-0.37858	4.033e-05
-0.69353	0.000114232	-0.37692	4.05891e-05
-0.69252	0.000113314	-0.37531	4.07486e-05
-0.69165	0.000112397	-0.37379	4.10875e-05
-0.69082	0.0001116	-0.37228	4.13467e-05
-0.68985	0.000110683	-0.37044	4.16258e-05
-0.68893	0.000109646	-0.36887	4.18052e-05
-0.6881	0.000108789	-0.36749	4.20045e-05
-0.68714	0.000107912	-0.36579	4.23235e-05
-0.68631	0.000106975	-0.36418	4.26425e-05
-0.68553	0.000106138	-0.36261	4.28618e-05
-0.68461	0.00010526	-0.36091	4.30412e-05
-0.68359	0.000104343	-0.35935	4.32206e-05
-0.68258	0.000103526	-0.35769	4.35595e-05
-0.68171	0.000102689	-0.35622	4.37788e-05
-0.68088	0.000101792	-0.35452	4.40579e-05
-0.68001	0.000100954	-0.353	4.42772e-05
-0.67913	0.000100117	-0.3513	4.44965e-05
-0.67807	9.93196e-05	-0.34987	4.47955e-05
-0.67725	9.84225e-05	-0.34808	4.50547e-05
-0.67628	9.7645e-05	-0.34651	4.53139e-05
-0.67545	9.67479e-05	-0.34486	4.55531e-05
-0.67453	9.59704e-05	-0.34338	4.59717e-05
-0.67361	9.51531e-05	-0.34187	4.60714e-05
-0.67274	9.43557e-05	-0.3403	4.63705e-05
-0.67182	9.36579e-05	-0.33865	4.64901e-05
-0.67099	9.28804e-05	-0.33708	4.6809e-05
-0.66998	9.21229e-05	-0.33543	4.70483e-05
-0.66915	9.14251e-05	-0.33391	4.72676e-05
-0.66818	9.07074e-05	-0.33216	4.75865e-05
-0.66745	8.991e-05	-0.3305	4.78058e-05
-0.66648	8.92122e-05	-0.32894	4.80451e-05
-0.66547	8.85145e-05	-0.32742	4.82444e-05
-0.66473	8.78167e-05	-0.32581	4.85833e-05
-0.66381	8.70791e-05	-0.32411	4.88026e-05
-0.66285	8.63814e-05	-0.32268	4.90618e-05
-0.66197	8.57833e-05	-0.32103	4.93409e-05
-0.66101	8.51254e-05	-0.31932	4.95402e-05
-0.66013	8.45274e-05	-0.31781	4.98193e-05
-0.65926	8.38495e-05	-0.3162	5.00386e-05
-0.65838	8.32116e-05	-0.31472	5.02579e-05
-0.65746	8.26335e-05	-0.31288	5.06168e-05
-0.65659	8.20553e-05	-0.31146	5.09357e-05
-0.65572	8.15171e-05	-0.30985	5.11152e-05
-0.65479	8.10187e-05	-0.30819	5.14341e-05
-0.65378	8.02412e-05	-0.30663	5.16534e-05
-0.65309	7.97229e-05	-0.30506	5.19724e-05
-0.65199	7.92444e-05	-0.30341	5.21717e-05
-0.65116	7.87659e-05	-0.3018	5.26303e-05
-0.65033	7.83672e-05	-0.30028	5.27898e-05
-0.64932	7.77094e-05	-0.29862	5.29891e-05
-0.64849	7.72508e-05	-0.2971	5.3328e-05
-0.64757	7.67724e-05	-0.2954	5.35872e-05
-0.64665	7.63138e-05	-0.29379	5.38663e-05
-0.64569	7.58553e-05	-0.29213	5.41055e-05
-0.64481	7.53968e-05	-0.29052	5.44045e-05
-0.64408	7.48984e-05	-0.28896	5.46836e-05
-0.64302	7.44798e-05	-0.2874	5.50425e-05
-0.6421	7.39614e-05	-0.28583	5.53814e-05
-0.64141	7.36824e-05	-0.28418	5.56605e-05
-0.6403	7.32836e-05	-0.28261	5.60592e-05
-0.63943	7.2865e-05	-0.281	5.62984e-05
-0.63846	7.23865e-05	-0.27934	5.66174e-05
-0.63768	7.20676e-05	-0.27783	5.69563e-05
-0.63676	7.17685e-05	-0.27617	5.72354e-05
-0.63598	7.14695e-05	-0.2747	5.74946e-05
-0.63501	7.11106e-05	-0.2729	5.78534e-05
-0.634	7.07917e-05	-0.27129	5.83917e-05
-0.63313	7.04528e-05	-0.26982	5.85113e-05
-0.63234	7.01338e-05	-0.26807	5.88901e-05
-0.63129	6.97949e-05	-0.26656	5.92688e-05
-0.63041	6.95357e-05	-0.26504	5.96676e-05
-0.62954	6.91968e-05	-0.26361	6.00264e-05
-0.62866	6.89775e-05	-0.26172	6.04251e-05
-0.62774	6.86984e-05	-0.26025	6.08238e-05
-0.62682	6.83994e-05	-0.2586	6.12225e-05
-0.626	6.81801e-05	-0.25694	6.15016e-05
-0.62512	6.7901e-05	-0.25538	6.19402e-05
-0.62416	6.76817e-05	-0.25386	6.23788e-05
-0.62245	6.72431e-05	-0.2522	6.27975e-05
-0.62158	6.70039e-05	-0.2505	6.33756e-05
-0.62043	6.68045e-05	-0.24903	6.37544e-05
-0.61969	6.67248e-05	-0.24742	6.4193e-05
-0.61882	6.63659e-05	-0.24581	6.46315e-05
-0.61785	6.61467e-05	-0.24438	6.50701e-05
-0.61689	6.60071e-05	-0.24263	6.55685e-05
-0.6161	6.57679e-05	-0.24116	6.60669e-05
-0.61514	6.55685e-05	-0.23955	6.65653e-05
-0.61426	6.5429e-05	-0.23794	6.70438e-05
-0.61339	6.53094e-05	-0.23619	6.76219e-05
-0.61261	6.51499e-05	-0.23449	6.82399e-05
-0.6116	6.50303e-05	-0.23297	6.86984e-05
-0.61058	6.48708e-05	-0.23141	6.92367e-05
-0.60976	6.4811e-05	-0.2298	6.97949e-05
-0.60888	6.44721e-05	-0.22832	7.04328e-05
-0.60805	6.44123e-05	-0.22658	7.10508e-05
-0.60704	6.42328e-05	-0.22501	7.1609e-05
-0.60626	6.40933e-05	-0.2234	7.22071e-05
-0.6052	6.38939e-05	-0.22198	7.29447e-05
-0.60428	6.39737e-05	-0.22009	7.35229e-05
-0.60336	6.37344e-05	-0.21857	7.42206e-05
-0.60272	6.36148e-05	-0.21696	7.49383e-05
-0.60166	6.3555e-05	-0.2154	7.55364e-05
-0.60074	6.34553e-05	-0.21365	7.64335e-05
-0.59982	6.33357e-05	-0.21222	7.70515e-05
-0.59904	6.32161e-05	-0.21052	7.7829e-05
-0.59812	6.32161e-05	-0.20896	7.85666e-05
-0.59715	6.30766e-05	-0.20739	7.9384e-05
-0.59641	6.29171e-05	-0.20587	8.02213e-05
-0.59549	6.28573e-05	-0.20431	8.10386e-05
-0.59444	6.28573e-05	-0.20275	8.17962e-05
-0.59356	6.27975e-05	-0.20109	8.26733e-05
-0.59269	6.28174e-05	-0.19948	8.34907e-05
-0.59186	6.25981e-05	-0.19773	8.44875e-05
-0.59066	6.24984e-05	-0.1963	8.5245e-05
-0.58997	6.25383e-05	-0.19474	8.62219e-05
-0.5891	6.24785e-05	-0.19304	8.70193e-05
-0.58813	6.25184e-05	-0.19147	8.79962e-05
-0.58717	6.22991e-05	-0.18982	8.90328e-05
-0.58639	6.22592e-05	-0.18821	9.00495e-05
-0.58546	6.21994e-05	-0.18651	9.10064e-05
-0.5845	6.21994e-05	-0.18499	9.20232e-05
-0.58367	6.21595e-05	-0.18361	9.30997e-05
-0.58266	6.20399e-05	-0.18186	9.40566e-05
-0.58183	6.19602e-05	-0.1802	9.51331e-05
-0.581	6.19402e-05	-0.17859	9.61897e-05
-0.58008	6.20997e-05	-0.17707	9.71865e-05
-0.57902	6.19801e-05	-0.17551	9.83627e-05
-0.57824	6.19004e-05	-0.17385	9.94592e-05
-0.57737	6.18804e-05	-0.1722	0.000100496
-0.57649	6.18605e-05	-0.17054	0.000101672
-0.57553	6.17409e-05	-0.16912	0.000102749
-0.57479	6.17409e-05	-0.16751	0.000103965
-0.57387	6.16811e-05	-0.16594	0.000104981
-0.57286	6.1701e-05	-0.16424	0.000106277
-0.57194	6.16412e-05	-0.16267	0.000107394
-0.57107	6.16212e-05	-0.16106	0.00010851
-0.57019	6.16013e-05	-0.15945	0.000109686
-0.56936	6.15814e-05	-0.1578	0.000110783
-0.5684	6.16013e-05	-0.15628	0.000111919
-0.56743	6.16013e-05	-0.15462	0.000113035
-0.56642	6.16013e-05	-0.15288	0.000114172
-0.56564	6.15415e-05	-0.15145	0.000115208
-0.56485	6.14817e-05	-0.14984	0.000116365
-0.56398	6.1402e-05	-0.14832	0.000117541
-0.56297	6.14618e-05	-0.14662	0.000118657
-0.56214	6.14219e-05	-0.14505	0.000119654
-0.56117	6.14817e-05	-0.1434	0.000120611
-0.5603	6.1382e-05	-0.14183	0.000121747
-0.55943	6.1402e-05	-0.14027	0.000122704
-0.55851	6.1382e-05	-0.13857	0.000123681
-0.55754	6.13222e-05	-0.137	0.000124698
-0.55671	6.13222e-05	-0.13549	0.000125555
-0.55575	6.12824e-05	-0.13369	0.000126512
-0.55501	6.12624e-05	-0.13217	0.000127369
-0.55395	6.12425e-05	-0.1307	0.000128167
-0.55312	6.11827e-05	-0.12918	0.000129064
-0.5522	6.11627e-05	-0.12743	0.000129881
-0.55119	6.11428e-05	-0.12569	0.000130619
-0.55036	6.11627e-05	-0.1244	0.000131316
-0.54953	6.1083e-05	-0.1227	0.000132094
-0.54866	6.10631e-05	-0.12109	0.000132692
-0.54769	6.10631e-05	-0.11943	0.00013323
-0.54677	6.10431e-05	-0.11791	0.000133888
-0.5459	6.10631e-05	-0.11635	0.000134367
-0.54507	6.10033e-05	-0.11465	0.000134985
-0.54411	6.09434e-05	-0.11299	0.000135523
-0.54319	6.09235e-05	-0.11147	0.000135862
-0.54231	6.09036e-05	-0.10991	0.00013636
-0.54144	6.08438e-05	-0.1083	0.000136579
-0.54052	6.08238e-05	-0.10669	0.000136958
-0.5396	6.07441e-05	-0.10512	0.000137237
-0.53872	6.07042e-05	-0.10351	0.000137556
-0.53794	6.06444e-05	-0.1019	0.000137756
-0.53684	6.06245e-05	-0.10015	0.000137955
-0.53606	6.07042e-05	-0.09877	0.000138075
-0.53518	6.05846e-05	-0.09721	0.000138154
-0.53426	6.05647e-05	-0.0956	0.000138234
-0.53339	6.05049e-05	-0.0938	0.000138274
-0.53247	6.04052e-05	-0.09238	0.000138274
-0.5315	6.04251e-05	-0.09063	0.000138234
-0.53063	6.03254e-05	-0.08902	0.000138294
-0.52961	6.02856e-05	-0.08741	0.000138154
-0.52869	6.02457e-05	-0.08585	0.000138075
-0.52791	6.01859e-05	-0.08437	0.000137915
-0.52695	6.00663e-05	-0.08258	0.000137656
-0.52607	6.00264e-05	-0.08111	0.000137477
-0.52529	6.00463e-05	-0.07941	0.000137237
-0.52428	5.99865e-05	-0.07793	0.000136998
-0.5234	5.98669e-05	-0.07632	0.000136699
-0.52253	5.98669e-05	-0.07462	0.00013644
-0.52156	5.9847e-05	-0.07315	0.000136001
-0.52069	5.96875e-05	-0.07145	0.000135702
-0.51982	5.96875e-05	-0.06993	0.000135483
-0.51894	5.96277e-05	-0.06823	0.000135025
-0.51797	5.96277e-05	-0.06675	0.000134566
-0.51705	5.94881e-05	-0.06496	0.000134127
-0.51623	5.95081e-05	-0.0634	0.000133808
-0.51535	5.93685e-05	-0.06192	0.00013319
-0.51443	5.93087e-05	-0.06027	0.000132732
-0.5136	5.92688e-05	-0.05861	0.000132194
-0.51259	5.91692e-05	-0.05705	0.000131635
-0.51172	5.91293e-05	-0.05544	0.000131097
-0.51094	5.90695e-05	-0.05396	0.000130559
-0.51002	5.90296e-05	-0.05235	0.000130041
-0.509	5.89299e-05	-0.05065	0.000129423
-0.50813	5.88303e-05	-0.04904	0.000128824
-0.50716	5.87306e-05	-0.04743	0.000128206
-0.50624	5.87107e-05	-0.04578	0.000127648
-0.50528	5.8611e-05	-0.04412	0.00012697
-0.50463	5.85113e-05	-0.04278	0.000126293
-0.50362	5.84116e-05	-0.04108	0.000125714
-0.50275	5.83717e-05	-0.03952	0.000124997
-0.50183	5.83319e-05	-0.03786	0.000124459
-0.50086	5.82721e-05	-0.03625	0.000123741
-0.49994	5.82123e-05	-0.03473	0.000123063
-0.49902	5.82322e-05	-0.03312	0.000122385
-0.49824	5.7973e-05	-0.03138	0.000121608
-0.49723	5.78733e-05	-0.02986	0.00012099
-0.4964	5.77936e-05	-0.02816	0.000120292
-0.49557	5.76939e-05	-0.02677	0.000119634
-0.49456	5.76142e-05	-0.02512	0.000118896
-0.49378	5.74946e-05	-0.02351	0.000118219
-0.4929	5.74746e-05	-0.0219	0.000117461
-0.49194	5.7375e-05	-0.02029	0.000116763
-0.49106	5.73151e-05	-0.01872	0.000116026
-0.49	5.72753e-05	-0.01702	0.000115248
-0.48918	5.72155e-05	-0.0155	0.00011455
-0.48844	5.70959e-05	-0.0138	0.000113833
-0.48743	5.71158e-05	-0.01228	0.000113175
-0.48651	5.68766e-05	-0.01077	0.000112417
-0.48559	5.67769e-05	-0.00906	0.000111899
-0.48471	5.65975e-05	-0.00764	0.000111022
-0.48393	5.66573e-05	-0.00603	0.000110324
-0.48283	5.65377e-05	-0.00432	0.000109547
-0.48195	5.64778e-05	-0.00281	0.000108909
-0.48122	5.63582e-05	-0.00101	0.000108231
-0.4803	5.6438e-05	0.000552282	0.000107493
-0.47947	5.61988e-05	0.00212	0.000106815
-0.47846	5.60991e-05	0.00359	0.000106118
-0.47758	5.59795e-05	0.00529	0.00010538
-0.47657	5.58399e-05	0.00686	0.000104782
-0.4756	5.58399e-05	0.00851	0.000104244
-0.47478	5.57402e-05	0.01012	0.000103347
-0.47381	5.57801e-05	0.01178	0.000102709
-0.47303	5.55409e-05	0.0132	0.000102111
-0.47211	5.54213e-05	0.01495	0.000101453
-0.47128	5.53216e-05	0.01647	0.000100815
-0.47027	5.53216e-05	0.01813	0.000100197
-0.46939	5.5182e-05	0.01964	9.95389e-05
-0.46875	5.51023e-05	0.0213	9.89209e-05
-0.4676	5.50624e-05	0.02291	9.83228e-05
-0.46677	5.49428e-05	0.02438	9.77647e-05
-0.46585	5.49627e-05	0.02613	9.70868e-05
-0.46498	5.47833e-05	0.02774	9.65685e-05
-0.46396	5.46836e-05	0.02921	9.58708e-05
-0.46304	5.4564e-05	0.03096	9.53524e-05
-0.46217	5.44843e-05	0.03248	9.47942e-05
-0.4612	5.43846e-05	0.03404	9.42161e-05
-0.46042	5.4265e-05	0.0357	9.37177e-05
-0.45946	5.4245e-05	0.03736	9.32392e-05
-0.45872	5.41852e-05	0.03892	9.27807e-05
-0.45775	5.40258e-05	0.04053	9.2063e-05
-0.45693	5.3946e-05	0.04205	9.16843e-05
-0.45591	5.38663e-05	0.04366	9.12257e-05
-0.45499	5.37267e-05	0.04532	9.06277e-05
-0.45407	5.37068e-05	0.04688	9.01492e-05
-0.45315	5.3627e-05	0.04844	8.96508e-05
-0.45237	5.34476e-05	0.0501	8.92521e-05
-0.45145	5.33679e-05	0.05171	8.87338e-05
-0.45048	5.33081e-05	0.05314	8.8355e-05
-0.44956	5.32682e-05	0.05488	8.78766e-05
-0.44878	5.31486e-05	0.05636	8.74579e-05
-0.44782	5.3029e-05	0.05815	8.70791e-05
-0.44699	5.30688e-05	0.05967	8.66405e-05
-0.44607	5.29094e-05	0.06133	8.62418e-05
-0.44515	5.28296e-05	0.06303	8.5863e-05
-0.44418	5.28894e-05	0.06455	8.56039e-05
-0.44322	5.26701e-05	0.06611	8.50257e-05
-0.4423	5.27499e-05	0.06767	8.4647e-05
-0.44142	5.24708e-05	0.06928	8.42881e-05
-0.44059	5.23711e-05	0.07071	8.4009e-05
-0.43972	5.22714e-05	0.0725	8.36302e-05
-0.43898	5.22116e-05	0.07411	8.33512e-05
-0.43797	5.21319e-05	0.07568	8.29724e-05
-0.43705	5.20123e-05	0.07729	8.26733e-05
-0.43613	5.19524e-05	0.07876	8.23743e-05
-0.43512	5.18528e-05	0.08051	8.20753e-05
-0.43443	5.1793e-05	0.08212	8.17364e-05
-0.43342	5.16734e-05	0.08368	8.1537e-05
-0.43259	5.16933e-05	0.0852	8.1218e-05
-0.43171	5.15537e-05	0.0869	8.09389e-05
-0.43066	5.1474e-05	0.08856	8.06798e-05
-0.42978	5.13344e-05	0.09022	8.05004e-05
-0.42891	5.12946e-05	0.09169	8.02013e-05
-0.42813	5.1175e-05	0.09325	7.99023e-05
-0.42716	5.11152e-05	0.09486	7.98026e-05
-0.42619	5.10553e-05	0.09647	7.95434e-05
-0.42541	5.09158e-05	0.09804	7.93042e-05
-0.42435	5.08959e-05	0.09969	7.92045e-05
-0.42348	5.08759e-05	0.10121	7.89653e-05
-0.42265	5.07164e-05	0.10296	7.88457e-05
-0.42169	5.06566e-05	0.10439	7.86264e-05
-0.42086	5.05769e-05	0.10595	7.8427e-05
-0.41994	5.04573e-05	0.10779	7.82676e-05
-0.41897	5.03377e-05	0.10936	7.80881e-05
-0.4181	5.03377e-05	0.11087	7.79885e-05
-0.41722	5.02579e-05	0.11258	7.7829e-05
-0.41635	5.01184e-05	0.11409	7.77293e-05
-0.41547	5.00984e-05	0.1157	7.76097e-05
-0.41455	5.00187e-05	0.11727	7.751e-05
-0.41363	4.9919e-05	0.11883	7.73704e-05
-0.41267	4.98592e-05	0.12049	7.7191e-05
-0.41179	4.98193e-05	0.12201	7.7191e-05
-0.41092	4.96598e-05	0.12371	7.69917e-05
-0.41005	4.96e-05	0.12527	7.68721e-05
-0.40917	4.95801e-05	0.12688	7.68122e-05
-0.4083	4.94007e-05	0.12854	7.66727e-05
-0.40733	4.94007e-05	0.1302	7.66129e-05
-0.40641	4.9301e-05	0.13176	7.65531e-05
-0.40549	4.92213e-05	0.13314	7.64335e-05
-0.40457	4.91814e-05	0.13475	7.64534e-05
-0.40374	4.91017e-05	0.13654	7.64135e-05
-0.40282	4.91216e-05	0.13806	7.63737e-05
-0.402	4.89621e-05	0.13953	7.61942e-05
-0.40094	4.89422e-05	0.14124	7.61544e-05
-0.40002	4.90219e-05	0.14285	7.61743e-05
-0.39919	4.87229e-05	0.14446	7.58553e-05
-0.39836	4.88624e-05	0.14607	7.58553e-05
-0.39758	4.87827e-05	0.14772	7.58952e-05
-0.39647	4.85634e-05	0.14929	7.58155e-05
-0.39565	4.84238e-05	0.1509	7.5636e-05
-0.39477	4.83042e-05	0.15246	7.54167e-05
-0.39381	4.83042e-05	0.15393	7.54566e-05
-0.39302	4.82643e-05	0.15559	7.53769e-05
-0.39201	4.81647e-05	0.15725	7.52772e-05
-0.39118	4.80849e-05	0.15886	7.51775e-05
-0.39031	4.80451e-05	0.16047	7.50978e-05
-0.38944	4.80052e-05	0.16203	7.51975e-05
-0.38847	4.79852e-05	0.16373	7.49184e-05
-0.38755	4.79055e-05	0.16525	7.48187e-05
-0.38672	4.7766e-05	0.16695	7.46991e-05
-0.3858	4.77062e-05	0.16861	7.46193e-05
-0.38479	4.76463e-05	0.17027	7.45196e-05
-0.38392	4.75267e-05	0.17174	7.43801e-05
-0.38309	4.7447e-05	0.17326	7.42405e-05
-0.38212	4.74271e-05	0.17487	7.41608e-05
-0.38125	4.73672e-05	0.17643	7.39814e-05
-0.38037	4.73074e-05	0.178	7.39016e-05
-0.37936	4.73274e-05	0.17961	7.38219e-05
-0.37853	4.72078e-05	0.18117	7.37023e-05
-0.37752	4.71479e-05	0.18301	7.35229e-05
-0.37669	4.70682e-05	0.18448	7.34033e-05
-0.37582	4.70283e-05	0.18605	7.33833e-05
-0.37494	4.70682e-05	0.18775	7.31241e-05
-0.37402	4.6829e-05	0.18913	7.30444e-05
-0.3731	4.67891e-05	0.19083	7.28052e-05
-0.37218	4.66695e-05	0.19244	7.26656e-05
-0.37131	4.65898e-05	0.19405	7.24663e-05
-0.37053	4.65898e-05	0.19557	7.23467e-05
-0.36952	4.64701e-05	0.19723	7.2227e-05
-0.36864	4.64303e-05	0.19874	7.20875e-05
-0.36758	4.64103e-05	0.20035	7.19679e-05
-0.3668	4.63306e-05	0.20206	7.17486e-05
-0.36593	4.63107e-05	0.20348	7.1629e-05
-0.36496	4.61512e-05	0.20528	7.14097e-05
-0.36413	4.6191e-05	0.20684	7.12103e-05
-0.36317	4.61113e-05	0.20845	7.10708e-05
-0.36238	4.59717e-05	0.21001	7.09113e-05
-0.36151	4.59319e-05	0.21176	7.07119e-05
-0.3605	4.58521e-05	0.21328	7.05724e-05
-0.35967	4.58123e-05	0.21485	7.03331e-05
-0.35875	4.57724e-05	0.21646	7.01936e-05
-0.35788	4.56926e-05	0.21807	7.00341e-05
-0.35691	4.56129e-05	0.21977	6.98348e-05
-0.35604	4.56129e-05	0.22129	6.96553e-05
-0.35512	4.57724e-05	0.22294	6.95357e-05
-0.35433	4.54734e-05	0.22441	6.92566e-05
-0.35328	4.54135e-05	0.22607	6.90573e-05
-0.35245	4.53737e-05	0.22759	6.90174e-05
-0.35157	4.52541e-05	0.2292	6.86984e-05
-0.35061	4.51743e-05	0.23086	6.8519e-05
-0.34978	4.51344e-05	0.23242	6.83196e-05
-0.34886	4.50746e-05	0.23403	6.81402e-05
-0.34794	4.50148e-05	0.23578	6.80206e-05
-0.34697	4.50148e-05	0.23716	6.78013e-05
-0.34619	4.4955e-05	0.23891	6.76618e-05
-0.34532	4.48753e-05	0.24047	6.74824e-05
-0.34435	4.48753e-05	0.24203	6.73229e-05
-0.34352	4.48553e-05	0.24355	6.70836e-05
-0.34251	4.47158e-05	0.24526	6.69241e-05
-0.34187	4.46959e-05	0.24677	6.6665e-05
-0.34072	4.47557e-05	0.24848	6.65653e-05
-0.33989	4.45364e-05	0.24999	6.64856e-05
-0.33897	4.44766e-05	0.25156	6.61267e-05
-0.33809	4.43968e-05	0.25321	6.59872e-05
-0.33713	4.43569e-05	0.25482	6.59074e-05
-0.33639	4.43769e-05	0.25643	6.56483e-05
-0.33524	4.42772e-05	0.25804	6.55685e-05
-0.33455	4.42971e-05	0.25965	6.53692e-05
-0.33359	4.42174e-05	0.26131	6.52695e-05
-0.33276	4.41377e-05	0.26288	6.51897e-05
-0.3317	4.40779e-05	0.26458	6.49106e-05
-0.33096	4.4038e-05	0.26605	6.4791e-05
-0.33	4.39383e-05	0.26761	6.46515e-05
-0.32912	4.39582e-05	0.26922	6.44123e-05
-0.32816	4.38785e-05	0.27088	6.43325e-05
-0.32719	4.3719e-05	0.2724	6.41331e-05
-0.32627	4.37389e-05	0.27415	6.40335e-05
-0.32544	4.37389e-05	0.27566	6.38341e-05
-0.32452	4.36592e-05	0.27714	6.37942e-05
-0.32356	4.36393e-05	0.27884	6.36746e-05
-0.32264	4.35595e-05	0.28045	6.35351e-05
-0.32199	4.35595e-05	0.28206	6.35151e-05
-0.32093	4.34798e-05	0.28353	6.33357e-05
-0.32011	4.34399e-05	0.28533	6.31563e-05
-0.31914	4.342e-05	0.2868	6.30965e-05
-0.31827	4.33602e-05	0.2885	6.30367e-05
-0.31725	4.33402e-05	0.28997	6.28772e-05
-0.31652	4.33203e-05	0.29158	6.27576e-05
-0.3155	4.31808e-05	0.29324	6.25981e-05
-0.31463	4.31808e-05	0.29476	6.25383e-05
-0.31371	4.31608e-05	0.29641	6.24785e-05
-0.31284	4.3101e-05	0.29812	6.23788e-05
-0.31196	4.30412e-05	0.29963	6.23788e-05
-0.31109	4.30013e-05	0.30124	6.23389e-05
-0.31017	4.29814e-05	0.30272	6.22592e-05
-0.30902	4.30213e-05	0.30437	6.21197e-05
-0.30828	4.29017e-05	0.30603	6.202e-05
-0.30736	4.29415e-05	0.30755	6.2e-05
-0.30658	4.2802e-05	0.30925	6.202e-05
-0.30557	4.27422e-05	0.31081	6.18605e-05
-0.30479	4.27222e-05	0.31238	6.17209e-05
-0.30382	4.27222e-05	0.31403	6.17807e-05
-0.30285	4.26624e-05	0.31564	6.17209e-05
-0.30203	4.25627e-05	0.31725	6.16611e-05
-0.3012	4.25827e-05	0.31882	6.1701e-05
-0.30019	4.26425e-05	0.32047	6.16412e-05
-0.2994	4.25229e-05	0.3219	6.16212e-05
-0.29834	4.25029e-05	0.32365	6.15814e-05
-0.29747	4.24033e-05	0.32517	6.14817e-05
-0.29673	4.23833e-05	0.32682	6.15016e-05
-0.29581	4.23634e-05	0.32839	6.14219e-05
-0.2948	4.22238e-05	0.33004	6.13621e-05
-0.29397	4.22836e-05	0.33161	6.13222e-05
-0.29305	4.2184e-05	0.33313	6.13023e-05
-0.29204	4.21441e-05	0.33474	6.12026e-05
-0.29135	4.2184e-05	0.33639	6.12026e-05
-0.29034	4.21441e-05	0.33809	6.12225e-05
-0.28942	4.20843e-05	0.33966	6.12225e-05
-0.28859	4.20045e-05	0.34122	6.12425e-05
-0.28758	4.19846e-05	0.34283	6.11428e-05
-0.28666	4.20045e-05	0.34449	6.11229e-05
-0.28579	4.19248e-05	0.34601	6.11029e-05
-0.2851	4.19248e-05	0.34757	6.10631e-05
-0.28399	4.18849e-05	0.34927	6.09833e-05
-0.28312	4.17454e-05	0.35084	6.09833e-05
-0.2822	4.18052e-05	0.3524	6.09235e-05
-0.28132	4.18251e-05	0.35401	6.08238e-05
-0.2804	4.17653e-05	0.35558	6.06643e-05
-0.27948	4.16457e-05	0.35728	6.06643e-05
-0.2787	4.17454e-05	0.3588	6.06245e-05
-0.27787	4.16656e-05	0.36031	6.05846e-05
-0.27686	4.16656e-05	0.36197	6.05248e-05
-0.27603	4.16656e-05	0.36363	6.0445e-05
-0.27502	4.15859e-05	0.36519	6.03852e-05
-0.27415	4.16058e-05	0.36685	6.02457e-05
-0.27327	4.1546e-05	0.36837	6.00663e-05
-0.2724	4.14663e-05	0.36993	6.00463e-05
-0.27143	4.16258e-05	0.37154	5.9847e-05
-0.2706	4.14862e-05	0.3732	5.9847e-05
-0.26964	4.13865e-05	0.37481	5.96676e-05
-0.2689	4.13666e-05	0.37651	5.95679e-05
-0.26784	4.13666e-05	0.37793	5.93685e-05
-0.26706	4.13267e-05	0.37973	5.93287e-05
-0.2661	4.13467e-05	0.3812	5.90894e-05
-0.26513	4.13467e-05	0.38281	5.90296e-05
-0.26439	4.12271e-05	0.38451	5.89299e-05
-0.26333	4.12869e-05	0.38594	5.86708e-05
-0.26251	4.13068e-05	0.38764	5.8591e-05
-0.26163	4.13068e-05	0.38925	5.83119e-05
-0.26057	4.11473e-05	0.39082	5.81923e-05
-0.25975	4.11872e-05	0.39233	5.79531e-05
-0.25892	4.12071e-05	0.39399	5.77936e-05
-0.258	4.11872e-05	0.39555	5.75743e-05
-0.25708	4.11074e-05	0.39721	5.74547e-05
-0.25611	4.11074e-05	0.39891	5.73351e-05
-0.25533	4.10676e-05	0.40025	5.71357e-05
-0.25441	4.11274e-05	0.40204	5.70161e-05
-0.25344	4.10676e-05	0.40356	5.67171e-05
-0.25266	4.10078e-05	0.40512	5.66373e-05
-0.25165	4.10277e-05	0.40673	5.63582e-05
-0.25082	4.08881e-05	0.40844	5.61988e-05
-0.24972	4.09679e-05	0.40995	5.58798e-05
-0.2488	4.09679e-05	0.41152	5.57402e-05
-0.24806	4.08682e-05	0.41322	5.55409e-05
-0.24723	4.0928e-05	0.41479	5.53614e-05
-0.24627	4.09081e-05	0.4164	5.51422e-05
-0.24544	4.09878e-05	0.41801	5.51422e-05
-0.24447	4.08283e-05	0.41962	5.47634e-05
-0.24351	4.08881e-05	0.42113	5.46238e-05
-0.24268	4.08881e-05	0.42279	5.44245e-05
-0.24185	4.08483e-05	0.42431	5.43647e-05
-0.24107	4.08682e-05	0.42606	5.4245e-05
-0.23996	4.07885e-05	0.42757	5.39859e-05
-0.23904	4.08084e-05	0.42918	5.37865e-05
-0.23817	4.07087e-05	0.4308	5.35872e-05
-0.23725	4.08084e-05	0.43231	5.34476e-05
-0.23628	4.07486e-05	0.43402	5.33081e-05
-0.23555	4.07287e-05	0.43563	5.31685e-05
-0.23463	4.07486e-05	0.43733	5.30489e-05
-0.23371	4.07087e-05	0.4388	5.29293e-05
-0.23274	4.07486e-05	0.44046	5.27898e-05
-0.23182	4.07287e-05	0.44179	5.26303e-05
-0.23099	4.06688e-05	0.44368	5.25107e-05
-0.23003	4.07287e-05	0.44506	5.24508e-05
-0.22915	4.06489e-05	0.44676	5.23312e-05
-0.22828	4.07287e-05	0.44837	5.22116e-05
-0.22731	4.0629e-05	0.45007	5.22116e-05
-0.22658	4.06888e-05	0.45168	5.21917e-05
-0.22556	4.05891e-05	0.45315	5.19325e-05
-0.2246	4.06489e-05	0.45481	5.18528e-05
-0.22372	4.0629e-05	0.45651	5.1773e-05
-0.22299	4.06489e-05	0.45798	5.17332e-05
-0.22198	4.05891e-05	0.45959	5.16534e-05
-0.22119	4.07486e-05	0.4612	5.16135e-05
-0.22009	4.0609e-05	0.46272	5.16135e-05
-0.2194	4.0629e-05	0.46438	5.15537e-05
-0.21834	4.0629e-05	0.46594	5.14939e-05
-0.21751	4.0609e-05	0.46765	5.1474e-05
-0.21659	4.05692e-05	0.4693	5.13344e-05
-0.21563	4.05492e-05	0.47077	5.13344e-05
-0.21471	4.05692e-05	0.47248	5.12946e-05
-0.21393	4.05492e-05	0.47399	5.13544e-05
-0.213	4.05692e-05	0.4757	5.13145e-05
-0.21208	4.0629e-05	0.47721	5.12148e-05
-0.21121	4.0609e-05	0.47878	5.12348e-05
-0.21024	4.05891e-05	0.48043	5.12547e-05
-0.20932	4.07087e-05	0.48205	5.12148e-05
-0.2084	4.0609e-05	0.48356	5.13145e-05
-0.20753	4.06688e-05	0.48527	5.12746e-05
-0.20675	4.06688e-05	0.48678	5.13344e-05
-0.20578	4.05891e-05	0.48835	5.13344e-05
-0.20505	4.05692e-05	0.49	5.13145e-05
-0.20403	4.0629e-05	0.49161	5.13344e-05
-0.20307	4.05891e-05	0.49322	5.12946e-05
-0.20215	4.05094e-05	0.49488	5.13544e-05
-0.20132	4.05094e-05	0.49631	5.13743e-05
-0.20095	4.04296e-05	0.49796	5.13943e-05
-0.20017	3.91936e-05
--	--
--	--
--	--
--	--
[truncated: 1,679 more rows]

## Sheet: Figure 3a
Potential (V)	Current (A)	Potential (V)	Current (A)	Potential (V)	Current (A)	Potential (V)	Current (A)
5m N2	5m N2	1m N2	1m N2	20m N2	20m N2	1m NH4	1m NH4
-0.20035	3.43799e-05	-1.09709	-0.0001363	-0.20017	3.91936e-05	-0.20089	4.47795e-06
-0.20104	2.95217e-05	-1.09586	-0.000130595	-0.20017	2.94451e-05	-0.20181	1.41089e-06
-0.20183	2.63059e-05	-1.09525	-0.000125136	-0.20091	2.15505e-05	-0.20273	-1.22646e-07
-0.20279	2.41115e-05	-1.09433	-0.000120229	-0.20169	1.67062e-05	-0.20335	-9.20083e-07
-0.20371	2.23725e-05	-1.09341	-0.000115321	-0.20252	1.37756e-05	-0.20427	-1.34947e-06
-0.20459	2.09371e-05	-1.09279	-0.000110721	-0.20339	1.16026e-05	-0.20519	-1.71752e-06
-0.20541	1.9695e-05	-1.09157	-0.000106427	-0.20445	1.00875e-05	-0.20611	-2.14691e-06
-0.20643	1.84942e-05	-1.09095	-0.000102317	-0.20528	8.95118e-06	-0.20733	-2.45361e-06
-0.20725	1.74729e-05	-1.09003	-9.833e-05	-0.2061	8.07401e-06	-0.20825	-2.69898e-06
-0.20827	1.65344e-05	-1.08911	-9.45882e-05	-0.20707	7.37626e-06	-0.20887	-2.883e-06
-0.20914	1.55683e-05	-1.08819	-9.09077e-05	-0.20794	6.77819e-06	-0.21009	-3.06703e-06
-0.21001	1.47126e-05	-1.08758	-8.74726e-05	-0.20891	6.06051e-06	-0.2104	-3.25105e-06
-0.21089	1.38569e-05	-1.08635	-8.41602e-05	-0.20978	5.62192e-06	-0.21163	-3.31239e-06
-0.21172	1.31254e-05	-1.08513	-8.09704e-05	-0.21061	5.06372e-06	-0.21255	-3.68044e-06
-0.21273	1.23663e-05	-1.08421	-7.79647e-05	-0.21172	4.54539e-06	-0.21347	-3.9258e-06
-0.21351	1.16624e-05	-1.08359	-7.52044e-05	-0.21328	3.80777e-06	-0.21439	-4.10983e-06
-0.21448	1.10966e-05	-1.08267	-7.226e-05	-0.21425	3.36919e-06	-0.21531	-4.23251e-06
-0.2154	1.04203e-05	-1.08175	-6.96223e-05	-0.21517	3.16983e-06	-0.21623	-4.23251e-06
-0.21632	9.75779e-06	-1.08083	-6.7046e-05	-0.21609	2.71131e-06	-0.21715	-4.35519e-06
-0.21719	9.21953e-06	-1.07991	-6.46537e-05	-0.21701	2.33253e-06	-0.21807	-4.60056e-06
-0.21802	8.69506e-06	-1.0793	-6.21387e-05	-0.21784	2.13318e-06	-0.21899	-4.78458e-06
-0.21885	8.1568e-06	-1.07807	-5.9869e-05	-0.2188	1.79427e-06	-0.21991	-4.96861e-06
-0.21977	7.68755e-06	-1.07746	-5.77221e-05	-0.21963	1.51517e-06	-0.22083	-5.02995e-06
-0.22073	7.13548e-06	-1.07623	-5.55138e-05	-0.2205	1.23607e-06	-0.22144	-5.09129e-06
-0.2217	6.68003e-06	-1.07562	-5.34896e-05	-0.22156	1.09652e-06	-0.22267	-5.21397e-06
-0.22253	6.19697e-06	-1.0747	-5.15266e-05	-0.22234	8.37355e-07	-0.22328	-5.33665e-06
-0.2234	5.74152e-06	-1.07378	-4.96251e-05	-0.22317	4.18706e-07	-0.2242	-5.58202e-06
-0.22437	5.42408e-06	-1.07255	-4.77848e-05	-0.22418	2.39285e-07	-0.22543	-5.76604e-06
-0.22538	4.87201e-06	-1.07225	-4.60673e-05	-0.2252	-3.9815e-08	-0.22604	-5.7047e-06
-0.22607	4.54077e-06	-1.07102	-4.4411e-05	-0.22589	-2.19236e-07	-0.22727	-5.76604e-06
-0.22694	4.16813e-06	-1.0701	-4.28162e-05	-0.22681	-3.98657e-07	-0.22788	-5.95007e-06
-0.22796	3.79549e-06	-1.06918	-4.12213e-05	-0.22777	-6.37885e-07	-0.2285	-6.01141e-06
-0.22888	3.47805e-06	-1.06826	-3.96878e-05	-0.22874	-7.77435e-07	-0.22942	-6.25677e-06
-0.22984	3.0916e-06	-1.06734	-3.82156e-05	-0.22957	-9.76792e-07	-0.23034	-6.37946e-06
-0.23063	2.89838e-06	-1.06672	-3.68047e-05	-0.23035	-1.25589e-06	-0.23126	-6.31811e-06
-0.23145	2.47053e-06	-1.0655	-3.54552e-05	-0.23136	-1.35557e-06	-0.23248	-6.37946e-06
-0.23247	2.12549e-06	-1.06488	-3.41057e-05	-0.23219	-1.51506e-06	-0.2334	-6.4408e-06
-0.23334	1.93227e-06	-1.06366	-3.26949e-05	-0.23316	-1.73435e-06	-0.23432	-6.50214e-06
-0.23426	1.53202e-06	-1.06274	-3.15907e-05	-0.23421	-1.91377e-06	-0.23494	-6.7475e-06
-0.23518	1.24219e-06	-1.06182	-3.03025e-05	-0.235	-2.11313e-06	-0.23616	-6.87019e-06
-0.23615	9.24748e-07	-1.0612	-2.92598e-05	-0.23587	-2.29255e-06	-0.23647	-6.93153e-06
-0.23707	6.62517e-07	-1.06028	-2.81556e-05	-0.2367	-2.41216e-06	-0.238	-6.99287e-06
-0.2378	4.55493e-07	-1.05936	-2.71128e-05	-0.23766	-2.57165e-06	-0.23862	-6.99287e-06
-0.23891	1.7946e-07	-1.05814	-2.60087e-05	-0.23849	-2.69126e-06	-0.23954	-6.99287e-06
-0.23973	-2.75642e-08	-1.05752	-2.50272e-05	-0.23941	-2.85075e-06	-0.24015	-7.17689e-06
-0.24056	-3.17398e-07	-1.0566	-2.40457e-05	-0.24047	-3.07004e-06	-0.24138	-7.36092e-06
-0.24134	-4.83018e-07	-1.05568	-2.31256e-05	-0.24134	-3.12985e-06	-0.2423	-7.4836e-06
-0.2424	-7.17646e-07	-1.05384	-2.13467e-05	-0.24213	-3.28933e-06	-0.24322	-7.4836e-06
-0.24323	-8.97067e-07	-1.05262	-2.0488e-05	-0.243	-3.3292e-06	-0.24383	-7.42226e-06
-0.2441	-1.1455e-06	-1.052	-1.95678e-05	-0.24397	-3.56843e-06	-0.24444	-7.54494e-06
-0.24507	-1.36632e-06	-1.05139	-1.88317e-05	-0.24475	-3.68805e-06	-0.2469	-7.60628e-06
-0.24594	-1.57335e-06	-1.05016	-1.80343e-05	-0.24571	-3.8276e-06	-0.24751	-7.7903e-06
-0.24686	-1.75277e-06	-1.04924	-1.73595e-05	-0.24668	-3.92727e-06	-0.24843	-7.91299e-06
-0.24779	-2.0012e-06	-1.04832	-1.65621e-05	-0.24765	-4.08676e-06	-0.24935	-7.91299e-06
-0.24861	-2.16682e-06	-1.0474	-1.5826e-05	-0.24834	-4.22631e-06	-0.25027	-7.91299e-06
-0.24967	-2.31863e-06	-1.04679	-1.52126e-05	-0.2494	-4.1665e-06	-0.25119	-7.97433e-06
-0.25059	-2.49806e-06	-1.04587	-1.45378e-05	-0.25018	-4.42567e-06	-0.25211	-7.97433e-06
-0.25133	-2.66368e-06	-1.04464	-1.39858e-05	-0.25119	-4.46554e-06	-0.25303	-8.15835e-06
-0.25234	-2.80169e-06	-1.04372	-1.3311e-05	-0.25211	-4.62502e-06	-0.25426	-8.28103e-06
-0.25312	-2.93971e-06	-1.04311	-1.26976e-05	-0.25294	-4.74464e-06	-0.25487	-8.28103e-06
-0.25413	-3.13293e-06	-1.04219	-1.20842e-05	-0.25395	-4.84431e-06	-0.25579	-8.28103e-06
-0.25492	-3.31235e-06	-1.04127	-1.15321e-05	-0.25464	-4.98386e-06	-0.25671	-8.28103e-06
-0.25579	-3.50557e-06	-1.04035	-1.09187e-05	-0.2557	-5.08354e-06	-0.25763	-8.28103e-06
-0.25676	-3.58838e-06	-1.03943	-1.04893e-05	-0.25653	-5.0038e-06	-0.25825	-8.5264e-06
-0.25763	-3.78161e-06	-1.03881	-9.93725e-06	-0.2574	-5.30284e-06	-0.25947	-8.58774e-06
-0.2585	-3.90582e-06	-1.03759	-9.44652e-06	-0.25827	-5.38258e-06	-0.26039	-8.64908e-06
-0.25947	-4.05764e-06	-1.03697	-8.95579e-06	-0.25929	-5.48226e-06	-0.26101	-8.71042e-06
-0.26025	-4.18185e-06	-1.03575	-8.5264e-06	-0.2603	-5.42245e-06	-0.26193	-8.64908e-06
-0.26122	-4.26466e-06	-1.03483	-8.09701e-06	-0.26103	-5.58193e-06	-0.26285	-8.64908e-06
-0.262	-4.41648e-06	-1.03421	-7.60628e-06	-0.262	-5.76136e-06	-0.26377	-8.83311e-06
-0.26301	-4.5545e-06	-1.03329	-7.17689e-06	-0.26287	-5.8411e-06	-0.26469	-8.89445e-06
-0.26393	-4.66491e-06	-1.03207	-6.7475e-06	-0.26375	-5.94078e-06	-0.26561	-8.95579e-06
-0.26485	-4.78913e-06	-1.03145	-6.31811e-06	-0.26471	-6.00058e-06	-0.26653	-9.01713e-06
-0.26577	-4.85813e-06	-1.03053	-5.82738e-06	-0.26559	-5.94078e-06	-0.26745	-8.95579e-06
-0.26651	-5.06516e-06	-1.02961	-5.52068e-06	-0.26637	-6.19994e-06	-0.26837	-8.95579e-06
-0.26748	-5.18937e-06	-1.02839	-5.09129e-06	-0.26734	-6.25975e-06	-0.26929	-9.07847e-06
-0.26853	-5.28598e-06	-1.02777	-4.78458e-06	-0.26826	-6.41923e-06	-0.27021	-9.20115e-06
-0.26936	-5.3826e-06	-1.02685	-4.47788e-06	-0.26909	-6.43917e-06	-0.27113	-9.32384e-06
-0.27024	-5.53441e-06	-1.02593	-4.04849e-06	-0.2701	-6.3993e-06	-0.27205	-9.32384e-06
-0.27111	-5.61722e-06	-1.02532	-3.80312e-06	-0.27088	-6.6784e-06	-0.27297	-9.2625e-06
-0.27203	-5.67243e-06	-1.02409	-3.43508e-06	-0.27189	-6.75814e-06	-0.27389	-9.32384e-06
-0.273	-5.79664e-06	-1.02348	-3.12837e-06	-0.27277	-6.85782e-06	-0.27481	-9.32384e-06
-0.27369	-5.86565e-06	-1.02225	-2.82166e-06	-0.27373	-6.87775e-06	-0.27542	-9.44652e-06
-0.2747	-5.97607e-06	-1.02133	-2.51495e-06	-0.27442	-6.91763e-06	-0.27634	-9.5692e-06
-0.27566	-6.11408e-06	-1.02041	-2.20825e-06	-0.27548	-6.99737e-06	-0.27757	-9.63054e-06
-0.27649	-6.16929e-06	-1.01949	-1.96288e-06	-0.2764	-7.11698e-06	-0.27818	-9.5692e-06
-0.27741	-6.2935e-06	-1.01888	-1.65618e-06	-0.27723	-7.11698e-06	-0.27941	-9.5692e-06
-0.27833	-6.36251e-06	-1.01796	-1.47215e-06	-0.27819	-7.25653e-06	-0.28002	-9.5692e-06
-0.2793	-6.48673e-06	-1.01704	-1.10411e-06	-0.27907	-7.39608e-06	-0.28094	-9.75322e-06
-0.28003	-6.55573e-06	-1.01612	-8.58741e-07	-0.27994	-7.43595e-06	-0.28156	-9.81457e-06
-0.281	-6.65235e-06	-1.0152	-6.74718e-07	-0.28086	-7.53563e-06	-0.28278	-9.87591e-06
-0.28188	-6.73516e-06	-1.01397	-3.68011e-07	-0.28169	-7.59544e-06	-0.2837	-9.87591e-06
-0.28289	-6.81797e-06	-1.01336	-1.83987e-07	-0.28266	-7.65525e-06	-0.28462	-9.81457e-06
-0.28381	-6.87317e-06	-1.01274	6.13777e-08	-0.28358	-7.71505e-06	-0.28524	-9.87591e-06
-0.28473	-6.95598e-06	-1.01152	2.45402e-07	-0.28441	-7.77486e-06	-0.28646	-9.93725e-06
-0.28556	-6.98358e-06	-1.0106	4.90767e-07	-0.28542	-7.87454e-06	-0.28738	-1.00599e-05
-0.28634	-7.1354e-06	-1.00998	7.36132e-07	-0.2862	-7.93435e-06	-0.2883	-1.01213e-05
-0.2874	-7.23201e-06	-1.00876	9.81497e-07	-0.28721	-8.03402e-06	-0.28922	-1.01826e-05
-0.28822	-7.25962e-06	-1.00814	1.10418e-06	-0.28804	-8.09383e-06	-0.29014	-9.99859e-06
-0.28924	-7.37003e-06	-1.00692	1.34954e-06	-0.28882	-8.17357e-06	-0.29045	-1.01213e-05
-0.29006	-7.42524e-06	-1.0063	1.47223e-06	-0.2896	-8.19351e-06	-0.29168	-1.01213e-05
-0.29094	-7.50805e-06	-1.00538	1.71759e-06	-0.2908	-8.37293e-06	-0.2926	-1.03053e-05
-0.29177	-7.57705e-06	-1.00416	1.77893e-06	-0.29273	-8.43274e-06	-0.29352	-1.03053e-05
-0.29282	-7.60466e-06	-1.00354	2.0243e-06	-0.29356	-8.53242e-06	-0.29444	-1.03666e-05
-0.29347	-7.74267e-06	-1.00262	2.20832e-06	-0.2943	-8.55235e-06	-0.29536	-1.03053e-05
-0.29439	-7.81168e-06	-1.0017	2.39235e-06	-0.29522	-8.61216e-06	-0.29628	-1.03053e-05
-0.29535	-7.88069e-06	-1.00078	2.57637e-06	-0.29623	-8.67197e-06	-0.2975	-1.03053e-05
-0.29641	-7.9359e-06	-1.00017	2.76039e-06	-0.29692	-8.71184e-06	-0.29781	-1.04893e-05
-0.29729	-8.0049e-06	-0.99894	2.82174e-06	-0.29788	-8.71184e-06	-0.29904	-1.05507e-05
-0.29811	-8.10152e-06	-0.99802	3.00576e-06	-0.29876	-8.67197e-06	-0.29996	-1.0612e-05
-0.29899	-8.12912e-06	-0.9971	3.12844e-06	-0.29968	-8.95107e-06	-0.30088	-1.0612e-05
-0.29986	-8.18433e-06	-0.99649	3.37381e-06	-0.30074	-8.95107e-06	-0.3018	-1.0428e-05
-0.30083	-8.29474e-06	-0.99557	3.49649e-06	-0.30147	-8.95107e-06	-0.30241	-1.04893e-05
-0.30166	-8.26714e-06	-0.99434	3.61917e-06	-0.30239	-9.13049e-06	-0.30364	-1.0612e-05
-0.30267	-8.41895e-06	-0.99342	3.74185e-06	-0.30336	-9.21023e-06	-0.30425	-1.0796e-05
-0.30359	-8.47416e-06	-0.99281	3.86454e-06	-0.30405	-9.21023e-06	-0.30548	-1.08574e-05
-0.30437	-8.54317e-06	-0.99158	3.98722e-06	-0.30511	-9.2501e-06	-0.30609	-1.0796e-05
-0.30534	-8.61218e-06	-0.99066	4.1099e-06	-0.30603	-9.32984e-06	-0.30732	-1.0796e-05
-0.30621	-8.63978e-06	-0.99005	4.29393e-06	-0.3069	-9.36972e-06	-0.30824	-1.0796e-05
-0.30709	-8.72259e-06	-0.98882	4.41661e-06	-0.30782	-9.46939e-06	-0.30885	-1.0796e-05
-0.30805	-8.764e-06	-0.98821	4.47795e-06	-0.30879	-9.50926e-06	-0.30977	-1.09187e-05
-0.30888	-8.8192e-06	-0.98729	4.60063e-06	-0.30971	-9.58901e-06	-0.31069	-1.10414e-05
-0.30975	-8.87441e-06	-0.98637	4.846e-06	-0.31049	-9.64881e-06	-0.31161	-1.10414e-05
-0.31067	-8.91581e-06	-0.98575	4.90734e-06	-0.31146	-9.70862e-06	-0.31253	-1.09187e-05
-0.31169	-8.95722e-06	-0.98483	4.96868e-06	-0.31215	-9.78836e-06	-0.31315	-1.09801e-05
-0.31256	-9.04002e-06	-0.98361	5.1527e-06	-0.3132	-9.90798e-06	-0.31437	-1.09801e-05
-0.31348	-9.08143e-06	-0.98238	5.21404e-06	-0.31403	-9.90798e-06	-0.31529	-1.10414e-05
-0.31426	-9.15044e-06	-0.98177	5.27538e-06	-0.31514	-9.94785e-06	-0.31621	-1.11641e-05
-0.31523	-9.23325e-06	-0.98085	5.39807e-06	-0.31601	-1.01073e-05	-0.31713	-1.11641e-05
-0.31615	-9.28846e-06	-0.97993	5.52075e-06	-0.31689	-1.00675e-05	-0.31775	-1.11641e-05
-0.31693	-9.31606e-06	-0.97931	5.58209e-06	-0.31767	-1.01671e-05	-0.31867	-1.11641e-05
-0.31785	-9.27465e-06	-0.97809	5.76612e-06	-0.31863	-1.01073e-05	-0.31928	-1.11027e-05
-0.31891	-9.44027e-06	-0.97747	5.76612e-06	-0.31965	-1.02668e-05	-0.32081	-1.12868e-05
-0.31965	-9.48168e-06	-0.97625	5.82746e-06	-0.32029	-1.01871e-05	-0.32173	-1.14094e-05
-0.32057	-9.56449e-06	-0.97471	6.07282e-06	-0.3213	-1.03665e-05	-0.32235	-1.14094e-05
-0.32162	-9.59209e-06	-0.97379	6.19551e-06	-0.32236	-1.04462e-05	-0.32357	-1.14094e-05
-0.32236	-9.6611e-06	-0.97287	6.31819e-06	-0.32314	-1.04064e-05	-0.32419	-1.12868e-05
-0.32328	-9.61969e-06	-0.97195	6.37953e-06	-0.32402	-1.0526e-05	-0.32603	-1.12868e-05
-0.32425	-9.78531e-06	-0.97073	6.37953e-06	-0.32494	-1.0506e-05	-0.32695	-1.13481e-05
-0.32512	-9.85433e-06	-0.97011	6.50221e-06	-0.32581	-1.06057e-05	-0.32787	-1.14094e-05
-0.3259	-9.89572e-06	-0.96919	6.74758e-06	-0.32668	-1.06456e-05	-0.32879	-1.15321e-05
-0.32696	-9.90953e-06	-0.96827	6.68623e-06	-0.32765	-1.07453e-05	-0.32971	-1.15935e-05
-0.32779	-9.99234e-06	-0.96735	6.80892e-06	-0.32857	-1.0845e-05	-0.33032	-1.14094e-05
-0.32875	-9.99234e-06	-0.96643	6.87026e-06	-0.32944	-1.07851e-05	-0.33124	-1.14708e-05
-0.32977	-1.00475e-05	-0.96582	6.9316e-06	-0.33036	-1.08649e-05	-0.33216	-1.15321e-05
-0.3305	-1.01028e-05	-0.96428	7.11562e-06	-0.33133	-1.09048e-05	-0.33339	-1.15935e-05
-0.33138	-1.01718e-05	-0.96398	7.17697e-06	-0.33211	-1.09845e-05	-0.334	-1.17775e-05
-0.3323	-1.01994e-05	-0.96275	7.23831e-06	-0.33308	-1.10642e-05	-0.33492	-1.17161e-05
-0.33326	-1.03098e-05	-0.96183	7.36099e-06	-0.33391	-1.11241e-05	-0.33615	-1.16548e-05
-0.33414	-1.0296e-05	-0.96122	7.36099e-06	-0.33492	-1.10842e-05	-0.33707	-1.16548e-05
-0.33506	-1.04064e-05	-0.9603	7.48367e-06	-0.33579	-1.12437e-05	-0.33768	-1.16548e-05
-0.33598	-1.04202e-05	-0.95907	7.54501e-06	-0.33662	-1.13035e-05	-0.3386	-1.17775e-05
-0.33681	-1.04616e-05	-0.95846	7.60635e-06	-0.33754	-1.13433e-05	-0.33952	-1.19002e-05
-0.33768	-1.05858e-05	-0.95754	7.6677e-06	-0.33842	-1.12636e-05	-0.34044	-1.18388e-05
-0.33865	-1.05996e-05	-0.95662	7.72904e-06	-0.33929	-1.1463e-05	-0.34136	-1.18388e-05
-0.33952	-1.0641e-05	-0.9557	7.85172e-06	-0.34016	-1.15028e-05	-0.34228	-1.17775e-05
-0.34049	-1.06548e-05	-0.95478	7.9744e-06	-0.34104	-1.1463e-05	-0.3432	-1.18388e-05
-0.34122	-1.07376e-05	-0.95386	7.9744e-06	-0.34205	-1.15626e-05	-0.34412	-1.19002e-05
-0.34219	-1.07238e-05	-0.95294	8.15842e-06	-0.34306	-1.16224e-05	-0.34504	-1.20228e-05
-0.34306	-1.08066e-05	-0.95202	8.21977e-06	-0.34384	-1.16823e-05	-0.34596	-1.20228e-05
-0.34403	-1.08618e-05	-0.9514	8.28111e-06	-0.34472	-1.1762e-05	-0.34688	-1.20842e-05
-0.34495	-1.09309e-05	-0.95048	8.34245e-06	-0.34559	-1.16823e-05	-0.3475	-1.19615e-05
-0.34573	-1.10137e-05	-0.94956	8.40379e-06	-0.3466	-1.19015e-05	-0.34842	-1.19615e-05
-0.3467	-1.10827e-05	-0.94834	8.46513e-06	-0.34739	-1.20012e-05	-0.34934	-1.20842e-05
-0.34762	-1.10689e-05	-0.94772	8.52647e-06	-0.34831	-1.20212e-05	-0.35026	-1.20842e-05
-0.34854	-1.11379e-05	-0.9465	8.58781e-06	-0.34909	-1.20411e-05	-0.35118	-1.22069e-05
-0.3495	-1.12483e-05	-0.94588	8.7105e-06	-0.3501	-1.20411e-05	-0.3521	-1.22069e-05
-0.35029	-1.12069e-05	-0.94496	8.77184e-06	-0.35107	-1.21208e-05	-0.35271	-1.20842e-05
-0.35125	-1.12759e-05	-0.94404	8.83318e-06	-0.3519	-1.21806e-05	-0.35394	-1.21455e-05
-0.35213	-1.13587e-05	-0.94343	8.95586e-06	-0.35286	-1.22803e-05	-0.35517	-1.21455e-05
-0.35295	-1.14001e-05	-0.9422	9.0172e-06	-0.35383	-1.22803e-05	-0.35578	-1.22682e-05
-0.35387	-1.14001e-05	-0.94128	9.20123e-06	-0.35456	-1.23202e-05	-0.3567	-1.23909e-05
-0.35484	-1.14553e-05	-0.94036	9.20123e-06	-0.35548	-1.23999e-05	-0.35793	-1.23296e-05
-0.35567	-1.15381e-05	-0.93944	9.26257e-06	-0.35631	-1.24398e-05	-0.35854	-1.23296e-05
-0.35659	-1.16071e-05	-0.93852	9.38525e-06	-0.35728	-1.25196e-05	-0.35946	-1.22682e-05
-0.35765	-1.16761e-05	-0.93791	9.44659e-06	-0.35815	-1.26392e-05	-0.36038	-1.22682e-05
-0.35847	-1.17175e-05	-0.93699	9.50793e-06	-0.35916	-1.26192e-05	-0.36099	-1.23909e-05
-0.3593	-1.17866e-05	-0.93576	9.63062e-06	-0.36004	-1.2699e-05	-0.36222	-1.24522e-05
-0.36027	-1.17866e-05	-0.93484	9.63062e-06	-0.36091	-1.27987e-05	-0.36314	-1.24522e-05
-0.3611	-1.18556e-05	-0.93392	9.69196e-06	-0.36179	-1.28385e-05	-0.36375	-1.25749e-05
-0.36202	-1.19246e-05	-0.93361	9.81464e-06	-0.36266	-1.28784e-05	-0.36467	-1.24522e-05
-0.36294	-1.19246e-05	-0.93239	9.87598e-06	-0.36367	-1.28385e-05	-0.36559	-1.23909e-05
-0.36386	-1.2035e-05	-0.93147	9.99866e-06	-0.36459	-1.2998e-05	-0.36651	-1.25136e-05
-0.36478	-1.20902e-05	-0.93055	1.01213e-05	-0.36542	-1.2998e-05	-0.36743	-1.25749e-05
-0.36547	-1.2104e-05	-0.92963	1.01827e-05	-0.3662	-1.30179e-05	-0.36835	-1.26363e-05
-0.36652	-1.2173e-05	-0.92871	1.03054e-05	-0.36712	-1.32173e-05	-0.36927	-1.26363e-05
-0.36754	-1.22558e-05	-0.92809	1.0428e-05	-0.36823	-1.31575e-05	-0.37019	-1.25749e-05
-0.36827	-1.22696e-05	-0.92687	1.0428e-05	-0.36892	-1.31376e-05	-0.37111	-1.25749e-05
-0.36942	-1.23662e-05	-0.92595	1.05507e-05	-0.36979	-1.33369e-05	-0.37173	-1.26363e-05
-0.37011	-1.24628e-05	-0.92503	1.07348e-05	-0.37085	-1.33369e-05	-0.37295	-1.26976e-05
-0.37099	-1.24904e-05	-0.92411	1.07348e-05	-0.37172	-1.34167e-05	-0.37387	-1.28203e-05
-0.372	-1.24904e-05	-0.92319	1.09188e-05	-0.37269	-1.34765e-05	-0.37479	-1.28203e-05
-0.37274	-1.26008e-05	-0.92227	1.09801e-05	-0.37352	-1.35163e-05	-0.37571	-1.26976e-05
-0.37375	-1.26284e-05	-0.92165	1.10415e-05	-0.37435	-1.35363e-05	-0.37633	-1.2759e-05
-0.37462	-1.26699e-05	-0.92073	1.11642e-05	-0.37545	-1.36559e-05	-0.37725	-1.2759e-05
-0.3755	-1.27527e-05	-0.92012	1.13482e-05	-0.37619	-1.36958e-05	-0.37848	-1.28203e-05
-0.37642	-1.28355e-05	-0.91889	1.14709e-05	-0.37706	-1.37556e-05	-0.3794	-1.30043e-05
-0.37734	-1.28631e-05	-0.91767	1.15935e-05	-0.37798	-1.38353e-05	-0.38001	-1.2943e-05
-0.3783	-1.28769e-05	-0.91705	1.15935e-05	-0.3789	-1.38752e-05	-0.38093	-1.2943e-05
-0.37913	-1.30011e-05	-0.91613	1.17776e-05	-0.37987	-1.39749e-05	-0.38185	-1.28816e-05
-0.3801	-1.30701e-05	-0.91552	1.18389e-05	-0.38079	-1.40147e-05	-0.38277	-1.28203e-05
-0.38083	-1.31253e-05	-0.91429	1.19616e-05	-0.38166	-1.40745e-05	-0.38369	-1.2943e-05
-0.38189	-1.31529e-05	-0.91337	1.21456e-05	-0.38258	-1.41343e-05	-0.3843	-1.3127e-05
-0.38276	-1.32081e-05	-0.91276	1.22069e-05	-0.38355	-1.41942e-05	-0.38553	-1.3127e-05
-0.38359	-1.32495e-05	-0.91153	1.23296e-05	-0.38428	-1.41742e-05	-0.38645	-1.3127e-05
-0.38461	-1.33461e-05	-0.91061	1.2575e-05	-0.38525	-1.4254e-05	-0.38737	-1.30656e-05
-0.38539	-1.33323e-05	-0.90969	1.26977e-05	-0.38626	-1.42938e-05	-0.38829	-1.30043e-05
-0.38635	-1.34289e-05	-0.90908	1.28204e-05	-0.38709	-1.44533e-05	-0.38921	-1.3127e-05
-0.38723	-1.34979e-05	-0.90816	1.30044e-05	-0.38796	-1.43935e-05	-0.38982	-1.31883e-05
-0.38806	-1.3567e-05	-0.90724	1.31271e-05	-0.38865	-1.45331e-05	-0.39105	-1.3311e-05
-0.38916	-1.36774e-05	-0.90601	1.32497e-05	-0.38971	-1.44533e-05	-0.39166	-1.3311e-05
-0.38985	-1.37602e-05	-0.9054	1.34338e-05	-0.39059	-1.46327e-05	-0.39258	-1.32497e-05
-0.39082	-1.38016e-05	-0.90417	1.36178e-05	-0.3916	-1.47125e-05	-0.3935	-1.32497e-05
-0.39169	-1.38844e-05	-0.90356	1.37405e-05	-0.39233	-1.47922e-05	-0.39442	-1.32497e-05
-0.39261	-1.3912e-05	-0.90294	1.39245e-05	-0.39339	-1.4852e-05	-0.39534	-1.33724e-05
-0.39344	-1.38982e-05	-0.90172	1.41085e-05	-0.39436	-1.49318e-05	-0.39626	-1.34337e-05
-0.39445	-1.405e-05	-0.9008	1.42312e-05	-0.39523	-1.49118e-05	-0.39718	-1.3495e-05
-0.39532	-1.4119e-05	-0.89957	1.44766e-05	-0.39611	-1.50514e-05	-0.3981	-1.3311e-05
-0.39629	-1.41466e-05	-0.89896	1.46606e-05	-0.39698	-1.50713e-05	-0.39902	-1.34337e-05
-0.39721	-1.42156e-05	-0.89804	1.47833e-05	-0.39781	-1.50713e-05	-0.39994	-1.33724e-05
-0.39808	-1.42984e-05	-0.89742	1.509e-05	-0.39877	-1.51909e-05	-0.40025	-1.3495e-05
-0.39891	-1.42984e-05	-0.8965	1.5274e-05	-0.39965	-1.53305e-05	-0.40148	-1.36177e-05
-0.39992	-1.43537e-05	-0.89528	1.5458e-05	-0.40043	-1.53504e-05	-0.4024	-1.36791e-05
-0.40075	-1.44917e-05	-0.89436	1.57034e-05	-0.40144	-1.53504e-05	-0.40301	-1.36177e-05
-0.40163	-1.45607e-05	-0.89344	1.58874e-05	-0.40232	-1.547e-05	-0.40424	-1.35564e-05
-0.40255	-1.45331e-05	-0.89252	1.61328e-05	-0.40328	-1.55099e-05	-0.40547	-1.35564e-05
-0.40342	-1.47401e-05	-0.8916	1.63782e-05	-0.4042	-1.55298e-05	-0.40608	-1.36791e-05
-0.4043	-1.47953e-05	-0.89098	1.65622e-05	-0.40499	-1.56096e-05	-0.407	-1.38018e-05
-0.40512	-1.48505e-05	-0.89006	1.68689e-05	-0.40595	-1.56495e-05	-0.40792	-1.38631e-05
-0.40614	-1.49747e-05	-0.88914	1.71756e-05	-0.40683	-1.57691e-05	-0.40884	-1.38631e-05
-0.40701	-1.49333e-05	-0.88822	1.74823e-05	-0.4077	-1.58687e-05	-0.40976	-1.36791e-05
-0.40788	-1.50161e-05	-0.8873	1.77277e-05	-0.40862	-1.58687e-05	-0.41037	-1.37404e-05
-0.40876	-1.50851e-05	-0.88607	1.7973e-05	-0.40949	-1.59485e-05	-0.4116	-1.38631e-05
-0.40972	-1.51403e-05	-0.88577	1.82797e-05	-0.41037	-1.60282e-05	-0.41221	-1.39244e-05
-0.41055	-1.52094e-05	-0.88485	1.86478e-05	-0.41129	-1.60482e-05	-0.41344	-1.39858e-05
-0.41143	-1.5306e-05	-0.88393	1.90158e-05	-0.41225	-1.6088e-05	-0.41436	-1.41085e-05
-0.41239	-1.5375e-05	-0.88301	1.93225e-05	-0.41308	-1.61877e-05	-0.41497	-1.39858e-05
-0.41336	-1.54302e-05	-0.88178	1.96906e-05	-0.414	-1.62475e-05	-0.41589	-1.39244e-05
-0.41428	-1.55544e-05	-0.88086	1.99973e-05	-0.41488	-1.63472e-05	-0.41681	-1.39858e-05
-0.41511	-1.5651e-05	-0.88025	2.03653e-05	-0.4157	-1.64269e-05	-0.41773	-1.41085e-05
-0.41598	-1.56924e-05	-0.87902	2.0672e-05	-0.41672	-1.65266e-05	-0.41896	-1.42311e-05
-0.41681	-1.57752e-05	-0.8781	2.11014e-05	-0.41764	-1.65665e-05	-0.41957	-1.42311e-05
-0.41773	-1.58028e-05	-0.87749	2.14695e-05	-0.41856	-1.65665e-05	-0.42049	-1.41698e-05
-0.41874	-1.58994e-05	-0.87657	2.18989e-05	-0.41939	-1.66064e-05	-0.42172	-1.41698e-05
-0.41966	-1.59408e-05	-0.87595	2.22669e-05	-0.42021	-1.66064e-05	-0.42233	-1.41698e-05
-0.42049	-1.60651e-05	-0.87473	2.27576e-05	-0.42113	-1.67459e-05	-0.42325	-1.42925e-05
-0.42141	-1.60789e-05	-0.87381	2.32484e-05	-0.42205	-1.66662e-05	-0.42417	-1.44765e-05
-0.42219	-1.61755e-05	-0.87289	2.36164e-05	-0.42307	-1.69054e-05	-0.42509	-1.44152e-05
-0.42311	-1.62583e-05	-0.87197	2.42298e-05	-0.4238	-1.68655e-05	-0.42571	-1.44765e-05
-0.42403	-1.63411e-05	-0.87105	2.46592e-05	-0.42495	-1.70649e-05	-0.42693	-1.44152e-05
-0.425	-1.64239e-05	-0.87013	2.52113e-05	-0.42569	-1.71446e-05	-0.42755	-1.44152e-05
-0.42583	-1.64929e-05	-0.86921	2.57634e-05	-0.42656	-1.72443e-05	-0.42847	-1.45378e-05
-0.42684	-1.65619e-05	-0.86829	2.63768e-05	-0.42748	-1.71845e-05	-0.42939	-1.45992e-05
-0.4278	-1.66447e-05	-0.86737	2.68675e-05	-0.4284	-1.72044e-05	-0.43031	-1.46605e-05
-0.42863	-1.67137e-05	-0.86645	2.74809e-05	-0.42923	-1.7344e-05	-0.43154	-1.47219e-05
-0.42946	-1.67551e-05	-0.86583	2.8033e-05	-0.43015	-1.73839e-05	-0.43246	-1.46605e-05
-0.43043	-1.68517e-05	-0.86491	2.87077e-05	-0.43121	-1.74437e-05	-0.43307	-1.45992e-05
-0.43144	-1.69346e-05	-0.86368	2.93825e-05	-0.43204	-1.75633e-05	-0.43399	-1.47219e-05
-0.43227	-1.69484e-05	-0.86307	2.99959e-05	-0.43291	-1.74038e-05	-0.43491	-1.49059e-05
-0.43314	-1.70864e-05	-0.86215	3.0548e-05	-0.43369	-1.7663e-05	-0.43583	-1.49672e-05
-0.43383	-1.7114e-05	-0.86092	3.13454e-05	-0.43466	-1.76829e-05	-0.43675	-1.49672e-05
-0.43498	-1.71968e-05	-0.86	3.20202e-05	-0.43558	-1.77826e-05	-0.43767	-1.49672e-05
-0.43586	-1.72934e-05	-0.85939	3.26949e-05	-0.43641	-1.77826e-05	-0.43859	-1.49059e-05
-0.43673	-1.73486e-05	-0.85878	3.34924e-05	-0.43751	-1.78823e-05	-0.43951	-1.50286e-05
-0.43765	-1.74038e-05	-0.85755	3.42898e-05	-0.43839	-1.79022e-05	-0.44043	-1.52126e-05
-0.43852	-1.74866e-05	-0.85663	3.50259e-05	-0.43921	-1.80019e-05	-0.44135	-1.53353e-05
-0.43931	-1.75832e-05	-0.85571	3.58847e-05	-0.44018	-1.81414e-05	-0.44227	-1.53353e-05
-0.44023	-1.76522e-05	-0.8551	3.66821e-05	-0.44096	-1.81215e-05	-0.44319	-1.52739e-05
-0.44115	-1.77213e-05	-0.85418	3.76022e-05	-0.44179	-1.81813e-05	-0.44411	-1.53353e-05
-0.44197	-1.77903e-05	-0.85295	3.8461e-05	-0.44285	-1.8261e-05	-0.44503	-1.53353e-05
-0.44299	-1.78731e-05	-0.85203	3.93198e-05	-0.44363	-1.83607e-05	-0.44595	-1.5458e-05
-0.44386	-1.79283e-05	-0.85142	4.02399e-05	-0.44464	-1.83408e-05	-0.44656	-1.5642e-05
-0.44487	-1.80111e-05	-0.85019	4.116e-05	-0.44556	-1.84803e-05	-0.44748	-1.57033e-05
-0.4457	-1.80663e-05	-0.84927	4.20802e-05	-0.44644	-1.85601e-05	-0.4484	-1.57647e-05
-0.44667	-1.81491e-05	-0.84835	4.31229e-05	-0.44731	-1.86199e-05	-0.44932	-1.57647e-05
-0.44749	-1.82043e-05	-0.84774	4.41044e-05	-0.44814	-1.87195e-05	-0.45024	-1.57647e-05
-0.44841	-1.83147e-05	-0.84682	4.50859e-05	-0.44915	-1.87594e-05	-0.45116	-1.58873e-05
-0.4492	-1.83561e-05	-0.8459	4.61287e-05	-0.45002	-1.88192e-05	-0.45178	-1.60714e-05
-0.45025	-1.84251e-05	-0.84498	4.71715e-05	-0.45094	-1.88192e-05	-0.453	-1.61327e-05
-0.45099	-1.85079e-05	-0.84406	4.82756e-05	-0.45168	-1.8899e-05	-0.45393	-1.62554e-05
-0.45196	-1.8577e-05	-0.84314	4.93798e-05	-0.45265	-1.89588e-05	-0.45454	-1.61941e-05
-0.45292	-1.86184e-05	-0.84222	5.04839e-05	-0.45366	-1.90585e-05	-0.45607	-1.61941e-05
-0.4538	-1.87012e-05	-0.8416	5.16494e-05	-0.45449	-1.90983e-05	-0.45638	-1.63167e-05
-0.45467	-1.87564e-05	-0.84038	5.28762e-05	-0.45541	-1.91183e-05	-0.45761	-1.65008e-05
-0.4555	-1.88668e-05	-0.83945	5.4103e-05	-0.45642	-1.91183e-05	-0.45822	-1.66234e-05
-0.45651	-1.8922e-05	-0.83884	5.53299e-05	-0.45725	-1.92379e-05	-0.45945	-1.67461e-05
-0.45739	-1.89634e-05	-0.83761	5.64953e-05	-0.45821	-1.93176e-05	-0.46037	-1.67461e-05
-0.45831	-1.906e-05	-0.837	5.76608e-05	-0.4589	-1.94572e-05	-0.46129	-1.67461e-05
-0.45918	-1.91704e-05	-0.83608	5.8949e-05	-0.45987	-1.9497e-05	-0.4619	-1.69301e-05
-0.46005	-1.92256e-05	-0.83485	6.02985e-05	-0.46088	-1.9517e-05	-0.46251	-1.70528e-05
-0.46093	-1.92808e-05	-0.83424	6.15253e-05	-0.46176	-1.95967e-05	-0.46405	-1.72369e-05
-0.46199	-1.93498e-05	-0.83301	6.29362e-05	-0.46263	-1.95768e-05	-0.46435	-1.74209e-05
-0.46281	-1.94051e-05	-0.83209	6.42857e-05	-0.4636	-1.95568e-05	-0.46558	-1.73595e-05
-0.46364	-1.94465e-05	-0.83148	6.56965e-05	-0.46442	-1.96964e-05	-0.46619	-1.74822e-05
-0.46461	-1.95293e-05	-0.83056	6.7046e-05	-0.4653	-1.97961e-05	-0.46711	-1.75436e-05
-0.46548	-1.95707e-05	-0.82995	6.84569e-05	-0.46631	-1.9816e-05	-0.46834	-1.76049e-05
-0.46645	-1.96535e-05	-0.82872	6.99291e-05	-0.46695	-1.99356e-05	-0.46895	-1.7973e-05
-0.46718	-1.96949e-05	-0.8278	7.12786e-05	-0.46801	-1.99356e-05	-0.46987	-1.80956e-05
-0.46815	-1.98053e-05	-0.82688	7.26894e-05	-0.46889	-1.98359e-05	-0.4711	-1.80956e-05
-0.46907	-1.98053e-05	-0.82627	7.4223e-05	-0.46985	-2.00951e-05	-0.47202	-1.82183e-05
-0.4699	-1.98881e-05	-0.82504	7.56338e-05	-0.47068	-2.00752e-05	-0.47263	-1.8341e-05
-0.47087	-1.99571e-05	-0.82443	7.7106e-05	-0.47165	-2.02546e-05	-0.47355	-1.84637e-05
-0.47179	-2.00537e-05	-0.82351	7.86395e-05	-0.47248	-2.02745e-05	-0.47447	-1.8709e-05
-0.47275	-2.01227e-05	-0.82289	8.02344e-05	-0.4734	-2.02745e-05	-0.4757	-1.88931e-05
-0.47363	-2.01917e-05	-0.82167	8.17066e-05	-0.47427	-2.03942e-05	-0.47631	-1.90771e-05
-0.47445	-2.02469e-05	-0.82075	8.32401e-05	-0.47519	-2.03543e-05	-0.47723	-1.90771e-05
-0.47537	-2.03022e-05	-0.81983	8.4835e-05	-0.47602	-2.04938e-05	-0.47846	-1.91384e-05
-0.4762	-2.03298e-05	-0.81891	8.63685e-05	-0.47703	-2.04938e-05	-0.47908	-1.93225e-05
-0.47731	-2.0454e-05	-0.81799	8.79021e-05	-0.47795	-2.05736e-05	-0.48	-1.95678e-05
-0.478	-2.04402e-05	-0.81707	8.95583e-05	-0.47887	-2.05935e-05	-0.48092	-1.98132e-05
-0.47896	-2.0523e-05	-0.81584	9.10918e-05	-0.47979	-2.06932e-05	-0.48184	-2.00586e-05
-0.47979	-2.06334e-05	-0.81523	9.26867e-05	-0.48057	-2.06533e-05	-0.48276	-2.00586e-05
-0.4808	-2.07438e-05	-0.81461	9.42816e-05	-0.48154	-2.08128e-05	-0.48368	-2.01812e-05
-0.48158	-2.08128e-05	-0.81338	9.58764e-05	-0.48232	-2.09125e-05	-0.4846	-2.04266e-05
-0.4826	-2.08128e-05	-0.81246	9.74713e-05	-0.48329	-2.09324e-05	-0.48521	-2.0672e-05
-0.48352	-2.08266e-05	-0.81185	9.91275e-05	-0.48407	-2.09125e-05	-0.48613	-2.0856e-05
-0.48439	-2.0937e-05	-0.81062	0.000100661	-0.48508	-2.09723e-05	-0.48705	-2.11627e-05
-0.48522	-2.1006e-05	-0.81001	0.000102379	-0.48586	-2.10122e-05	-0.48828	-2.12854e-05
-0.48619	-2.10336e-05	-0.80909	0.000103973	-0.48697	-2.10321e-05	-0.48889	-2.13467e-05
-0.48706	-2.11027e-05	-0.80817	0.00010563	-0.4878	-2.11318e-05	-0.48981	-2.15308e-05
-0.48807	-2.12269e-05	-0.80725	0.000107163	-0.48867	-2.11318e-05	-0.49073	-2.17761e-05
-0.4889	-2.12131e-05	-0.80633	0.000108942	-0.48945	-2.11916e-05	-0.49165	-2.20828e-05
-0.48977	-2.12131e-05	-0.80541	0.000110598	-0.49051	-2.12713e-05	-0.49288	-2.23282e-05
-0.49074	-2.13649e-05	-0.80449	0.000112193	-0.49143	-2.13311e-05	-0.49349	-2.25122e-05
-0.49152	-2.14477e-05	-0.80326	0.000113727	-0.4923	-2.14707e-05	-0.49441	-2.26962e-05
-0.49249	-2.15029e-05	-0.80296	0.000115322	-0.49332	-2.14906e-05	-0.49502	-2.28803e-05
-0.49341	-2.15443e-05	-0.80173	0.000116978	-0.49414	-2.15704e-05	-0.49594	-2.31256e-05
-0.49433	-2.16685e-05	-0.80112	0.000118573	-0.49516	-2.15903e-05	-0.49717	-2.34937e-05
-0.4952	-2.16961e-05	-0.79989	0.000120106	-0.49594	-2.15704e-05	-0.49809	-2.3739e-05
-0.49612	-2.17237e-05	-0.79897	0.00012164	-0.49677	-2.16102e-05	-0.49901	-2.39844e-05
-0.497	-2.18341e-05	-0.79805	0.000123235	-0.49773	-2.16302e-05	-0.49962	-2.42911e-05
-0.49792	-2.18893e-05	-0.79713	0.000124952	-0.49879	-2.169e-05	-0.50054	-2.44138e-05
-0.49879	-2.19722e-05	-0.79652	0.000126486	-0.49948	-2.17099e-05	-0.50146	-2.47205e-05
-0.49971	-2.19722e-05	-0.7956	0.000128081	-0.50031	-2.17298e-05	-0.50238	-2.50885e-05
-0.50054	-2.21378e-05	-0.79468	0.000129614	-0.50141	-2.18694e-05	-0.5033	-2.53952e-05
-0.50155	-2.21792e-05	-0.79376	0.000131148	-0.5021	-2.19292e-05	-0.50423	-2.57019e-05
-0.50224	-2.21516e-05	-0.79253	0.000132681	-0.50298	-2.1989e-05	-0.50515	-2.59473e-05
-0.50344	-2.22896e-05	-0.79192	0.000134153	-0.50413	-2.20289e-05	-0.50607	-2.61313e-05
-0.50427	-2.2331e-05	-0.791	0.000135626	-0.50482	-2.19691e-05	-0.50699	-2.64381e-05
-0.50509	-2.24138e-05	-0.79008	0.000137159	-0.50588	-2.20887e-05	-0.50791	-2.68061e-05
-0.50597	-2.24552e-05	-0.78916	0.000138631	-0.5068	-2.21086e-05	-0.50883	-2.72355e-05
-0.50689	-2.25794e-05	-0.78854	0.000139981	-0.50762	-2.21884e-05	-0.51005	-2.76035e-05
-0.50772	-2.2607e-05	-0.78731	0.000141453	-0.50854	-2.21485e-05	-0.51067	-2.77876e-05
-0.50873	-2.26898e-05	-0.78639	0.000142925	-0.50942	-2.21285e-05	-0.51159	-2.80943e-05
-0.50969	-2.27312e-05	-0.78547	0.000144397	-0.51043	-2.21684e-05	-0.5122	-2.83396e-05
-0.51043	-2.28141e-05	-0.78425	0.000145624	-0.51117	-2.2288e-05	-0.51312	-2.8769e-05
-0.5113	-2.27865e-05	-0.78394	0.000147035	-0.51204	-2.22681e-05	-0.51435	-2.91371e-05
-0.51222	-2.29935e-05	-0.78271	0.000148446	-0.51301	-2.24077e-05	-0.51527	-2.95665e-05
-0.51333	-2.29659e-05	-0.7821	0.000149795	-0.51383	-2.22083e-05	-0.51619	-2.99345e-05
-0.51411	-2.31453e-05	-0.78118	0.000151084	-0.51485	-2.24276e-05	-0.5168	-3.01185e-05
-0.51489	-2.32557e-05	-0.77995	0.00015231	-0.51563	-2.25073e-05	-0.51803	-3.05479e-05
-0.5159	-2.33247e-05	-0.77934	0.000153537	-0.51659	-2.25472e-05	-0.51864	-3.08546e-05
-0.51673	-2.34075e-05	-0.77842	0.000154825	-0.51756	-2.25073e-05	-0.51956	-3.14067e-05
-0.51765	-2.34765e-05	-0.7775	0.000155991	-0.51839	-2.25671e-05	-0.52048	-3.17747e-05
-0.51857	-2.35731e-05	-0.77658	0.000157156	-0.51931	-2.2607e-05	-0.5214	-3.22041e-05
-0.5194	-2.36007e-05	-0.77566	0.000158383	-0.52028	-2.26668e-05	-0.52232	-3.25108e-05
-0.52037	-2.36836e-05	-0.77474	0.000159549	-0.52106	-2.26469e-05	-0.52324	-3.27562e-05
-0.5212	-2.37802e-05	-0.77382	0.000160714	-0.52193	-2.27266e-05	-0.52416	-3.32469e-05
-0.52216	-2.38492e-05	-0.77321	0.000161818	-0.5229	-2.27067e-05	-0.52508	-3.36763e-05
-0.52313	-2.39596e-05	-0.77198	0.000162922	-0.52377	-2.27466e-05	-0.526	-3.4167e-05
-0.52391	-2.40424e-05	-0.77106	0.000163965	-0.52465	-2.27864e-05	-0.52661	-3.46578e-05
-0.52497	-2.41528e-05	-0.77014	0.000165008	-0.52561	-2.28263e-05	-0.52753	-3.50258e-05
-0.5258	-2.41942e-05	-0.76953	0.00016599	-0.52662	-2.28462e-05	-0.52876	-3.53325e-05
-0.52667	-2.4346e-05	-0.7683	0.000166848	-0.52745	-2.2906e-05	-0.52937	-3.57006e-05
-0.5275	-2.44426e-05	-0.76769	0.000167768	-0.52819	-2.29858e-05	-0.5303	-3.61913e-05
-0.52851	-2.44978e-05	-0.76646	0.000168627	-0.5292	-2.2906e-05	-0.53122	-3.67434e-05
-0.52934	-2.45945e-05	-0.76585	0.000169547	-0.53007	-2.29459e-05	-0.53214	-3.72954e-05
-0.53021	-2.46911e-05	-0.76493	0.000170467	-0.53104	-2.29858e-05	-0.53306	-3.76635e-05
-0.53109	-2.47877e-05	-0.76401	0.000171326	-0.53191	-2.29858e-05	-0.53398	-3.80316e-05
-0.53205	-2.48981e-05	-0.76339	0.000172185	-0.53283	-2.30057e-05	-0.5349	-3.84609e-05
-0.53302	-2.49533e-05	-0.76217	0.00017286	-0.53362	-2.30855e-05	-0.53582	-3.89517e-05
-0.53385	-2.50499e-05	-0.76094	0.000173657	-0.53458	-2.30655e-05	-0.53674	-3.96264e-05
-0.53486	-2.52017e-05	-0.76032	0.000174332	-0.5355	-2.30456e-05	-0.53766	-3.99945e-05
-0.53569	-2.51603e-05	-0.7594	0.000175007	-0.53647	-2.31253e-05	-0.53858	-4.04852e-05
-0.53656	-2.54088e-05	-0.75879	0.000175681	-0.53734	-2.31054e-05	-0.5395	-4.09759e-05
-0.53748	-2.55192e-05	-0.75756	0.000176234	-0.53817	-2.31652e-05	-0.54042	-4.1344e-05
-0.53836	-2.56434e-05	-0.75664	0.000176847	-0.53905	-2.31652e-05	-0.54103	-4.18347e-05
-0.53918	-2.57538e-05	-0.75603	0.000177399	-0.53992	-2.3225e-05	-0.54226	-4.24481e-05
-0.5402	-2.59056e-05	-0.7548	0.000177951	-0.54084	-2.3225e-05	-0.54318	-4.30002e-05
-0.54107	-2.58918e-05	-0.75419	0.000178442	-0.54176	-2.3225e-05	-0.5441	-4.34296e-05
-0.5419	-2.60712e-05	-0.75327	0.000178871	-0.54273	-2.33048e-05	-0.54471	-4.39817e-05
-0.54291	-2.61816e-05	-0.75235	0.000179301	-0.5436	-2.32449e-05	-0.54563	-4.4411e-05
-0.54374	-2.63197e-05	-0.75112	0.000179791	-0.54452	-2.3225e-05	-0.54655	-4.49018e-05
-0.5447	-2.63887e-05	-0.75051	0.000180159	-0.54535	-2.33247e-05	-0.54778	-4.55152e-05
-0.54553	-2.65543e-05	-0.74959	0.000180527	-0.54613	-2.33247e-05	-0.54839	-4.60059e-05
-0.54664	-2.67061e-05	-0.74867	0.000180895	-0.54728	-2.33845e-05	-0.54931	-4.66193e-05
-0.54742	-2.68441e-05	-0.74775	0.000181202	-0.54815	-2.34044e-05	-0.55023	-4.71714e-05
-0.54834	-2.69821e-05	-0.74683	0.000181386	-0.54907	-2.34443e-05	-0.55115	-4.76008e-05
-0.54912	-2.70787e-05	-0.7456	0.000181632	-0.54999	-2.34044e-05	-0.55207	-4.81529e-05
-0.55009	-2.7203e-05	-0.74499	0.000181693	-0.55082	-2.34044e-05	-0.55299	-4.85822e-05
-0.55101	-2.741e-05	-0.74407	0.000181938	-0.5517	-2.34443e-05	-0.55391	-4.93797e-05
-0.55188	-2.75066e-05	-0.74315	0.000182	-0.55243	-2.34842e-05	-0.55452	-4.99318e-05
-0.55289	-2.76722e-05	-0.74223	0.000182184	-0.55349	-2.35041e-05	-0.55575	-5.04225e-05
-0.55363	-2.77688e-05	-0.74131	0.000182245	-0.55441	-2.34642e-05	-0.55637	-5.09132e-05
-0.5545	-2.79345e-05	-0.74039	0.000182368	-0.55519	-2.34642e-05	-0.55729	-5.15266e-05
-0.55538	-2.80863e-05	-0.73978	0.000182429	-0.55616	-2.34842e-05	-0.55851	-5.1956e-05
-0.55648	-2.82519e-05	-0.73855	0.00018249	-0.55703	-2.3524e-05	-0.55913	-5.26308e-05
-0.55722	-2.83761e-05	-0.73794	0.000182429	-0.558	-2.35839e-05	-0.56005	-5.33055e-05
-0.55814	-2.84865e-05	-0.73702	0.000182429	-0.55897	-2.35839e-05	-0.56097	-5.38576e-05
-0.5591	-2.87073e-05	-0.7361	0.000182306	-0.55975	-2.36437e-05	-0.56189	-5.43483e-05
-0.55998	-2.89006e-05	-0.73517	0.000182184	-0.56067	-2.36237e-05	-0.56281	-5.48391e-05
-0.56099	-2.90662e-05	-0.73425	0.000182	-0.56168	-2.36636e-05	-0.56373	-5.54525e-05
-0.56177	-2.92318e-05	-0.73303	0.000181877	-0.56255	-2.36835e-05	-0.56465	-5.61886e-05
-0.56269	-2.94802e-05	-0.73241	0.000181693	-0.56329	-2.3544e-05	-0.56557	-5.67406e-05
-0.56352	-2.95354e-05	-0.73149	0.000181509	-0.5643	-2.36237e-05	-0.56649	-5.7354e-05
-0.56439	-2.97149e-05	-0.73088	0.000181325	-0.56518	-2.37234e-05	-0.5671	-5.79675e-05
-0.56531	-2.99219e-05	-0.72965	0.000181079	-0.566	-2.38031e-05	-0.56802	-5.83969e-05
-0.56628	-3.00737e-05	-0.72873	0.000180773	-0.56697	-2.37633e-05	-0.56894	-5.90716e-05
-0.56711	-3.02531e-05	-0.72781	0.000180527	-0.56784	-2.37633e-05	-0.56986	-5.9685e-05
-0.56798	-3.04325e-05	-0.72689	0.000180221	-0.56876	-2.38031e-05	-0.57109	-6.03598e-05
-0.56899	-3.06258e-05	-0.72597	0.000179853	-0.56968	-2.38231e-05	-0.57201	-6.09118e-05
-0.56982	-3.08604e-05	-0.72536	0.000179485	-0.5706	-2.39626e-05	-0.57262	-6.15253e-05
-0.5707	-3.10398e-05	-0.72413	0.000179178	-0.57148	-2.39228e-05	-0.57354	-6.2016e-05
-0.57166	-3.1164e-05	-0.72352	0.000178687	-0.57245	-2.39626e-05	-0.57446	-6.26907e-05
-0.57254	-3.14677e-05	-0.7226	0.000178319	-0.57327	-2.40424e-05	-0.57538	-6.33041e-05
-0.57332	-3.16471e-05	-0.72137	0.000177828	-0.57424	-2.40224e-05	-0.57661	-6.39176e-05
-0.57429	-3.18403e-05	-0.72076	0.000177399	-0.57516	-2.40224e-05	-0.57722	-6.45923e-05
-0.57516	-3.20335e-05	-0.71984	0.000176847	-0.57594	-2.39826e-05	-0.57814	-6.51444e-05
-0.57608	-3.21992e-05	-0.71892	0.000176417	-0.57691	-2.40623e-05	-0.57875	-6.56965e-05
-0.57705	-3.25166e-05	-0.718	0.000175927	-0.57774	-2.40623e-05	-0.57967	-6.62485e-05
-0.57797	-3.26684e-05	-0.71708	0.000175375	-0.57866	-2.40623e-05	-0.5809	-6.68619e-05
-0.57889	-3.28616e-05	-0.71616	0.000174761	-0.57962	-2.41421e-05	-0.58152	-6.76594e-05
-0.57971	-3.31377e-05	-0.71524	0.000174209	-0.58045	-2.4162e-05	-0.58244	-6.82115e-05
-0.58077	-3.33585e-05	-0.71432	0.000173596	-0.58128	-2.42019e-05	-0.58336	-6.88249e-05
-0.5816	-3.36069e-05	-0.71371	0.000173044	-0.58215	-2.43215e-05	-0.58458	-6.94383e-05
-0.58257	-3.38139e-05	-0.71248	0.00017243	-0.58312	-2.42617e-05	-0.5852	-6.99903e-05
-0.58339	-3.39934e-05	-0.71187	0.000171817	-0.58399	-2.43813e-05	-0.58612	-7.06038e-05
-0.58427	-3.4297e-05	-0.71064	0.000171142	-0.58514	-2.45208e-05	-0.58704	-7.12785e-05
-0.58505	-3.4435e-05	-0.71002	0.000170467	-0.58597	-2.4461e-05	-0.58796	-7.19533e-05
-0.58602	-3.47525e-05	-0.7091	0.000169793	-0.58675	-2.45408e-05	-0.58888	-7.2628e-05
-0.58694	-3.49319e-05	-0.70818	0.000169179	-0.58772	-2.45408e-05	-0.5898	-7.31801e-05
-0.58777	-3.51389e-05	-0.70726	0.000168443	-0.58873	-2.45208e-05	-0.59072	-7.36095e-05
-0.58873	-3.53045e-05	-0.70634	0.000167707	-0.58961	-2.45208e-05	-0.59164	-7.42229e-05
-0.58965	-3.56496e-05	-0.70542	0.000167032	-0.59034	-2.46205e-05	-0.59256	-7.48977e-05
-0.59057	-3.58428e-05	-0.70481	0.000166358	-0.59117	-2.47202e-05	-0.59348	-7.55724e-05
-0.59145	-3.6105e-05	-0.70389	0.00016556	-0.59232	-2.47202e-05	-0.5944	-7.62472e-05
-0.59232	-3.63811e-05	-0.70266	0.000164824	-0.59315	-2.47601e-05	-0.59532	-7.67379e-05
-0.59315	-3.66019e-05	-0.70174	0.000163965	-0.59402	-2.49395e-05	-0.59624	-7.729e-05
-0.59407	-3.68365e-05	-0.70113	0.000163229	-0.5949	-2.49195e-05	-0.59716	-7.79034e-05
-0.59494	-3.71401e-05	-0.70021	0.000162493	-0.59572	-2.49993e-05	-0.59777	-7.84554e-05
-0.59591	-3.73748e-05	-0.69929	0.000161634	-0.59664	-2.48597e-05	-0.59869	-7.91915e-05
-0.59678	-3.75542e-05	-0.69806	0.000160837	-0.59756	-2.50192e-05	-0.59992	-7.97436e-05
-0.5977	-3.78026e-05	-0.69714	0.000160101	-0.59839	-2.51189e-05	-0.60084	-8.02343e-05
-0.59876	-3.81201e-05	-0.69653	0.000159242	-0.59936	-2.51787e-05	-0.60145	-8.08478e-05
-0.59959	-3.82581e-05	-0.69561	0.000158444	-0.60023	-2.53183e-05	-0.60237	-8.13998e-05
-0.60042	-3.85341e-05	-0.69438	0.000157647	-0.60124	-2.53581e-05	-0.60329	-8.19519e-05
-0.60129	-3.87963e-05	-0.69346	0.00015685	-0.60221	-2.53781e-05	-0.60452	-8.26267e-05
-0.60212	-3.8962e-05	-0.69285	0.000155991	-0.60299	-2.54778e-05	-0.60513	-8.32401e-05
-0.60308	-3.9169e-05	-0.69193	0.000155132	-0.60391	-2.55774e-05	-0.60605	-8.37921e-05
-0.604	-3.9445e-05	-0.69101	0.000154273	-0.6047	-2.56372e-05	-0.60728	-8.43442e-05
-0.60493	-3.98039e-05	-0.69009	0.000153353	-0.60571	-2.56771e-05	-0.60789	-8.48349e-05
-0.6058	-4.00385e-05	-0.68917	0.000152556	-0.60663	-2.5717e-05	-0.60881	-8.54484e-05
-0.60677	-4.02731e-05	-0.68825	0.000151636	-0.60746	-2.58565e-05	-0.60973	-8.60618e-05
-0.60764	-4.05353e-05	-0.68733	0.000150777	-0.60842	-2.59562e-05	-0.61096	-8.66752e-05
-0.60856	-4.07838e-05	-0.68641	0.000149918	-0.60925	-2.60559e-05	-0.61157	-8.72886e-05
-0.60948	-4.10322e-05	-0.68549	0.000149059	-0.61012	-2.60958e-05	-0.61219	-8.77793e-05
-0.6104	-4.12944e-05	-0.68457	0.000148201	-0.61118	-2.62154e-05	-0.61311	-8.82087e-05
-0.61118	-4.14877e-05	-0.68395	0.00014728	-0.61196	-2.61954e-05	-0.61403	-8.86994e-05
-0.61215	-4.18189e-05	-0.68303	0.000146483	-0.61293	-2.6315e-05	-0.61525	-8.92515e-05
-0.61288	-4.20535e-05	-0.68211	0.000145502	-0.6139	-2.65144e-05	-0.61587	-8.98649e-05
-0.61394	-4.2371e-05	-0.68119	0.000144704	-0.61459	-2.66141e-05	-0.61679	-9.04783e-05
-0.61495	-4.26332e-05	-0.68027	0.000143784	-0.61555	-2.67337e-05	-0.61801	-9.10304e-05
-0.61587	-4.29092e-05	-0.67966	0.000142802	-0.61643	-2.68533e-05	-0.61893	-9.13371e-05
-0.6167	-4.313e-05	-0.67843	0.000141944	-0.61744	-2.69131e-05	-0.61955	-9.18278e-05
-0.61762	-4.34061e-05	-0.67751	0.000141085	-0.61827	-2.69929e-05	-0.62047	-9.23799e-05
-0.6185	-4.36821e-05	-0.67659	0.000140165	-0.61928	-2.70726e-05	-0.62139	-9.2932e-05
-0.61932	-4.39857e-05	-0.67567	0.000139245	-0.62006	-2.72121e-05	-0.62261	-9.34227e-05
-0.62024	-4.42618e-05	-0.67475	0.000138386	-0.62098	-2.73716e-05	-0.62323	-9.39748e-05
-0.62107	-4.44826e-05	-0.67383	0.000137527	-0.62181	-2.74115e-05	-0.62415	-9.43428e-05
-0.62199	-4.48138e-05	-0.67291	0.00013673	-0.62278	-2.7571e-05	-0.62507	-9.47722e-05
-0.62291	-4.50485e-05	-0.6723	0.000135748	-0.62365	-2.76906e-05	-0.62599	-9.52016e-05
-0.62383	-4.54349e-05	-0.67107	0.00013489	-0.62471	-2.78501e-05	-0.6266	-9.5815e-05
-0.6248	-4.56695e-05	-0.67015	0.000134031	-0.62544	-2.79498e-05	-0.62783	-9.62444e-05
-0.62567	-4.59318e-05	-0.66954	0.000133172	-0.62641	-2.81491e-05	-0.62875	-9.67351e-05
-0.62641	-4.6263e-05	-0.66862	0.000132129	-0.62728	-2.82289e-05	-0.62936	-9.71032e-05
-0.62742	-4.65943e-05	-0.6677	0.000131332	-0.62816	-2.84083e-05	-0.63028	-9.74099e-05
-0.62825	-4.68703e-05	-0.66678	0.000130412	-0.62903	-2.8508e-05	-0.6312	-9.78393e-05
-0.62931	-4.71601e-05	-0.66555	0.000129614	-0.62981	-2.86874e-05	-0.63212	-9.83914e-05
-0.63009	-4.74362e-05	-0.66494	0.000128694	-0.63087	-2.87871e-05	-0.63304	-9.87594e-05
-0.63106	-4.76708e-05	-0.66371	0.000127835	-0.63161	-2.89665e-05	-0.63396	-9.92501e-05
-0.63202	-4.80434e-05	-0.6631	0.000127038	-0.63262	-2.91459e-05	-0.63488	-9.94342e-05
-0.63294	-4.83609e-05	-0.66187	0.000126118	-0.63354	-2.92456e-05	-0.6358	-9.98022e-05
-0.63368	-4.86645e-05	-0.66095	0.000125259	-0.63446	-2.94051e-05	-0.63642	-0.000100232
-0.63464	-4.89681e-05	-0.66034	0.000124461	-0.6351	-2.95646e-05	-0.63764	-0.0001006
-0.63566	-4.93408e-05	-0.65942	0.000123603	-0.6363	-2.97639e-05	-0.63826	-0.000100968
-0.63644	-4.9672e-05	-0.6585	0.000122744	-0.63708	-2.99433e-05	-0.63948	-0.000101458
-0.63736	-4.99342e-05	-0.65758	0.000121946	-0.63805	-3.01028e-05	-0.6401	-0.000101642
-0.63823	-5.03345e-05	-0.65666	0.000121088	-0.63879	-3.02823e-05	-0.64102	-0.000101888
-0.63911	-5.06657e-05	-0.65574	0.000120229	-0.6398	-3.04816e-05	-0.64224	-0.000102194
-0.63994	-5.09418e-05	-0.65512	0.000119431	-0.64086	-3.0681e-05	-0.64286	-0.000102501
-0.64086	-5.1273e-05	-0.6539	0.000118511	-0.64159	-3.09003e-05	-0.64408	-0.000102931
-0.64191	-5.15904e-05	-0.65298	0.000117714	-0.64247	-3.10597e-05	-0.645	-0.000103237
-0.64279	-5.19217e-05	-0.65236	0.000116916	-0.64352	-3.12192e-05	-0.64562	-0.000103483
-0.64357	-5.22805e-05	-0.65175	0.000116119	-0.64431	-3.13588e-05	-0.64623	-0.000103728
-0.64444	-5.2598e-05	-0.65022	0.000115322	-0.64518	-3.16379e-05	-0.64746	-0.000103851
-0.64532	-5.29568e-05	-0.6496	0.000114585	-0.64624	-3.18572e-05	-0.64838	-0.000104096
-0.64624	-5.33018e-05	-0.64868	0.000113849	-0.64711	-3.20765e-05	-0.6493	-0.000104464
-0.64716	-5.36331e-05	-0.64746	0.000113052	-0.64794	-3.22958e-05	-0.65022	-0.000104709
-0.64822	-5.40471e-05	-0.64684	0.000112193	-0.64886	-3.2515e-05	-0.65114	-0.000104894
-0.65015	-5.47786e-05	-0.64592	0.000111457	-0.64973	-3.27144e-05	-0.65206	-0.000105078
-0.65093	-5.51375e-05	-0.64531	0.000110721	-0.65056	-3.29736e-05	-0.65267	-0.000105139
-0.6518	-5.55101e-05	-0.64408	0.000109862	-0.65162	-3.32527e-05	-0.65359	-0.000105323
-0.65268	-5.58551e-05	-0.64347	0.000109188	-0.6524	-3.34121e-05	-0.65451	-0.000105568
-0.65355	-5.6283e-05	-0.64255	0.00010839	-0.65332	-3.37311e-05	-0.65543	-0.000105814
-0.65447	-5.66556e-05	-0.64102	0.000107715	-0.65429	-3.39305e-05	-0.65635	-0.000105998
-0.65526	-5.70007e-05	-0.64071	0.000106918	-0.65516	-3.41498e-05	-0.65727	-0.000106059
-0.65627	-5.74561e-05	-0.63948	0.00010612	-0.65604	-3.44687e-05	-0.65819	-0.00010612
-0.65714	-5.77874e-05	-0.63887	0.000105384	-0.65705	-3.47279e-05	-0.65911	-0.000106243
-0.65811	-5.82152e-05	-0.63795	0.00010471	-0.65779	-3.5007e-05	-0.66003	-0.000106304
-0.65884	-5.86431e-05	-0.63672	0.000103912	-0.65871	-3.53459e-05	-0.66095	-0.000106488
-0.65986	-5.90433e-05	-0.63611	0.000103299	-0.65963	-3.55253e-05	-0.66218	-0.000106672
-0.66073	-5.94988e-05	-0.63519	0.000102563	-0.66055	-3.58044e-05	-0.66279	-0.000106611
-0.66147	-5.98714e-05	-0.63427	0.000101827	-0.66137	-3.61433e-05	-0.66371	-0.000106672
-0.66252	-6.02717e-05	-0.63335	0.000101152	-0.66234	-3.65022e-05	-0.66463	-0.000106672
-0.66335	-6.06995e-05	-0.63243	0.000100416	-0.66326	-3.67813e-05	-0.66555	-0.000106672
-0.66432	-6.10584e-05	-0.63151	9.97409e-05	-0.66418	-3.70404e-05	-0.66647	-0.000106857
-0.66528	-6.14724e-05	-0.63028	9.91275e-05	-0.66505	-3.72996e-05	-0.66739	-0.000106918
-0.66602	-6.19417e-05	-0.62936	9.84528e-05	-0.66611	-3.76784e-05	-0.66801	-0.000106918
-0.66703	-6.23833e-05	-0.62875	9.77167e-05	-0.66694	-3.79974e-05	-0.66893	-0.000106795
-0.66795	-6.28388e-05	-0.62783	9.70419e-05	-0.66772	-3.83163e-05	-0.67015	-0.000106734
-0.66873	-6.3239e-05	-0.62721	9.63672e-05	-0.6686	-3.86353e-05	-0.67107	-0.000106672
-0.66975	-6.37359e-05	-0.62629	9.57538e-05	-0.66947	-3.89941e-05	-0.67169	-0.000106734
-0.67067	-6.42189e-05	-0.62537	9.5079e-05	-0.67048	-3.93729e-05	-0.67291	-0.000106734
-0.67154	-6.45778e-05	-0.62415	9.45269e-05	-0.67131	-3.97118e-05	-0.67383	-0.000106795
-0.67246	-6.51436e-05	-0.62353	9.38522e-05	-0.67228	-4.01504e-05	-0.67475	-0.000106672
-0.67324	-6.55991e-05	-0.62292	9.31161e-05	-0.6732	-4.05491e-05	-0.67537	-0.000106488
-0.67426	-6.61374e-05	-0.62169	9.25027e-05	-0.67412	-4.08282e-05	-0.67629	-0.000106366
-0.67527	-6.65376e-05	-0.62077	9.18892e-05	-0.67499	-4.11871e-05	-0.67721	-0.000106427
-0.67605	-6.70069e-05	-0.61985	9.13985e-05	-0.67587	-4.16057e-05	-0.67813	-0.000106366
-0.67697	-6.74899e-05	-0.61924	9.08465e-05	-0.67674	-4.19845e-05	-0.67905	-0.000106304
-0.6778	-6.80006e-05	-0.61801	9.01717e-05	-0.67771	-4.24031e-05	-0.67997	-0.00010612
-0.67876	-6.84974e-05	-0.61709	8.95583e-05	-0.67849	-4.28019e-05	-0.68089	-0.000105998
-0.67964	-6.89391e-05	-0.61617	8.88835e-05	-0.6795	-4.32404e-05	-0.68181	-0.000105752
-0.68042	-6.95464e-05	-0.61556	8.83928e-05	-0.68042	-4.3679e-05	-0.68273	-0.000105691
-0.68134	-6.99466e-05	-0.61433	8.77181e-05	-0.68139	-4.40578e-05	-0.68365	-0.000105691
-0.68235	-7.05263e-05	-0.61341	8.72273e-05	-0.68208	-4.4616e-05	-0.68457	-0.000105568
-0.68318	-7.11059e-05	-0.6128	8.66139e-05	-0.68318	-4.50147e-05	-0.68549	-0.000105384
-0.68415	-7.16166e-05	-0.61188	8.60005e-05	-0.68392	-4.55131e-05	-0.6861	-0.0001052
-0.68511	-7.21687e-05	-0.61096	8.54484e-05	-0.68474	-4.60115e-05	-0.68733	-0.000104894
-0.68594	-7.27207e-05	-0.61004	8.4835e-05	-0.68562	-4.64102e-05	-0.68794	-0.000104771
-0.68672	-7.33142e-05	-0.60881	8.42829e-05	-0.68649	-4.69086e-05	-0.68886	-0.000104709
-0.68778	-7.38387e-05	-0.6082	8.37922e-05	-0.68755	-4.74269e-05	-0.69009	-0.000104464
-0.68866	-7.43769e-05	-0.60728	8.33015e-05	-0.68833	-4.78854e-05	-0.6907	-0.000104464
-0.68976	-7.49428e-05	-0.60605	8.26881e-05	-0.6893	-4.83839e-05	-0.69162	-0.000104157
-0.6905	-7.55087e-05	-0.60544	8.21973e-05	-0.69022	-4.8962e-05	-0.69254	-0.000103912
-0.69128	-7.61021e-05	-0.60452	8.17066e-05	-0.69105	-4.94404e-05	-0.69346	-0.000103667
-0.6922	-7.66542e-05	-0.60329	8.11545e-05	-0.69206	-4.99986e-05	-0.69438	-0.000103544
-0.69312	-7.72477e-05	-0.60268	8.06025e-05	-0.69293	-5.05768e-05	-0.6953	-0.000103421
-0.69404	-7.78411e-05	-0.60176	8.00504e-05	-0.69385	-5.1135e-05	-0.69622	-0.000103299
-0.69491	-7.85174e-05	-0.60084	7.95597e-05	-0.69473	-5.15137e-05	-0.69745	-0.000103053
-0.69583	-7.90419e-05	-0.59992	7.90689e-05	-0.69565	-5.22713e-05	-0.69776	-0.000102685
-0.69675	-7.97044e-05	-0.599	7.85782e-05	-0.69643	-5.29092e-05	-0.69868	-0.000102501
-0.69767	-8.02978e-05	-0.59808	7.80875e-05	-0.69749	-5.34475e-05	-0.6996	-0.000102317
-0.69864	-8.10155e-05	-0.59716	7.75967e-05	-0.69832	-5.40456e-05	-0.70082	-0.000102133
-0.69942	-8.15814e-05	-0.59685	7.70447e-05	-0.69928	-5.46237e-05	-0.70144	-0.000101949
-0.70016	-8.22577e-05	-0.59562	7.66153e-05	-0.69997	-5.52617e-05	-0.70236	-0.000101704
-0.70131	-8.28925e-05	-0.5947	7.61859e-05	-0.70094	-5.58398e-05	-0.70358	-0.000101397
-0.70204	-8.3555e-05	-0.59378	7.56338e-05	-0.70186	-5.65575e-05	-0.7045	-0.00010109
-0.70301	-8.41623e-05	-0.59286	7.52044e-05	-0.70278	-5.71755e-05	-0.70512	-0.000100845
-0.70393	-8.47834e-05	-0.59194	7.47751e-05	-0.70365	-5.78134e-05	-0.70604	-0.000100784
-0.7048	-8.54872e-05	-0.59102	7.42843e-05	-0.70471	-5.85311e-05	-0.70696	-0.000100538
-0.70582	-8.62049e-05	-0.5901	7.37936e-05	-0.70559	-5.92289e-05	-0.70788	-0.000100293
-0.70674	-8.69916e-05	-0.58918	7.33029e-05	-0.70637	-5.99266e-05	-0.7091	-9.99862e-05
-0.70743	-8.76679e-05	-0.58826	7.28735e-05	-0.70724	-6.06443e-05	-0.70972	-9.96182e-05
-0.70848	-8.83442e-05	-0.58734	7.25054e-05	-0.70821	-6.13819e-05	-0.71033	-9.94342e-05
-0.70931	-8.90757e-05	-0.58642	7.20147e-05	-0.70913	-6.20797e-05	-0.71125	-9.92501e-05
-0.71019	-8.97519e-05	-0.5855	7.15853e-05	-0.71005	-6.27375e-05	-0.71248	-9.90661e-05
-0.71115	-9.04282e-05	-0.58489	7.12786e-05	-0.71101	-6.3535e-05	-0.7134	-9.88207e-05
-0.71193	-9.11321e-05	-0.58366	7.07879e-05	-0.7118	-6.42925e-05	-0.71401	-9.85754e-05
-0.7129	-9.19602e-05	-0.58274	7.03585e-05	-0.71281	-6.51099e-05	-0.71493	-9.82687e-05
-0.71382	-9.26227e-05	-0.58182	6.99291e-05	-0.71359	-6.57279e-05	-0.71585	-9.80233e-05
-0.71483	-9.34784e-05	-0.5809	6.9561e-05	-0.71451	-6.6625e-05	-0.71708	-9.78393e-05
-0.71557	-9.42512e-05	-0.57998	6.91317e-05	-0.71534	-6.75221e-05	-0.71769	-9.75939e-05
-0.71649	-9.49828e-05	-0.57937	6.87022e-05	-0.71635	-6.83195e-05	-0.71831	-9.74099e-05
-0.71732	-9.57971e-05	-0.57845	6.83342e-05	-0.71718	-6.9097e-05	-0.71953	-9.71032e-05
-0.71814	-9.65699e-05	-0.57753	6.79048e-05	-0.7181	-6.99543e-05	-0.72045	-9.67351e-05
-0.71906	-9.73014e-05	-0.5763	6.74754e-05	-0.71897	-7.06719e-05	-0.72137	-9.65511e-05
-0.72012	-9.81709e-05	-0.57569	6.71687e-05	-0.71989	-7.15491e-05	-0.72199	-9.62444e-05
-0.721	-9.89576e-05	-0.57477	6.68007e-05	-0.72077	-7.24462e-05	-0.72321	-9.60604e-05
-0.72187	-9.98133e-05	-0.57385	6.64326e-05	-0.72173	-7.33234e-05	-0.72413	-9.59377e-05
-0.72279	-0.000100669	-0.57293	6.60646e-05	-0.7227	-7.42205e-05	-0.72505	-9.55697e-05
-0.72385	-0.000101456	-0.5717	6.56965e-05	-0.72348	-7.51375e-05	-0.72567	-9.53856e-05
-0.72454	-0.000102325	-0.57139	6.53285e-05	-0.72445	-7.60346e-05	-0.72689	-9.50176e-05
-0.7256	-0.000103098	-0.57017	6.48991e-05	-0.72546	-7.69716e-05	-0.72751	-9.47109e-05
-0.72643	-0.000104078	-0.56955	6.46537e-05	-0.72615	-7.80083e-05	-0.72843	-9.46495e-05
-0.72721	-0.000104948	-0.56863	6.42857e-05	-0.72721	-7.89851e-05	-0.72935	-9.44655e-05
-0.72909	-0.000106673	-0.56771	6.39176e-05	-0.72804	-7.98822e-05	-0.73057	-9.41588e-05
-0.73015	-0.000107542	-0.56679	6.36109e-05	-0.72886	-8.0899e-05	-0.73119	-9.39134e-05
-0.73098	-0.000108398	-0.56587	6.31815e-05	-0.72978	-8.19356e-05	-0.73241	-9.34841e-05
-0.73181	-0.000109295	-0.56495	6.29975e-05	-0.73066	-8.28726e-05	-0.73303	-9.33e-05
-0.73264	-0.000110234	-0.56403	6.26295e-05	-0.73167	-8.38494e-05	-0.73395	-9.3116e-05
-0.73369	-0.000111213	-0.56311	6.22614e-05	-0.73254	-8.49459e-05	-0.73487	-9.2932e-05
-0.73457	-0.00011218	-0.56219	6.19547e-05	-0.73346	-8.59227e-05	-0.73548	-9.26866e-05
-0.73549	-0.000113146	-0.56127	6.17093e-05	-0.73434	-8.69195e-05	-0.73702	-9.23799e-05
-0.73632	-0.000114084	-0.56035	6.13413e-05	-0.73521	-8.80758e-05	-0.73763	-9.20732e-05
-0.7371	-0.000115037	-0.55974	6.10959e-05	-0.73618	-8.91324e-05	-0.73824	-9.17665e-05
-0.73811	-0.000115989	-0.55882	6.07892e-05	-0.73701	-9.02488e-05	-0.73947	-9.16438e-05
-0.73903	-0.000117024	-0.55759	6.04825e-05	-0.73788	-9.13652e-05	-0.74008	-9.14598e-05
-0.73986	-0.000118031	-0.55667	6.02372e-05	-0.73871	-9.24616e-05	-0.741	-9.12144e-05
-0.74087	-0.000119039	-0.55575	5.98691e-05	-0.73981	-9.36179e-05	-0.74192	-9.09691e-05
-0.74165	-0.000120005	-0.55483	5.96238e-05	-0.7406	-9.46546e-05	-0.74284	-9.06624e-05
-0.74267	-0.000120985	-0.55422	5.9317e-05	-0.74152	-9.58706e-05	-0.74407	-9.02943e-05
-0.74349	-0.000122006	-0.5533	5.90717e-05	-0.74248	-9.70469e-05	-0.74468	-9.01103e-05
-0.74441	-0.000123069	-0.55207	5.88263e-05	-0.74326	-9.81632e-05	-0.7456	-8.99263e-05
-0.74533	-0.000124118	-0.55146	5.85196e-05	-0.74418	-9.93793e-05	-0.74652	-8.98036e-05
-0.74625	-0.000125236	-0.55054	5.83356e-05	-0.7451	-0.000100575	-0.74775	-8.94969e-05
-0.74708	-0.000126243	-0.54962	5.80289e-05	-0.74616	-0.000101772	-0.74836	-8.91902e-05
-0.74805	-0.000127279	-0.549	5.77835e-05	-0.74699	-0.000103087	-0.74928	-8.88835e-05
-0.74897	-0.00012841	-0.54778	5.75381e-05	-0.74786	-0.000104284	-0.7502	-8.86381e-05
-0.74975	-0.000129556	-0.54686	5.72314e-05	-0.74869	-0.00010552	-0.75112	-8.84541e-05
-0.75072	-0.000130646	-0.54655	5.69861e-05	-0.74952	-0.000106775	-0.75204	-8.827e-05
-0.75168	-0.00013175	-0.54502	5.67407e-05	-0.75049	-0.000108031	-0.75296	-8.8086e-05
-0.75237	-0.000132799	-0.5444	5.65567e-05	-0.75141	-0.000109407	-0.75388	-8.77793e-05
-0.75343	-0.000133931	-0.54348	5.625e-05	-0.75228	-0.000110703	-0.7548	-8.71659e-05
-0.7543	-0.000135049	-0.54226	5.6066e-05	-0.7532	-0.000111859	-0.75572	-8.69205e-05
-0.75527	-0.000136208	-0.54134	5.58819e-05	-0.75412	-0.000113195	-0.75664	-8.67365e-05
-0.7561	-0.000137437	-0.54042	5.55752e-05	-0.75504	-0.00011469	-0.75726	-8.65525e-05
-0.75688	-0.000138582	-0.5398	5.54525e-05	-0.75596	-0.000116065	-0.75818	-8.62458e-05
-0.75794	-0.000139728	-0.53888	5.52685e-05	-0.7567	-0.000117401	-0.7591	-8.59391e-05
-0.75886	-0.000140915	-0.53766	5.50231e-05	-0.75766	-0.000118717	-0.76002	-8.56937e-05
-0.75978	-0.000142129	-0.53704	5.48391e-05	-0.75858	-0.000120093	-0.76124	-8.54484e-05
-0.7607	-0.000143344	-0.53612	5.45938e-05	-0.75955	-0.000121488	-0.76186	-8.51416e-05
-0.76153	-0.000144462	-0.5349	5.44097e-05	-0.76038	-0.000122903	-0.76278	-8.48963e-05
-0.7624	-0.0001458	-0.53428	5.41644e-05	-0.76144	-0.000124399	-0.7637	-8.45282e-05
-0.76332	-0.000146987	-0.53367	5.39804e-05	-0.76226	-0.000125854	-0.76462	-8.42215e-05
-0.76415	-0.000148188	-0.53244	5.37963e-05	-0.76314	-0.000127309	-0.76554	-8.39762e-05
-0.76498	-0.000149554	-0.53152	5.36123e-05	-0.76406	-0.000128625	-0.76646	-8.37921e-05
-0.76599	-0.000150769	-0.53091	5.34896e-05	-0.76489	-0.00013006	-0.76738	-8.36695e-05
-0.76682	-0.000152011	-0.52999	5.33056e-05	-0.76585	-0.000131595	-0.7683	-8.33627e-05
-0.76783	-0.000153308	-0.52907	5.31216e-05	-0.76668	-0.000133031	-0.76922	-8.28107e-05
-0.76884	-0.000154564	-0.52815	5.29376e-05	-0.7676	-0.000134566	-0.76983	-8.24426e-05
-0.76958	-0.000155834	-0.52692	5.27535e-05	-0.76843	-0.000136061	-0.77075	-8.23199e-05
-0.77054	-0.000157228	-0.52631	5.25695e-05	-0.76944	-0.000137596	-0.77167	-8.21359e-05
-0.77146	-0.000158525	-0.52539	5.24468e-05	-0.77031	-0.000138972	-0.77259	-8.19519e-05
-0.77229	-0.000159837	-0.52447	5.23241e-05	-0.77119	-0.000140686	-0.77351	-8.17679e-05
-0.77321	-0.000161175	-0.52355	5.20788e-05	-0.77211	-0.000142261	-0.77474	-8.13385e-05
-0.77418	-0.0001625	-0.52263	5.19561e-05	-0.77307	-0.000143776	-0.77535	-8.10931e-05
-0.77501	-0.000163756	-0.52171	5.17721e-05	-0.77386	-0.000145271	-0.77627	-8.09091e-05
-0.77588	-0.000165095	-0.52079	5.16494e-05	-0.77584	-0.000148421	-0.77719	-8.06637e-05
-0.77671	-0.000166434	-0.51987	5.14654e-05	-0.77657	-0.000149976	-0.77811	-8.05411e-05
-0.77777	-0.0001678	-0.51895	5.13427e-05	-0.77754	-0.000151551	-0.77903	-8.0173e-05
-0.7786	-0.000169167	-0.51803	5.11587e-05	-0.77846	-0.000153126	-0.77965	-7.9805e-05
-0.77942	-0.000170519	-0.51711	5.10973e-05	-0.77924	-0.000154761	-0.78118	-7.96209e-05
-0.78044	-0.000171913	-0.51619	5.09133e-05	-0.78021	-0.000156316	-0.78179	-7.93756e-05
-0.78126	-0.000173307	-0.51557	5.07293e-05	-0.78126	-0.000157851	-0.78241	-7.92529e-05
-0.78218	-0.000174673	-0.51435	5.06066e-05	-0.78209	-0.000159505	-0.78363	-7.90689e-05
-0.7831	-0.000176123	-0.51373	5.04839e-05	-0.78287	-0.00016126	-0.78425	-7.87621e-05
-0.78402	-0.000177558	-0.51251	5.03612e-05	-0.78393	-0.000162755	-0.78547	-7.83941e-05
-0.78476	-0.000178924	-0.51189	5.02385e-05	-0.78471	-0.00016441	-0.78639	-7.81487e-05
-0.78573	-0.000180346	-0.51067	5.01159e-05	-0.78573	-0.000166024	-0.78701	-7.7842e-05
-0.78674	-0.000181712	-0.50975	4.99932e-05	-0.78651	-0.000167619	-0.78824	-7.77807e-05
-0.78766	-0.000183092	-0.50883	4.98705e-05	-0.78747	-0.000169254	-0.78885	-7.75353e-05
-0.78844	-0.000184541	-0.50821	4.97478e-05	-0.78839	-0.000170689	-0.78977	-7.729e-05
-0.78936	-0.000185977	-0.50729	4.96251e-05	-0.78922	-0.000172424	-0.79069	-7.69832e-05
-0.79037	-0.000187343	-0.50637	4.95024e-05	-0.7901	-0.000174019	-0.79161	-7.65539e-05
-0.79134	-0.000188765	-0.50515	4.94411e-05	-0.79093	-0.000175673	-0.79253	-7.64312e-05
-0.79212	-0.000190186	-0.50453	4.93184e-05	-0.79194	-0.000177248	-0.79345	-7.61858e-05
-0.79295	-0.000191567	-0.50361	4.91344e-05	-0.7929	-0.000178863	-0.79437	-7.60631e-05
-0.79373	-0.000192988	-0.50269	4.9073e-05	-0.79373	-0.000180537	-0.79498	-7.58178e-05
-0.79484	-0.000194354	-0.50208	4.89504e-05	-0.79474	-0.000182152	-0.7959	-7.54497e-05
-0.79576	-0.00019579	-0.50085	4.88277e-05	-0.79543	-0.000183647	-0.79713	-7.5143e-05
-0.79663	-0.000197184	-0.50024	4.86437e-05	-0.7964	-0.000185342	-0.79774	-7.48977e-05
-0.7975	-0.000198647	-0.49932	4.85823e-05	-0.79737	-0.000186937	-0.79897	-7.46523e-05
-0.79833	-0.000199999	-0.4984	4.84596e-05	-0.79815	-0.000188492	-0.79958	-7.44683e-05
-0.79925	-0.000201435	-0.49748	4.83983e-05	-0.79921	-0.000189967	-0.80081	-7.42842e-05
-0.80026	-0.000202704	-0.49656	4.82756e-05	-0.80008	-0.000191482	-0.80142	-7.39775e-05
-0.80114	-0.000204071	-0.49564	4.82143e-05	-0.80095	-0.000193037	-0.80234	-7.36708e-05
-0.80201	-0.000205451	-0.49472	4.80916e-05	-0.80187	-0.000194532	-0.80326	-7.34255e-05
-0.80293	-0.000206817	-0.49349	4.80303e-05	-0.80256	-0.000196107	-0.80418	-7.31187e-05
-0.80376	-0.000208184	-0.49288	4.79076e-05	-0.80353	-0.000197563	-0.80541	-7.29347e-05
-0.80477	-0.000209412	-0.49196	4.78462e-05	-0.8045	-0.000199058	-0.80602	-7.27507e-05
-0.80569	-0.000210737	-0.49104	4.77235e-05	-0.80537	-0.000200533	-0.80694	-7.25053e-05
-0.80657	-0.000212048	-0.49012	4.76622e-05	-0.80643	-0.000202048	-0.80786	-7.21373e-05
-0.80749	-0.000213277	-0.4892	4.76009e-05	-0.80726	-0.000203523	-0.80878	-7.18306e-05
-0.80827	-0.000214615	-0.48858	4.74782e-05	-0.80813	-0.000204919	-0.8094	-7.15852e-05
-0.80928	-0.000215871	-0.48736	4.74168e-05	-0.80905	-0.000206314	-0.81062	-7.14012e-05
-0.81011	-0.000216989	-0.48674	4.72942e-05	-0.80983	-0.00020775	-0.81154	-7.12785e-05
-0.81103	-0.000218273	-0.48552	4.72328e-05	-0.81085	-0.000209085	-0.81246	-7.09718e-05
-0.81195	-0.000219446	-0.4846	4.71101e-05	-0.81158	-0.000210541	-0.81308	-7.06038e-05
-0.81273	-0.000220688	-0.48368	4.70488e-05	-0.81264	-0.000211797	-0.81431	-7.02971e-05
-0.81374	-0.000221847	-0.48276	4.69261e-05	-0.81351	-0.000213172	-0.81492	-6.99903e-05
-0.81462	-0.00022291	-0.48214	4.69261e-05	-0.81448	-0.000214408	-0.81584	-6.98677e-05
-0.81554	-0.000224	-0.48122	4.68034e-05	-0.81531	-0.000215704	-0.81676	-6.96223e-05
-0.81632	-0.000225118	-0.4803	4.67421e-05	-0.81623	-0.0002169	-0.81768	-6.93769e-05
-0.81729	-0.000226153	-0.47938	4.66194e-05	-0.81701	-0.000218116	-0.8186	-6.91316e-05
-0.81825	-0.000227175	-0.47846	4.64967e-05	-0.81802	-0.000219332	-0.81952	-6.87022e-05
-0.81913	-0.000228044	-0.47754	4.6374e-05	-0.81885	-0.000220309	-0.82044	-6.84568e-05
-0.81995	-0.000229162	-0.47662	4.6374e-05	-0.81986	-0.000221665	-0.82167	-6.82115e-05
-0.82083	-0.000230018	-0.4757	4.63127e-05	-0.82074	-0.000222721	-0.82228	-6.80888e-05
-0.8217	-0.000230846	-0.47478	4.62513e-05	-0.8217	-0.000223758	-0.8232	-6.78434e-05
-0.82271	-0.000231716	-0.47386	4.619e-05	-0.82239	-0.000224854	-0.82412	-6.7598e-05
-0.82363	-0.000232502	-0.47294	4.61287e-05	-0.8234	-0.000225851	-0.82504	-6.71687e-05
-0.82446	-0.000233303	-0.47202	4.60673e-05	-0.82442	-0.000226768	-0.82596	-6.69846e-05
-0.82543	-0.00023402	-0.4711	4.6006e-05	-0.82538	-0.000227765	-0.82688	-6.66779e-05
-0.82621	-0.000234724	-0.47049	4.58833e-05	-0.82603	-0.000228642	-0.82749	-6.64326e-05
-0.82718	-0.000235373	-0.46957	4.58833e-05	-0.82704	-0.0002295	-0.82872	-6.63099e-05
-0.82814	-0.000235966	-0.46865	4.57606e-05	-0.82773	-0.000230317	-0.82933	-6.60032e-05
-0.82893	-0.000236491	-0.46742	4.56993e-05	-0.82888	-0.000231094	-0.83025	-6.57578e-05
-0.83003	-0.000237002	-0.46681	4.55766e-05	-0.82971	-0.000231693	-0.83179	-6.53898e-05
-0.83081	-0.000237429	-0.46589	4.55766e-05	-0.83058	-0.00023243	-0.83209	-6.50217e-05
-0.83178	-0.000237788	-0.46497	4.54539e-05	-0.83146	-0.000233028	-0.83301	-6.4899e-05
-0.83251	-0.000238147	-0.46405	4.53926e-05	-0.83238	-0.000233686	-0.83363	-6.47763e-05
-0.83357	-0.000238409	-0.46313	4.53312e-05	-0.8333	-0.000234284	-0.83485	-6.4531e-05
-0.8344	-0.000238685	-0.4619	4.52699e-05	-0.83422	-0.000234623	-0.83577	-6.41629e-05
-0.83541	-0.00023881	-0.46098	4.52699e-05	-0.83523	-0.000235201	-0.83669	-6.38562e-05
-0.83619	-0.000238892	-0.46006	4.51472e-05	-0.83606	-0.00023564	-0.83761	-6.34882e-05
-0.83716	-0.000238892	-0.45975	4.50859e-05	-0.83702	-0.000236038	-0.83823	-6.33655e-05
-0.83803	-0.000238961	-0.45853	4.50859e-05	-0.8378	-0.000236377	-0.83945	-6.31815e-05
-0.83886	-0.000238906	-0.45761	4.50245e-05	-0.83863	-0.000236637	-0.84038	-6.29361e-05
-0.83983	-0.000238699	-0.45669	4.49018e-05	-0.83964	-0.000236975	-0.8413	-6.27521e-05
-0.84079	-0.000238561	-0.45577	4.47792e-05	-0.84066	-0.000237135	-0.84191	-6.22614e-05
-0.84158	-0.000238257	-0.45515	4.47792e-05	-0.84153	-0.000237274	-0.84283	-6.18933e-05
-0.8425	-0.000237954	-0.45423	4.47178e-05	-0.84227	-0.000237334	-0.84406	-6.17706e-05
-0.84346	-0.000237512	-0.45331	4.45951e-05	-0.84333	-0.000237314	-0.84467	-6.15866e-05
-0.84425	-0.000237029	-0.45239	4.45338e-05	-0.84415	-0.000237255	-0.84559	-6.14026e-05
-0.8453	-0.000236449	-0.45147	4.45338e-05	-0.84507	-0.000237235	-0.84651	-6.11572e-05
-0.84595	-0.000235842	-0.45024	4.44111e-05	-0.84604	-0.000237175	-0.84743	-6.07892e-05
-0.84705	-0.000235	-0.44963	4.44111e-05	-0.84687	-0.000236955	-0.84835	-6.04824e-05
-0.84793	-0.000234352	-0.44871	4.43498e-05	-0.84783	-0.000236776	-0.84927	-6.02371e-05
-0.84885	-0.000233537	-0.44779	4.42884e-05	-0.84862	-0.000236417	-0.85019	-5.99304e-05
-0.84977	-0.00023264	-0.44687	4.42271e-05	-0.84944	-0.000236178	-0.8508	-5.98077e-05
-0.85059	-0.000231591	-0.44626	4.41658e-05	-0.85046	-0.000235839	-0.85203	-5.95623e-05
-0.85147	-0.000230487	-0.44534	4.41044e-05	-0.85133	-0.000235321	-0.85295	-5.92556e-05
-0.8523	-0.000229342	-0.44411	4.41044e-05	-0.8522	-0.000234802	-0.85387	-5.89489e-05
-0.85335	-0.000228127	-0.4435	4.39817e-05	-0.85317	-0.000234384	-0.85448	-5.87036e-05
-0.85423	-0.00022683	-0.44227	4.39817e-05	-0.85487	-0.000233048	-0.8554	-5.85195e-05
-0.85506	-0.000225422	-0.44166	4.3859e-05	-0.85579	-0.00023233	-0.85632	-5.83969e-05
-0.85602	-0.000224042	-0.44074	4.3859e-05	-0.85671	-0.000231613	-0.85755	-5.80901e-05
-0.8569	-0.000222468	-0.43982	4.37977e-05	-0.85772	-0.000230815	-0.85816	-5.79061e-05
-0.85772	-0.000220895	-0.43859	4.37364e-05	-0.8586	-0.000229938	-0.85908	-5.75381e-05
-0.85874	-0.000219184	-0.43798	4.3675e-05	-0.85943	-0.000229141	-0.86	-5.72314e-05
-0.85952	-0.0002175	-0.43706	4.36137e-05	-0.86039	-0.000228204	-0.86092	-5.70473e-05
-0.86039	-0.000215692	-0.43614	4.35523e-05	-0.86136	-0.000227287	-0.86184	-5.69247e-05
-0.86131	-0.00021387	-0.43522	4.35523e-05	-0.86214	-0.00022623	-0.86246	-5.66793e-05
-0.86233	-0.000211938	-0.4343	4.34296e-05	-0.86302	-0.000225233	-0.86368	-5.64339e-05
-0.86315	-0.000209895	-0.43307	4.34296e-05	-0.86398	-0.000224097	-0.8643	-5.60045e-05
-0.86417	-0.000207852	-0.43246	4.34296e-05	-0.86486	-0.00022302	-0.86553	-5.57592e-05
-0.86499	-0.000205727	-0.43154	4.32456e-05	-0.86578	-0.000221784	-0.86645	-5.55138e-05
-0.86596	-0.000203574	-0.43062	4.31843e-05	-0.86665	-0.000220648	-0.86737	-5.53911e-05
-0.86674	-0.000201421	-0.4297	4.31843e-05	-0.86752	-0.000219452	-0.86829	-5.52685e-05
-0.86766	-0.000199199	-0.42878	4.31229e-05	-0.86858	-0.000218176	-0.8689	-5.50231e-05
-0.86858	-0.000196935	-0.42786	4.30616e-05	-0.86927	-0.00021686	-0.86982	-5.47164e-05
-0.86955	-0.000194617	-0.42693	4.30616e-05	-0.87024	-0.000215644	-0.87043	-5.4287e-05
-0.87033	-0.000192188	-0.42632	4.30003e-05	-0.87111	-0.000214189	-0.87166	-5.4103e-05
-0.87111	-0.000189883	-0.4254	4.29389e-05	-0.87212	-0.000212873	-0.87289	-5.39803e-05
-0.87226	-0.000187495	-0.42448	4.28776e-05	-0.873	-0.000211478	-0.87381	-5.37963e-05
-0.87314	-0.00018508	-0.42356	4.28162e-05	-0.87378	-0.000210002	-0.87442	-5.36736e-05
-0.87396	-0.000182637	-0.42264	4.27549e-05	-0.87475	-0.000208507	-0.87534	-5.34282e-05
-0.87498	-0.00018018	-0.42203	4.26322e-05	-0.87544	-0.000207072	-0.87626	-5.31215e-05
-0.87585	-0.00017771	-0.4208	4.26936e-05	-0.87654	-0.000205537	-0.87687	-5.27535e-05
-0.87677	-0.000175212	-0.41957	4.26322e-05	-0.87746	-0.000204002	-0.8781	-5.26921e-05
-0.8776	-0.000172755	-0.41896	4.25095e-05	-0.87829	-0.000202467	-0.87902	-5.25081e-05
-0.87852	-0.00017034	-0.41804	4.23869e-05	-0.87926	-0.000200972	-0.88025	-5.23241e-05
-0.87939	-0.000167717	-0.41712	4.25095e-05	-0.88008	-0.000199397	-0.88086	-5.20787e-05
-0.88022	-0.000165343	-0.4162	4.23869e-05	-0.88114	-0.000197941	-0.88178	-5.1772e-05
-0.88119	-0.000162928	-0.41528	4.23869e-05	-0.88197	-0.000196366	-0.8827	-5.15266e-05
-0.88206	-0.000160444	-0.41436	4.23255e-05	-0.88294	-0.000194851	-0.88331	-5.13426e-05
-0.88303	-0.000158098	-0.41375	4.23255e-05	-0.88372	-0.000193296	-0.88454	-5.10972e-05
-0.88386	-0.000155655	-0.41191	4.21415e-05	-0.88459	-0.000191622	-0.88515	-5.10359e-05
-0.88473	-0.000153239	-0.41099	4.21415e-05	-0.88542	-0.000190027	-0.88607	-5.09132e-05
-0.88583	-0.000150838	-0.41007	4.19575e-05	-0.88643	-0.000188352	-0.88699	-5.06065e-05
-0.88666	-0.000148436	-0.40915	4.20188e-05	-0.88726	-0.000186877	-0.88853	-5.03611e-05
-0.8874	-0.000145966	-0.40823	4.18961e-05	-0.88818	-0.000185322	-0.88975	-5.01771e-05
-0.88832	-0.000143758	-0.40731	4.18961e-05	-0.88905	-0.000183667	-0.89067	-5.00544e-05
-0.88933	-0.000141467	-0.40639	4.18348e-05	-0.89011	-0.000182132	-0.8916	-4.99318e-05
-0.89016	-0.000139189	-0.40516	4.17734e-05	-0.89099	-0.000180438	-0.89252	-4.96864e-05
-0.89112	-0.000136995	-0.40455	4.18348e-05	-0.89177	-0.000178943	-0.89344	-4.9441e-05
-0.89195	-0.000134842	-0.40363	4.17121e-05	-0.89269	-0.000177348	-0.89436	-4.91343e-05
-0.89297	-0.000132606	-0.4024	4.16508e-05	-0.89347	-0.000175773	-0.89497	-4.90116e-05
-0.8937	-0.000130453	-0.40178	4.16508e-05	-0.89453	-0.000174218	-0.89589	-4.88276e-05
-0.89462	-0.000128341	-0.40086	4.15894e-05	-0.89531	-0.000172663	-0.89681	-4.87049e-05
-0.89559	-0.000126257	-0.39994	4.15281e-05	-0.89632	-0.000171148	-0.89804	-4.85822e-05
-0.89651	-0.000124228	-0.39933	4.14054e-05	-0.89715	-0.000169613	-0.89865	-4.83982e-05
-0.89738	-0.0001222	-0.39841	4.14054e-05	-0.89803	-0.000167998	-0.89957	-4.81529e-05
-0.89826	-0.000120198	-0.39718	4.14054e-05	-0.89895	-0.000166423	-0.9008	-4.78462e-05
-0.89918	-0.000118266	-0.39657	4.14054e-05	-0.9	-0.000164908	-0.90141	-4.77235e-05
-0.9001	-0.000116196	-0.39565	4.12214e-05	-0.90097	-0.000163453	-0.90264	-4.76621e-05
-0.90102	-0.000114443	-0.39473	4.116e-05	-0.90189	-0.000161997	-0.90294	-4.75394e-05
-0.90184	-0.00011258	-0.39381	4.116e-05	-0.90258	-0.000160283	-0.90448	-4.73554e-05
-0.90281	-0.000110772	-0.3932	4.116e-05	-0.90341	-0.000158947	-0.9054	-4.70487e-05
-0.90359	-0.000108936	-0.39228	4.10987e-05	-0.90442	-0.000157472	-0.90601	-4.68647e-05
-0.90447	-0.000107225	-0.39105	4.10373e-05	-0.90543	-0.000155997	-0.90693	-4.66807e-05
-0.90548	-0.000105555	-0.39044	4.10373e-05	-0.90617	-0.000154681	-0.90785	-4.66193e-05
-0.9064	-0.000103899	-0.3889	4.09147e-05	-0.90718	-0.000153126	-0.90877	-4.64966e-05
-0.90736	-0.000102311	-0.3886	4.08533e-05	-0.9081	-0.00015181	-0.90969	-4.6374e-05
-0.90824	-0.000100697	-0.38737	4.0792e-05	-0.90893	-0.000150355	-0.91061	-4.61286e-05
-0.90911	-9.92475e-05	-0.38645	4.0792e-05	-0.9099	-0.000149079	-0.91153	-4.59446e-05
-0.90994	-9.76879e-05	-0.38584	4.06693e-05	-0.91068	-0.000147644	-0.91214	-4.57605e-05
-0.91086	-9.62801e-05	-0.38461	4.07306e-05	-0.9116	-0.000146228	-0.91306	-4.55765e-05
-0.91187	-9.48586e-05	-0.38369	4.06693e-05	-0.91247	-0.000144932	-0.91429	-4.56379e-05
-0.91275	-9.34508e-05	-0.38308	4.06693e-05	-0.9133	-0.000143597	-0.91521	-4.54538e-05
-0.91358	-9.20844e-05	-0.38216	4.0608e-05	-0.91431	-0.000142201	-0.91582	-4.52085e-05
-0.91454	-9.08147e-05	-0.38093	4.04853e-05	-0.91514	-0.000141045	-0.91674	-4.50245e-05
-0.91551	-8.95035e-05	-0.38032	4.04853e-05	-0.91611	-0.00013955	-0.91767	-4.48404e-05
-0.91624	-8.8289e-05	-0.3794	4.04239e-05	-0.91693	-0.000138513	-0.91859	-4.47178e-05
-0.91735	-8.71434e-05	-0.37848	4.03626e-05	-0.91785	-0.000137277	-0.91951	-4.46564e-05
-0.91799	-8.59841e-05	-0.37756	4.03012e-05	-0.91868	-0.000135901	-0.92043	-4.45951e-05
-0.91887	-8.48248e-05	-0.37664	4.03012e-05	-0.91969	-0.000134785	-0.92135	-4.43497e-05
-0.91997	-8.37758e-05	-0.37602	4.02399e-05	-0.92066	-0.000133729	-0.92227	-4.41657e-05
-0.9208	-8.26993e-05	-0.37479	4.01786e-05	-0.92149	-0.000132492	-0.92349	-4.4043e-05
-0.92172	-8.17056e-05	-0.37418	4.01786e-05	-0.92232	-0.000131276	-0.92411	-4.39203e-05
-0.92264	-8.06843e-05	-0.37295	4.01172e-05	-0.92333	-0.00013022	-0.92503	-4.3859e-05
-0.92351	-7.97596e-05	-0.37234	4.00559e-05	-0.9242	-0.000128884	-0.92564	-4.37976e-05
-0.92452	-7.88211e-05	-0.37111	3.99945e-05	-0.92517	-0.000127987	-0.92687	-4.37363e-05
-0.92521	-7.79378e-05	-0.3705	3.99332e-05	-0.92609	-0.00012693	-0.92748	-4.34296e-05
-0.92614	-7.70545e-05	-0.36958	3.98719e-05	-0.92687	-0.000125834	-0.9284	-4.32456e-05
-0.9271	-7.62125e-05	-0.36866	3.98719e-05	-0.92779	-0.000124738	-0.92932	-4.31842e-05
-0.92798	-7.54121e-05	-0.36805	3.98105e-05	-0.92876	-0.000123801	-0.93024	-4.30615e-05
-0.92899	-7.45978e-05	-0.36713	3.98105e-05	-0.92963	-0.000122724	-0.93116	-4.30002e-05
-0.92991	-7.38111e-05	-0.36621	3.96878e-05	-0.93055	-0.000121747	-0.93208	-4.28775e-05
-0.93069	-7.3121e-05	-0.36498	3.96878e-05	-0.93143	-0.00012073	-0.93269	-4.26935e-05
-0.93161	-7.23619e-05	-0.36406	3.96878e-05	-0.93225	-0.000119694	-0.93423	-4.25708e-05
-0.93258	-7.1658e-05	-0.36314	3.95652e-05	-0.93419	-0.0001178	-0.93484	-4.24481e-05
-0.9334	-7.09403e-05	-0.36222	3.96265e-05	-0.93501	-0.000116863	-0.93576	-4.23868e-05
-0.93423	-7.02226e-05	-0.3613	3.95038e-05	-0.93593	-0.000115647	-0.93668	-4.23254e-05
-0.9352	-6.96982e-05	-0.36038	3.95652e-05	-0.93662	-0.000114889	-0.9376	-4.23254e-05
-0.93593	-6.89115e-05	-0.35977	3.94425e-05	-0.93768	-0.000114152	-0.93852	-4.21414e-05
-0.93699	-6.84284e-05	-0.35854	3.93811e-05	-0.93865	-0.000113294	-0.93944	-4.19574e-05
-0.93787	-6.78902e-05	-0.35762	3.93198e-05	-0.93938	-0.000112417	-0.94036	-4.17734e-05
-0.93883	-6.73243e-05	-0.35701	3.93198e-05	-0.94044	-0.0001115	-0.94097	-4.1712e-05
-0.93971	-6.67584e-05	-0.35578	3.92585e-05	-0.94132	-0.000110703	-0.9422	-4.1712e-05
-0.94063	-6.62202e-05	-0.35547	3.91971e-05	-0.94214	-0.000109925	-0.94312	-4.15893e-05
-0.94141	-6.56819e-05	-0.35425	3.91971e-05	-0.94306	-0.000109008	-0.94404	-4.15893e-05
-0.94242	-6.5185e-05	-0.35333	3.90744e-05	-0.94403	-0.000108171	-0.94466	-4.14053e-05
-0.9433	-6.46606e-05	-0.3521	3.90744e-05	-0.94486	-0.000107374	-0.94588	-4.12213e-05
-0.94426	-6.42189e-05	-0.35118	3.90131e-05	-0.94578	-0.000106576	-0.9465	-4.10986e-05
-0.94518	-6.37635e-05	-0.35056	3.90744e-05	-0.94665	-0.000105739	-0.94742	-4.116e-05
-0.94606	-6.31976e-05	-0.34964	3.89517e-05	-0.94753	-0.000104941	-0.94803	-4.10986e-05
-0.94688	-6.28664e-05	-0.34872	3.89517e-05	-0.94836	-0.000104224	-0.94926	-4.10373e-05
-0.94771	-6.24799e-05	-0.3478	3.89517e-05	-0.94941	-0.000103506	-0.95018	-4.09146e-05
-0.94859	-6.20245e-05	-0.34688	3.88291e-05	-0.95029	-0.000102768	-0.9514	-4.06079e-05
-0.9496	-6.1638e-05	-0.34627	3.88291e-05	-0.95125	-0.000102051	-0.95171	-4.06692e-05
-0.95047	-6.1293e-05	-0.34504	3.87064e-05	-0.95208	-0.000101373	-0.95294	-4.06692e-05
-0.95139	-6.08789e-05	-0.34412	3.87064e-05	-0.95291	-0.000100556	-0.95355	-4.06692e-05
-0.95231	-6.05477e-05	-0.34351	3.8645e-05	-0.95374	-9.99176e-05	-0.95478	-4.06079e-05
-0.95314	-6.02027e-05	-0.34259	3.8645e-05	-0.95475	-9.916e-05	-0.95539	-4.04239e-05
-0.95406	-5.98852e-05	-0.34167	3.85837e-05	-0.95576	-9.84623e-05	-0.95631	-4.03012e-05
-0.95507	-5.9554e-05	-0.34075	3.85837e-05	-0.95664	-9.78244e-05	-0.95723	-4.02398e-05
-0.95599	-5.90847e-05	-0.33983	3.85224e-05	-0.95751	-9.70469e-05	-0.95784	-4.01171e-05
-0.95677	-5.88777e-05	-0.33891	3.85224e-05	-0.95848	-9.64089e-05	-0.95938	-4.02398e-05
-0.95765	-5.85879e-05	-0.33799	3.83997e-05	-0.95926	-9.57112e-05	-0.95999	-4.01785e-05
-0.95861	-5.83256e-05	-0.33676	3.83997e-05	-0.96013	-9.50932e-05	-0.96122	-4.00558e-05
-0.95949	-5.8022e-05	-0.33584	3.83383e-05	-0.96119	-9.44353e-05	-0.96183	-3.99331e-05
-0.96036	-5.7746e-05	-0.33523	3.8277e-05	-0.96211	-9.37973e-05	-0.96275	-3.98104e-05
-0.96142	-5.75113e-05	-0.33431	3.82157e-05	-0.96303	-9.32391e-05	-0.96367	-3.98104e-05
-0.9622	-5.72491e-05	-0.33247	3.81543e-05	-0.96381	-9.26211e-05	-0.96459	-3.98104e-05
-0.96312	-5.70697e-05	-0.33155	3.81543e-05	-0.96464	-9.19832e-05	-0.96551	-3.97491e-05
-0.96395	-5.67937e-05	-0.33094	3.80316e-05	-0.96556	-9.14051e-05	-0.96643	-3.97491e-05
-0.96487	-5.65728e-05	-0.32971	3.80316e-05	-0.96662	-9.07472e-05	-0.96827	-3.96878e-05
-0.96579	-5.63796e-05	-0.3291	3.80316e-05	-0.96731	-9.0189e-05	-0.96919	-3.95037e-05
-0.96671	-5.61864e-05	-0.32818	3.80316e-05	-0.96832	-8.94912e-05	-0.97011	-3.94424e-05
-0.96759	-5.59932e-05	-0.32726	3.79703e-05	-0.9691	-8.90327e-05	-0.97103	-3.95651e-05
-0.96841	-5.57447e-05	-0.32634	3.79089e-05	-0.97007	-8.84346e-05	-0.97165	-3.94424e-05
-0.96933	-5.55929e-05	-0.32511	3.79089e-05	-0.97099	-8.78764e-05	-0.97257	-3.94424e-05
-0.97035	-5.53997e-05	-0.32449	3.78476e-05	-0.97191	-8.73182e-05	-0.97349	-3.93811e-05
-0.97117	-5.52479e-05	-0.32388	3.78476e-05	-0.97283	-8.67601e-05	-0.97471	-3.9197e-05
-0.97209	-5.50685e-05	-0.32235	3.77249e-05	-0.9737	-8.62616e-05	-0.97533	-3.91357e-05
-0.97306	-5.49856e-05	-0.32173	3.77249e-05	-0.97458	-8.57832e-05	-0.97625	-3.91357e-05
-0.97384	-5.48062e-05	-0.32081	3.76022e-05	-0.9755	-8.52449e-05	-0.97686	-3.93197e-05
-0.97485	-5.46958e-05	-0.31989	3.76636e-05	-0.97646	-8.47266e-05	-0.97839	-3.93197e-05
-0.97564	-5.4544e-05	-0.31897	3.76022e-05	-0.97743	-8.41883e-05	-0.9787	-3.9197e-05
-0.97656	-5.45026e-05	-0.31805	3.76022e-05	-0.97821	-8.36899e-05	-0.97993	-3.90744e-05
-0.97734	-5.43232e-05	-0.31713	3.76022e-05	-0.97923	-8.31716e-05	-0.98085	-3.9013e-05
-0.97826	-5.4268e-05	-0.31652	3.75409e-05	-0.98001	-8.25735e-05	-0.98177	-3.89517e-05
-0.97932	-5.41023e-05	-0.31529	3.75409e-05	-0.98093	-8.22546e-05	-0.98269	-3.90744e-05
-0.98015	-5.40747e-05	-0.31468	3.74795e-05	-0.98171	-8.15967e-05	-0.9833	-3.91357e-05
-0.98102	-5.40057e-05	-0.31376	3.74795e-05	-0.98263	-8.12977e-05	-0.98422	-3.90744e-05
-0.98185	-5.39643e-05	-0.31284	3.73569e-05	-0.9836	-8.06996e-05	-0.98545	-3.9013e-05
-0.98286	-5.38815e-05	-0.31192	3.74182e-05	-0.98456	-8.04604e-05	-0.98637	-3.88903e-05
-0.98373	-5.38677e-05	-0.311	3.73569e-05	-0.98539	-8.00617e-05	-0.98667	-3.88903e-05
-0.98452	-5.38125e-05	-0.31039	3.72955e-05	-0.9864	-7.95832e-05	-0.9879	-3.88903e-05
-0.98553	-5.37987e-05	-0.30916	3.72342e-05	-0.98705	-7.91446e-05	-0.98882	-3.88903e-05
-0.98654	-5.37711e-05	-0.30793	3.72955e-05	-0.98815	-7.87459e-05	-0.98974	-3.9013e-05
-0.98737	-5.37987e-05	-0.30732	3.71728e-05	-0.98889	-7.83272e-05	-0.99066	-3.88903e-05
-0.98824	-5.37711e-05	-0.3064	3.71728e-05	-0.9899	-7.79883e-05	-0.99158	-3.87063e-05
-0.98921	-5.38125e-05	-0.30579	3.71728e-05	-0.99073	-7.73903e-05	-0.9925	-3.87676e-05
-0.99008	-5.37573e-05	-0.30456	3.71728e-05	-0.99178	-7.71909e-05	-0.99342	-3.87676e-05
-0.99091	-5.38263e-05	-0.30333	3.70502e-05	-0.99257	-7.67922e-05	-0.99403	-3.89517e-05
-0.99188	-5.37849e-05	-0.30272	3.70502e-05	-0.99344	-7.63137e-05	-0.99526	-3.89517e-05
-0.9928	-5.39643e-05	-0.3018	3.71115e-05	-0.99436	-7.61144e-05	-0.99588	-3.88903e-05
-0.99372	-5.39919e-05	-0.30088	3.70502e-05	-0.99533	-7.57555e-05	-0.9968	-3.87676e-05
-0.99454	-5.40195e-05	-0.30027	3.69888e-05	-0.99606	-7.54565e-05	-0.99802	-3.87676e-05
-0.99551	-5.41437e-05	-0.29904	3.69888e-05	-0.99708	-7.51973e-05	-0.99894	-3.87676e-05
-0.99625	-5.42404e-05	-0.29842	3.69275e-05	-0.9979	-7.48584e-05	-0.99986	-3.88903e-05
-0.99726	-5.42956e-05	-0.2972	3.69275e-05	-0.99892	-7.45195e-05	-1.00048	-3.88903e-05
-0.99827	-5.44612e-05	-0.29658	3.68661e-05	-0.99997	-7.42604e-05	-1.0014	-3.88903e-05
-0.99924	-5.45026e-05	-0.29566	3.69275e-05	-1.00076	-7.39414e-05	-1.00232	-3.87676e-05
-0.99997	-5.46544e-05	-0.29474	3.68661e-05	-1.00158	-7.36822e-05	-1.00324	-3.87063e-05
-1.00089	-5.4751e-05	-0.29413	3.68048e-05	-1.00255	-7.3443e-05	-1.00416	-3.87063e-05
-1.00177	-5.49166e-05	-0.2929	3.68048e-05	-1.00342	-7.31838e-05	-1.00508	-3.89517e-05
-1.00264	-5.51237e-05	-0.29198	3.67435e-05	-1.00421	-7.29845e-05	-1.006	-3.89517e-05
-1.00347	-5.52479e-05	-0.29106	3.68048e-05	-1.00531	-7.27054e-05	-1.00692	-3.9013e-05
-1.00457	-5.54687e-05	-0.29014	3.67435e-05	-1.00609	-7.2526e-05	-1.00784	-3.88903e-05
-1.00517	-5.56757e-05	-0.28953	3.66821e-05	-1.00697	-7.2207e-05	-1.00845	-3.87676e-05
-1.00623	-5.59104e-05	-0.28861	3.66821e-05	-1.00793	-7.20674e-05	-1.00937	-3.8829e-05
-1.00724	-5.6076e-05	-0.28738	3.66208e-05	-1.00885	-7.19678e-05	-1.0106	-3.89517e-05
-1.00803	-5.62968e-05	-0.28646	3.65594e-05	-1.00973	-7.17883e-05	-1.01121	-3.89517e-05
-1.00894	-5.65452e-05	-0.28585	3.66208e-05	-1.01069	-7.14494e-05	-1.01213	-3.91357e-05
-1.00987	-5.68351e-05	-0.28493	3.66208e-05	-1.01147	-7.12899e-05	-1.01305	-3.89517e-05
-1.01083	-5.70145e-05	-0.28401	3.65594e-05	-1.01244	-7.13099e-05	-1.01397	-3.89517e-05
-1.01166	-5.73457e-05	-0.28309	3.66208e-05	-1.01336	-7.11504e-05	-1.0152	-3.89517e-05
-1.01267	-5.76494e-05	-0.28217	3.64981e-05	-1.01414	-7.10707e-05	-1.01581	-3.9013e-05
-1.01341	-5.79116e-05	-0.28125	3.65594e-05	-1.01511	-7.09311e-05	-1.01673	-3.91357e-05
-1.01437	-5.82428e-05	-0.28033	3.64981e-05	-1.01594	-7.07517e-05	-1.01765	-3.92584e-05
-1.0152	-5.86017e-05	-0.2791	3.64368e-05	-1.01686	-7.06919e-05	-1.01888	-3.92584e-05
-1.01608	-5.89191e-05	-0.2788	3.64981e-05	-1.01778	-7.05922e-05	-1.01949	-3.91357e-05
-1.01713	-5.93056e-05	-0.27757	3.64368e-05	-1.01874	-7.05922e-05	-1.02041	-3.91357e-05
-1.01782	-5.96368e-05	-0.27696	3.64368e-05	-1.01957	-7.04925e-05	-1.02133	-3.9197e-05
-1.01893	-6.00647e-05	-0.27573	3.64368e-05	-1.02058	-7.04925e-05	-1.02225	-3.93197e-05
-1.01976	-6.03821e-05	-0.27481	3.63141e-05	-1.02132	-7.04527e-05	-1.02317	-3.94424e-05
-1.02054	-6.08789e-05	-0.27389	3.64368e-05	-1.02215	-7.03928e-05	-1.02378	-3.94424e-05
-1.0216	-6.13344e-05	-0.27297	3.63754e-05	-1.02321	-7.04527e-05	-1.02471	-3.93811e-05
-1.02247	-6.17484e-05	-0.27205	3.63141e-05	-1.02403	-7.03729e-05	-1.02563	-3.93811e-05
-1.02334	-6.22453e-05	-0.27113	3.63141e-05	-1.02505	-7.04128e-05	-1.02655	-3.93811e-05
-1.02431	-6.26317e-05	-0.27021	3.64368e-05	-1.02574	-7.03928e-05	-1.02747	-3.95651e-05
-1.02514	-6.31424e-05	-0.26929	3.63754e-05	-1.02675	-7.04726e-05	-1.02839	-3.96264e-05
-1.02597	-6.36255e-05	-0.26867	3.63754e-05	-1.02762	-7.05324e-05	-1.02931	-3.96878e-05
-1.02693	-6.41913e-05	-0.26775	3.63141e-05	-1.02859	-7.05523e-05	-1.03023	-3.96878e-05
-1.02795	-6.47572e-05	-0.26683	3.63141e-05	-1.02955	-7.0652e-05	-1.03115	-3.96264e-05
-1.02873	-6.52679e-05	-0.26591	3.63141e-05	-1.03043	-7.07318e-05	-1.03207	-3.96264e-05
-1.02965	-6.58475e-05	-0.26499	3.62527e-05	-1.03117	-7.08314e-05	-1.03299	-3.97491e-05
-1.03048	-6.64272e-05	-0.26407	3.62527e-05	-1.03218	-7.0951e-05	-1.0336	-3.98718e-05
-1.03144	-6.70621e-05	-0.26285	3.63141e-05	-1.03296	-7.10707e-05	-1.03452	-3.99331e-05
-1.03227	-6.76555e-05	-0.26223	3.62527e-05	-1.03393	-7.11703e-05	-1.03544	-3.99331e-05
-1.03314	-6.82766e-05	-0.26101	3.63141e-05	-1.03485	-7.12301e-05	-1.03636	-3.99331e-05
-1.0342	-6.89253e-05	-0.2607	3.62527e-05	-1.03567	-7.13896e-05	-1.03759	-3.98718e-05
-1.03503	-6.95878e-05	-0.25978	3.63141e-05	-1.03664	-7.16089e-05	-1.0382	-4.00558e-05
-1.03595	-7.02365e-05	-0.25886	3.63141e-05	-1.0377	-7.18083e-05	-1.03943	-4.01785e-05
-1.03692	-7.09541e-05	-0.25794	3.62527e-05	-1.03853	-7.19478e-05	-1.04004	-4.03012e-05
-1.03761	-7.16856e-05	-0.25702	3.62527e-05	-1.03949	-7.21671e-05	-1.04096	-4.03012e-05
-1.03853	-7.23895e-05	-0.25579	3.61914e-05	-1.04037	-7.23465e-05	-1.04188	-4.03012e-05
-1.03954	-7.31762e-05	-0.25487	3.61914e-05	-1.04106	-7.25858e-05	-1.04311	-4.02398e-05
-1.0405	-7.39077e-05	-0.25395	3.61914e-05	-1.04211	-7.28649e-05	-1.04372	-4.03012e-05
-1.04124	-7.4653e-05	-0.25334	3.61914e-05	-1.04299	-7.30842e-05	-1.04464	-4.05465e-05
-1.04225	-7.56329e-05	-0.25242	3.61914e-05	-1.04391	-7.33832e-05	-1.04587	-4.06079e-05
-1.04308	-7.63506e-05	-0.2515	3.62527e-05	-1.04483	-7.36424e-05	-1.04648	-4.06079e-05
-1.04414	-7.71925e-05	-0.25058	3.62527e-05	-1.04566	-7.38816e-05	-1.0474	-4.06079e-05
-1.04488	-7.80344e-05	-0.24966	3.61914e-05	-1.04676	-7.41607e-05	-1.04801	-4.06079e-05
-1.04589	-7.88763e-05	-0.24874	3.62527e-05	-1.0475	-7.44996e-05	-1.04924	-4.06692e-05
-1.04676	-7.97596e-05	-0.24782	3.62527e-05	-1.04842	-7.48186e-05	-1.04985	-4.08533e-05
-1.04759	-8.06567e-05	-0.24721	3.61914e-05	-1.04924	-7.51774e-05	-1.05108	-4.09146e-05
-1.04846	-8.16366e-05	-0.24598	3.62527e-05	-1.05007	-7.55163e-05	-1.0517	-4.09759e-05
-1.04948	-8.25337e-05	-0.24506	3.62527e-05	-1.05104	-7.5935e-05	-1.05292	-4.09146e-05
-1.05026	-8.35136e-05	-0.24414	3.62527e-05	-1.05196	-7.63337e-05	-1.05384	-4.09146e-05
-1.05122	-8.44521e-05	-0.24322	3.62527e-05	-1.05274	-7.65729e-05	-1.05476	-4.10373e-05
-1.05219	-8.5501e-05	-0.2423	3.62527e-05	-1.0538	-7.71311e-05	-1.05507	-4.12213e-05
-1.05297	-8.64948e-05	-0.24168	3.62527e-05	-1.05472	-7.75298e-05	-1.05599	-4.116e-05
-1.05398	-8.75575e-05	-0.24076	3.62527e-05	-1.05555	-7.79485e-05	-1.05691	-4.14053e-05
-1.05467	-8.85512e-05	-0.23984	3.62527e-05	-1.05647	-7.8387e-05	-1.05783	-4.14053e-05
-1.05578	-8.96553e-05	-0.23892	3.62527e-05	-1.0573	-7.88256e-05	-1.05906	-4.1344e-05
-1.05661	-9.07457e-05	-0.238	3.62527e-05	-1.05822	-7.92842e-05	-1.05998	-4.14667e-05
-1.05757	-9.17946e-05	-0.23678	3.62527e-05	-1.05909	-7.98025e-05	-1.0609	-4.1528e-05
-1.05859	-9.28987e-05	-0.23616	3.63141e-05	-1.06006	-8.03009e-05	-1.06182	-4.15893e-05
-1.05932	-9.39614e-05	-0.23524	3.62527e-05	-1.06098	-8.08192e-05	-1.06243	-4.18347e-05
-1.06029	-9.5176e-05	-0.23463	3.63141e-05	-1.06176	-8.13375e-05	-1.06366	-4.17734e-05
-1.06112	-9.63077e-05	-0.23371	3.63141e-05	-1.06263	-8.18559e-05	-1.06427	-4.18347e-05
-1.06203	-9.75637e-05	-0.23248	3.63141e-05	-1.06365	-8.24539e-05	-1.0655	-4.17734e-05
-1.06296	-9.87644e-05	-0.23156	3.63141e-05	-1.06466	-8.31118e-05	-1.06611	-4.18961e-05
-1.06387	-9.99928e-05	-0.23064	3.63754e-05	-1.06539	-8.37099e-05	-1.06703	-4.20187e-05
-1.0648	-0.000101249	-0.22972	3.63754e-05	-1.06636	-8.42681e-05	-1.06795	-4.21414e-05
-1.06562	-0.000102463	-0.22911	3.63754e-05	-1.06723	-8.48462e-05	-1.06887	-4.22028e-05
-1.0665	-0.000103705	-0.22819	3.63754e-05	-1.06825	-8.54244e-05	-1.06979	-4.22028e-05
-1.06751	-0.000104906	-0.22696	3.64368e-05	-1.06912	-8.60623e-05	-1.07071	-4.21414e-05
-1.06825	-0.000106259	-0.22635	3.64981e-05	-1.06995	-8.67002e-05	-1.07163	-4.22028e-05
-1.06926	-0.000107597	-0.22543	3.64981e-05	-1.07082	-8.73182e-05	-1.07255	-4.23868e-05
-1.07027	-0.000108881	-0.22482	3.64368e-05	-1.07179	-8.80758e-05	-1.07378	-4.25095e-05
-1.0711	-0.00011022	-0.22359	3.64981e-05	-1.07266	-8.87536e-05	-1.07439	-4.26321e-05
-1.07202	-0.000111586	-0.22267	3.64368e-05	-1.07372	-8.94314e-05	-1.07531	-4.26321e-05
-1.07298	-0.00011298	-0.22175	3.64368e-05	-1.0745	-9.0169e-05	-1.07623	-4.25708e-05
-1.07372	-0.000114305	-0.22083	3.64368e-05	-1.07533	-9.08867e-05	-1.07715	-4.25708e-05
-1.07459	-0.000115699	-0.22021	3.64981e-05	-1.07611	-9.16642e-05	-1.07807	-4.27548e-05
-1.07561	-0.000117121	-0.21899	3.65594e-05	-1.07712	-9.24417e-05	-1.07899	-4.28775e-05
-1.07648	-0.000118542	-0.21807	3.65594e-05	-1.07805	-9.31594e-05	-1.07961	-4.30002e-05
-1.07726	-0.000119977	-0.21745	3.65594e-05	-1.07901	-9.39967e-05	-1.08083	-4.30002e-05
-1.07827	-0.000121385	-0.21653	3.66208e-05	-1.07989	-9.47343e-05	-1.08175	-4.28775e-05
-1.0792	-0.000122793	-0.21531	3.66821e-05	-1.0808	-9.55716e-05	-1.08237	-4.30615e-05
-1.08002	-0.00012427	-0.21439	3.66208e-05	-1.08173	-9.64089e-05	-1.08329	-4.31229e-05
-1.08094	-0.000125733	-0.21377	3.66821e-05	-1.08255	-9.72263e-05	-1.08421	-4.32456e-05
-1.08186	-0.00012721	-0.21285	3.67435e-05	-1.08347	-9.80436e-05	-1.08543	-4.33682e-05
-1.08269	-0.000128686	-0.21163	3.66821e-05	-1.08439	-9.89407e-05	-1.08605	-4.33682e-05
-1.08357	-0.000130191	-0.21101	3.67435e-05	-1.08531	-9.9778e-05	-1.08697	-4.33682e-05
-1.08458	-0.000131681	-0.21009	3.67435e-05	-1.08614	-0.000100695	-1.08789	-4.34296e-05
-1.08531	-0.000133172	-0.20917	3.68048e-05	-1.08711	-0.000101592	-1.08881	-4.34296e-05
-1.08633	-0.000134704	-0.20825	3.67435e-05	-1.08798	-0.00010235	-1.08973	-4.35523e-05
-1.0872	-0.000136236	-0.20733	3.68048e-05	-1.08886	-0.000103366	-1.09034	-4.37976e-05
-1.08812	-0.000137782	-0.20672	3.68661e-05	-1.08968	-0.000104343	-1.09157	-4.37363e-05
-1.08904	-0.000139245	-0.2058	3.69275e-05	-1.09065	-0.00010524	-1.09249	-4.37976e-05
-1.09005	-0.000140873	-0.20488	3.69275e-05	-1.09166	-0.000106237	-1.0931	-4.37976e-05
-1.09083	-0.000142433	-0.20365	3.69275e-05	-1.09245	-0.000107154	-1.09402	-4.3859e-05
-1.09171	-0.000143979	-0.20273	3.69888e-05	-1.09332	-0.000108151	-1.09494	-4.39817e-05
-1.09263	-0.000145552	-0.20212	3.69888e-05	-1.09433	-0.000109128	-1.09586	-4.41043e-05
-1.09378	-0.000147139	-0.2012	3.69888e-05	-1.09516	-0.000110145	-1.09678	-4.4227e-05
-1.09451	-0.000148685	-0.20089	2.98732e-05	-1.09599	-0.000111221	-1.0977	-4.43497e-05
-1.0953	-0.000150313	-0.2012	2.37391e-05	-1.09704	-0.000112258	-1.09862	-4.4227e-05
-1.09622	-0.000151818	-0.20243	2.05494e-05	-1.09774	-0.000113235	-1.09954	-4.42884e-05
-1.09714	-0.000153391	-0.20335	1.87705e-05	-1.09852	-0.000109626	-1.09985	-4.44724e-05
-1.09806	-0.000154978	-0.20427	1.7421e-05	-1.09819	-9.81034e-05	-1.09954	-4.29388e-05
-1.09833	-0.000149334	-0.20488	1.64395e-05	-1.09732	-8.87935e-05	-1.09862	-3.42284e-05
-1.09769	-0.000140942	-0.2058	1.55807e-05	-1.09645	-8.20752e-05	-1.0977	-2.92598e-05
-1.09691	-0.000134055	-0.20672	1.47833e-05	-1.09571	-7.68919e-05	-1.09678	-2.65607e-05
-1.09608	-0.000128327	-0.20733	1.41085e-05	-1.09475	-7.27054e-05	-1.09586	-2.50272e-05
-1.09525	-0.000123373	-0.20856	1.34338e-05	-1.09378	-6.9117e-05	-1.09494	-2.39844e-05
-1.09433	-0.000118777	-0.20917	1.28204e-05	-1.093	-6.58076e-05	-1.09402	-2.32483e-05
-1.09341	-0.000114553	-0.21009	1.22683e-05	-1.09208	-6.29967e-05	-1.0931	-2.26349e-05
-1.09254	-0.000110496	-0.21132	1.16549e-05	-1.09106	-6.0106e-05	-1.09218	-2.20215e-05
-1.09171	-0.000106728	-0.21193	1.11642e-05	-1.09028	-5.7634e-05	-1.09126	-2.14081e-05
-1.09079	-0.000103153	-0.21316	1.06734e-05	-1.08936	-5.51819e-05	-1.09034	-2.0856e-05
-1.08996	-9.96615e-05	-0.21408	1.0244e-05	-1.08844	-5.29292e-05	-1.08973	-2.04266e-05
-1.08881	-9.62663e-05	-0.21469	9.7533e-06	-1.08761	-5.06565e-05	-1.0885	-1.99972e-05
-1.08798	-9.3092e-05	-0.21561	9.38525e-06	-1.08674	-4.85433e-05	-1.08758	-1.97518e-05
-1.08711	-8.9959e-05	-0.21653	8.95586e-06	-1.08573	-4.65298e-05	-1.08666	-1.91998e-05
-1.08623	-8.70192e-05	-0.21745	8.58781e-06	-1.08485	-4.45961e-05	-1.08574	-1.87704e-05
-1.08522	-8.41485e-05	-0.21807	8.21977e-06	-1.08398	-4.25626e-05	-1.08482	-1.8341e-05
-1.08439	-8.13606e-05	-0.21929	7.85172e-06	-1.08306	-4.09478e-05	-1.0839	-1.79116e-05
-1.08357	-7.8683e-05	-0.22021	7.54501e-06	-1.08228	-3.91935e-05	-1.08329	-1.76663e-05
-1.08265	-7.61573e-05	-0.22083	7.17697e-06	-1.08117	-3.75787e-05	-1.08237	-1.74822e-05
-1.08177	-7.3673e-05	-0.22206	6.9316e-06	-1.08035	-3.60038e-05	-1.08114	-1.71142e-05
-1.08076	-7.12992e-05	-0.22267	6.56355e-06	-1.07942	-3.44887e-05	-1.08053	-1.68075e-05
-1.08002	-6.89529e-05	-0.2239	6.25685e-06	-1.0786	-3.30134e-05	-1.07961	-1.63781e-05
-1.07906	-6.6717e-05	-0.22451	6.01148e-06	-1.07772	-3.14983e-05	-1.07869	-1.60714e-05
-1.07805	-6.45916e-05	-0.22574	5.76612e-06	-1.07671	-3.02623e-05	-1.07807	-1.57647e-05
-1.07722	-6.24523e-05	-0.22635	5.45941e-06	-1.07584	-2.89266e-05	-1.07685	-1.55806e-05
-1.07634	-6.04373e-05	-0.22696	5.21404e-06	-1.07492	-2.77305e-05	-1.07593	-1.53353e-05
-1.07547	-5.85465e-05	-0.22819	4.96868e-06	-1.07413	-2.64745e-05	-1.07501	-1.50899e-05
-1.07446	-5.65866e-05	-0.22911	4.78466e-06	-1.07308	-2.53183e-05	-1.07408	-1.47219e-05
-1.07354	-5.47648e-05	-0.23034	4.53929e-06	-1.07225	-2.40823e-05	-1.07317	-1.44152e-05
-1.07275	-5.29982e-05	-0.23095	4.29393e-06	-1.07119	-2.29858e-05	-1.07255	-1.42311e-05
-1.07179	-5.11488e-05	-0.23187	4.1099e-06	-1.0705	-2.19691e-05	-1.07163	-1.40471e-05
-1.07091	-4.9534e-05	-0.23279	3.92588e-06	-1.06958	-2.09125e-05	-1.07041	-1.39244e-05
-1.06999	-4.79606e-05	-0.23371	3.74185e-06	-1.06866	-1.98958e-05	-1.06979	-1.36791e-05
-1.06912	-4.6401e-05	-0.23463	3.43515e-06	-1.06765	-1.90385e-05	-1.06887	-1.3311e-05
-1.06806	-4.48414e-05	-0.23555	3.25112e-06	-1.06682	-1.80218e-05	-1.06795	-1.30656e-05
-1.06733	-4.33923e-05	-0.23616	3.12844e-06	-1.06595	-1.7045e-05	-1.06672	-1.28203e-05
-1.06645	-4.19293e-05	-0.23708	2.88308e-06	-1.06512	-1.61877e-05	-1.06611	-1.26976e-05
-1.06553	-4.05491e-05	-0.238	2.82174e-06	-1.06424	-1.52906e-05	-1.06519	-1.25749e-05
-1.06456	-3.92104e-05	-0.23892	2.63771e-06	-1.06318	-1.45131e-05	-1.06427	-1.22682e-05
-1.0636	-3.78854e-05	-0.24015	2.45369e-06	-1.0624	-1.36758e-05	-1.06366	-1.20842e-05
-1.06277	-3.65743e-05	-0.24076	2.26966e-06	-1.06144	-1.28983e-05	-1.06243	-1.17775e-05
-1.06194	-3.53597e-05	-0.24168	2.14698e-06	-1.06052	-1.21408e-05	-1.06151	-1.15935e-05
-1.06102	-3.41452e-05	-0.2426	1.96296e-06	-1.05964	-1.14032e-05	-1.06059	-1.15321e-05
-1.06024	-3.29858e-05	-0.24352	1.84027e-06	-1.05872	-1.06655e-05	-1.05967	-1.13481e-05
-1.05928	-3.18541e-05	-0.24444	1.65625e-06	-1.05785	-9.88804e-06	-1.05906	-1.11641e-05
-1.05845	-3.07362e-05	-0.24536	1.53357e-06	-1.05697	-9.23016e-06	-1.05783	-1.09801e-05
-1.05748	-2.96597e-05	-0.24628	1.41089e-06	-1.05601	-8.6919e-06	-1.05722	-1.07347e-05
-1.05651	-2.86107e-05	-0.24721	1.22686e-06	-1.05504	-7.95428e-06	-1.05599	-1.0428e-05
-1.0555	-2.75894e-05	-0.24813	1.04284e-06	-1.05431	-7.43595e-06	-1.05538	-1.03053e-05
-1.0549	-2.66647e-05	-0.24905	9.81497e-07	-1.05325	-6.83788e-06	-1.05415	-1.0244e-05
-1.0538	-2.57124e-05	-0.24966	8.58814e-07	-1.05251	-6.14013e-06	-1.05323	-1.01826e-05
-1.05302	-2.47601e-05	-0.25058	7.36132e-07	-1.05164	-5.54206e-06	-1.05262	-9.99859e-06
-1.05205	-2.38906e-05	-0.2515	6.13449e-07	-1.05067	-4.96393e-06	-1.0517	-9.69188e-06
-1.05104	-2.29659e-05	-0.25242	5.52108e-07	-1.04984	-4.48547e-06	-1.05108	-9.50786e-06
-1.05035	-2.20964e-05	-0.25334	4.29425e-07	-1.04883	-3.98708e-06	-1.04985	-9.32384e-06
-1.04943	-2.12959e-05	-0.25426	3.06743e-07	-1.048	-3.40895e-06	-1.04894	-9.2625e-06
-1.04851	-2.04126e-05	-0.25518	1.8406e-07	-1.04718	-2.93049e-06	-1.04801	-9.20115e-06
-1.04759	-1.96121e-05	-0.2561	6.13777e-08	-1.04621	-2.39223e-06	-1.0474	-9.01713e-06
-1.04658	-1.88944e-05	-0.25702	3.64843e-11	-1.04524	-1.97358e-06	-1.04618	-8.83311e-06
-1.04575	-1.81629e-05	-0.25794	-1.22646e-07	-1.04437	-1.55493e-06	-1.04556	-8.64908e-06
-1.04492	-1.74314e-05	-0.25886	-1.83987e-07	-1.04359	-1.05653e-06	-1.04464	-8.46506e-06
-1.04395	-1.67275e-05	-0.25947	-3.68011e-07	-1.04248	-5.58143e-07	-1.04341	-8.46506e-06
-1.04313	-1.60237e-05	-0.2607	-4.29352e-07	-1.04161	-1.19558e-07	-1.0428	-8.34238e-06
-1.04225	-1.53336e-05	-0.26162	-5.52035e-07	-1.04078	2.5922e-07	-1.04157	-8.15835e-06
-1.04124	-1.46987e-05	-0.26254	-6.74718e-07	-1.04004	7.57612e-07	-1.04096	-8.09701e-06
-1.04041	-1.40914e-05	-0.26315	-7.36059e-07	-1.03899	1.21613e-06	-1.04004	-7.7903e-06
-1.03935	-1.34427e-05	-0.26438	-7.974e-07	-1.03811	1.55504e-06	-1.03881	-7.60628e-06
-1.03843	-1.28079e-05	-0.26499	-8.58741e-07	-1.03719	1.89395e-06	-1.0382	-7.54494e-06
-1.03756	-1.22282e-05	-0.26591	-9.20083e-07	-1.03636	2.3126e-06	-1.03697	-7.54494e-06
-1.03664	-1.16623e-05	-0.26683	-9.81424e-07	-1.0354	2.67144e-06	-1.03636	-7.4836e-06
-1.03586	-1.11379e-05	-0.26775	-1.16545e-06	-1.03443	2.97047e-06	-1.03544	-7.36092e-06
-1.03503	-1.05582e-05	-0.26867	-1.28813e-06	-1.03351	3.34925e-06	-1.03452	-6.99287e-06
-1.03397	-1.00199e-05	-0.2699	-1.28813e-06	-1.03259	3.68816e-06	-1.03329	-6.93153e-06
-1.0331	-9.55068e-06	-0.27021	-1.47215e-06	-1.03181	4.047e-06	-1.03299	-6.80884e-06
-1.03227	-9.05383e-06	-0.27143	-1.47215e-06	-1.03098	4.36597e-06	-1.03176	-6.7475e-06
-1.03135	-8.43276e-06	-0.27235	-1.5335e-06	-1.02988	4.70488e-06	-1.03084	-6.80884e-06
-1.03048	-8.04631e-06	-0.27327	-1.59484e-06	-1.02914	5.02385e-06	-1.03023	-6.56348e-06
-1.02951	-7.50805e-06	-0.2742	-1.65618e-06	-1.02827	5.32288e-06	-1.029	-6.37946e-06
-1.02864	-7.1216e-06	-0.27481	-1.77886e-06	-1.02726	5.62192e-06	-1.02839	-6.25677e-06
-1.02771	-6.63854e-06	-0.27573	-1.8402e-06	-1.02638	5.94089e-06	-1.02747	-6.13409e-06
-1.02684	-6.2659e-06	-0.27696	-1.8402e-06	-1.02551	6.2798e-06	-1.02655	-6.13409e-06
-1.02606	-5.87945e-06	-0.27757	-2.02423e-06	-1.02468	6.59877e-06	-1.02563	-6.07275e-06
-1.02505	-5.424e-06	-0.2788	-2.02423e-06	-1.02371	6.79813e-06	-1.02471	-5.95007e-06
-1.02422	-5.03755e-06	-0.27972	-2.14691e-06	-1.02284	7.15697e-06	-1.02378	-5.7047e-06
-1.0233	-4.67871e-06	-0.28033	-2.20825e-06	-1.02192	7.41613e-06	-1.02287	-5.58202e-06
-1.02229	-4.20946e-06	-0.28125	-2.20825e-06	-1.02109	7.6753e-06	-1.02225	-5.45934e-06
-1.02141	-3.91962e-06	-0.28217	-2.33093e-06	-1.02003	7.99427e-06	-1.02133	-5.52068e-06
-1.02045	-3.54698e-06	-0.28309	-2.39227e-06	-1.01916	8.27336e-06	-1.02041	-5.45934e-06
-1.01966	-3.11913e-06	-0.28401	-2.45361e-06	-1.01833	8.49266e-06	-1.01949	-5.33665e-06
-1.0187	-2.82929e-06	-0.28493	-2.51495e-06	-1.01736	8.71195e-06	-1.01857	-5.15263e-06
-1.01787	-2.45665e-06	-0.28585	-2.5763e-06	-1.01654	8.97111e-06	-1.01765	-5.02995e-06
-1.01695	-2.13921e-06	-0.28677	-2.5763e-06	-1.01552	9.25021e-06	-1.01643	-4.96861e-06
-1.01608	-1.89078e-06	-0.28769	-2.69898e-06	-1.0146	9.48944e-06	-1.0155	-4.90727e-06
-1.01511	-1.57335e-06	-0.2883	-2.63764e-06	-1.01368	9.6888e-06	-1.01489	-4.84592e-06
-1.01419	-1.1869e-06	-0.28953	-2.76032e-06	-1.01304	9.88815e-06	-1.01397	-4.78458e-06
-1.01336	-9.10868e-07	-0.29045	-2.82166e-06	-1.01184	1.01673e-05	-1.01305	-4.6619e-06
-1.01253	-6.48637e-07	-0.29137	-2.94434e-06	-1.01106	1.04065e-05	-1.01213	-4.47788e-06
-1.01161	-3.58803e-07	-0.29229	-2.94434e-06	-1.01019	1.06856e-05	-1.01121	-4.35519e-06
-1.01056	-6.89691e-08	-0.2929	-3.06703e-06	-1.00927	1.08451e-05	-1.01029	-4.23251e-06
-1.00973	1.7946e-07	-0.29382	-3.06703e-06	-1.00844	1.10843e-05	-1.00937	-4.29385e-06
-1.00885	4.55493e-07	-0.29474	-3.18971e-06	-1.00757	1.13036e-05	-1.00845	-4.29385e-06
-1.00798	7.59129e-07	-0.29597	-3.18971e-06	-1.0066	1.16026e-05	-1.00753	-4.17117e-06
-1.00701	1.00756e-06	-0.29689	-3.25105e-06	-1.00572	1.1782e-05	-1.00661	-3.98715e-06
-1.00632	1.28359e-06	-0.2975	-3.31239e-06	-1.00476	1.19216e-05	-1.00569	-3.86446e-06
-1.00517	1.54582e-06	-0.29812	-3.31239e-06	-1.00388	1.21409e-05	-1.00508	-3.68044e-06
-1.00434	1.73904e-06	-0.29935	-3.37373e-06	-1.00296	1.24399e-05	-1.00416	-3.74178e-06
-1.00342	1.94607e-06	-0.30027	-3.43508e-06	-1.00204	1.26393e-05	-1.00324	-3.80312e-06
-1.00255	2.2083e-06	-0.30119	-3.49642e-06	-1.00122	1.28586e-05	-1.00232	-3.74178e-06
-1.00163	2.38772e-06	-0.3018	-3.49642e-06	-1.00034	1.29981e-05	-1.0014	-3.55776e-06
-1.00066	2.60855e-06	-0.30303	-3.55776e-06	-0.99938	1.31975e-05	-1.00048	-3.43508e-06
-0.99993	2.76036e-06	-0.30395	-3.6191e-06	-0.9985	1.34168e-05	-0.99956	-3.25105e-06
-0.99905	3.0364e-06	-0.30456	-3.68044e-06	-0.99767	1.3656e-05	-0.99864	-3.25105e-06
-0.99795	3.22962e-06	-0.30579	-3.80312e-06	-0.99666	1.38354e-05	-0.99772	-3.31239e-06
-0.99726	3.45045e-06	-0.30671	-3.68044e-06	-0.99593	1.40148e-05	-0.9968	-3.18971e-06
-0.99625	3.62987e-06	-0.30732	-3.80312e-06	-0.99482	1.41943e-05	-0.99588	-3.12837e-06
-0.99524	3.9197e-06	-0.30824	-3.80312e-06	-0.9939	1.46129e-05	-0.99496	-2.94434e-06
-0.99454	3.98871e-06	-0.30916	-3.9258e-06	-0.99312	1.46927e-05	-0.99403	-2.82166e-06
-0.99372	4.20954e-06	-0.31039	-3.98715e-06	-0.99211	1.48322e-05	-0.99342	-2.82166e-06
-0.99261	4.40276e-06	-0.31069	-4.04849e-06	-0.99119	1.50515e-05	-0.99219	-2.82166e-06
-0.99183	4.56838e-06	-0.31223	-4.10983e-06	-0.99036	1.5191e-05	-0.99127	-2.76032e-06
-0.99077	4.70639e-06	-0.31284	-4.10983e-06	-0.98944	1.54303e-05	-0.99066	-2.69898e-06
-0.98994	4.84441e-06	-0.31376	-4.10983e-06	-0.98852	1.56097e-05	-0.98974	-2.51495e-06
-0.98907	5.01003e-06	-0.31468	-4.17117e-06	-0.98764	1.57293e-05	-0.98882	-2.45361e-06
-0.98824	5.21705e-06	-0.3156	-4.23251e-06	-0.98686	1.59885e-05	-0.9879	-2.26959e-06
-0.98737	5.39648e-06	-0.31652	-4.29385e-06	-0.9858	1.61679e-05	-0.98667	-2.39227e-06
-0.98645	5.52069e-06	-0.31744	-4.23251e-06	-0.98488	1.63274e-05	-0.98606	-2.33093e-06
-0.98557	5.71391e-06	-0.31836	-4.29385e-06	-0.98401	1.66065e-05	-0.98514	-2.26959e-06
-0.98461	5.85193e-06	-0.31928	-4.35519e-06	-0.98323	1.6746e-05	-0.98422	-2.08557e-06
-0.98373	5.97614e-06	-0.3202	-4.41653e-06	-0.98226	1.69653e-05	-0.9833	-2.02423e-06
-0.98272	6.19697e-06	-0.32081	-4.47788e-06	-0.98134	1.71448e-05	-0.98238	-1.96288e-06
-0.98194	6.29358e-06	-0.32173	-4.47788e-06	-0.98042	1.74039e-05	-0.98146	-2.02423e-06
-0.98097	6.51441e-06	-0.32265	-4.53922e-06	-0.97964	1.75833e-05	-0.98085	-1.96288e-06
-0.98001	6.59722e-06	-0.32357	-4.53922e-06	-0.97863	1.77029e-05	-0.97962	-1.90154e-06
-0.97909	6.83184e-06	-0.3248	-4.60056e-06	-0.97789	1.79422e-05	-0.9787	-1.77886e-06
-0.97826	6.87325e-06	-0.32542	-4.6619e-06	-0.97683	1.81017e-05	-0.97778	-1.65618e-06
-0.97729	7.03887e-06	-0.32664	-4.72324e-06	-0.976	1.82412e-05	-0.97717	-1.47215e-06
-0.97656	7.13548e-06	-0.32726	-4.72324e-06	-0.97508	1.84406e-05	-0.97594	-1.59484e-06
-0.97564	7.2735e-06	-0.32818	-4.78458e-06	-0.97412	1.86599e-05	-0.97533	-1.47215e-06
-0.97467	7.49432e-06	-0.32879	-4.84592e-06	-0.97324	1.88791e-05	-0.97441	-1.5335e-06
-0.97384	7.57713e-06	-0.32971	-4.84592e-06	-0.97251	1.90586e-05	-0.97349	-1.47215e-06
-0.97283	7.72895e-06	-0.33094	-4.84592e-06	-0.97154	1.9238e-05	-0.97257	-1.22679e-06
-0.972	7.79796e-06	-0.33186	-4.90727e-06	-0.97062	1.93576e-05	-0.97134	-1.22679e-06
-0.97099	7.96358e-06	-0.33278	-4.90727e-06	-0.9697	1.9557e-05	-0.97073	-1.22679e-06
-0.97025	7.99118e-06	-0.33339	-5.02995e-06	-0.96883	1.98161e-05	-0.9695	-1.10411e-06
-0.96924	8.143e-06	-0.33462	-5.02995e-06	-0.96786	2.00554e-05	-0.96889	-1.22679e-06
-0.96837	8.30862e-06	-0.33554	-5.09129e-06	-0.96708	2.02348e-05	-0.96796	-1.10411e-06
-0.96754	8.37763e-06	-0.33615	-5.21397e-06	-0.96611	2.04142e-05	-0.96704	-9.20083e-07
-0.96671	8.54325e-06	-0.33707	-5.21397e-06	-0.96524	2.05537e-05	-0.96643	-8.58741e-07
-0.96575	8.65366e-06	-0.33799	-5.21397e-06	-0.96418	2.06933e-05	-0.9652	-7.974e-07
-0.96473	8.75027e-06	-0.33891	-5.21397e-06	-0.96345	2.09126e-05	-0.96428	-7.974e-07
-0.96386	8.92969e-06	-0.34014	-5.21397e-06	-0.96257	2.11518e-05	-0.96336	-8.58741e-07
-0.96308	9.0125e-06	-0.34044	-5.27531e-06	-0.9617	2.13711e-05	-0.96244	-8.58741e-07
-0.9622	9.21953e-06	-0.34167	-5.33665e-06	-0.96059	2.16303e-05	-0.96183	-6.74718e-07
-0.9611	9.21953e-06	-0.3429	-5.398e-06	-0.95986	2.17499e-05	-0.96091	-5.52035e-07
-0.96018	9.37134e-06	-0.3432	-5.33665e-06	-0.95884	2.19891e-05	-0.95999	-3.68011e-07
-0.95944	9.49556e-06	-0.34412	-5.45934e-06	-0.95802	2.21486e-05	-0.95907	-4.29352e-07
-0.95848	9.59217e-06	-0.34535	-5.45934e-06	-0.95714	2.23679e-05	-0.95815	-4.29352e-07
-0.95751	9.78539e-06	-0.34596	-5.58202e-06	-0.95622	2.25074e-05	-0.95723	-4.29352e-07
-0.95682	9.71638e-06	-0.34719	-5.58202e-06	-0.9553	2.26071e-05	-0.956	-4.29352e-07
-0.95585	9.92341e-06	-0.3478	-5.64336e-06	-0.95438	2.29859e-05	-0.95539	-1.83987e-07
-0.95493	9.97861e-06	-0.34872	-5.64336e-06	-0.95365	2.30258e-05	-0.95447	-6.13048e-08
-0.95406	1.01442e-05	-0.34995	-5.7047e-06	-0.95263	2.32451e-05	-0.95355	-1.22646e-07
-0.953	1.02961e-05	-0.35056	-5.7047e-06	-0.95167	2.34245e-05	-0.95294	-1.22646e-07
-0.95222	1.02961e-05	-0.35149	-5.76604e-06	-0.95089	2.37435e-05	-0.95171	-1.22646e-07
-0.9513	1.04341e-05	-0.35271	-5.76604e-06	-0.94992	2.3883e-05	-0.95079	-6.13048e-08
-0.95029	1.05445e-05	-0.35333	-5.76604e-06	-0.949	2.40226e-05	-0.94987	1.22719e-07
-0.94951	1.06825e-05	-0.35425	-5.88872e-06	-0.94831	2.4202e-05	-0.94895	1.22719e-07
-0.94859	1.07791e-05	-0.35517	-5.88872e-06	-0.94716	2.43615e-05	-0.94834	1.8406e-07
-0.94776	1.08619e-05	-0.35609	-5.88872e-06	-0.94619	2.46007e-05	-0.94711	2.45402e-07
-0.94679	1.10137e-05	-0.35701	-5.95007e-06	-0.94537	2.47402e-05	-0.9465	1.22719e-07
-0.94583	1.10689e-05	-0.35793	-6.01141e-06	-0.94449	2.49795e-05	-0.94558	2.45402e-07
-0.94491	1.11518e-05	-0.35854	-6.07275e-06	-0.94357	2.51589e-05	-0.94435	4.29425e-07
-0.94408	1.12622e-05	-0.35977	-6.13409e-06	-0.94279	2.53782e-05	-0.94374	4.90767e-07
-0.94316	1.13726e-05	-0.36069	-6.13409e-06	-0.94173	2.56174e-05	-0.94282	5.52108e-07
-0.94237	1.15244e-05	-0.36161	-6.13409e-06	-0.94081	2.5757e-05	-0.9422	4.90767e-07
-0.94132	1.1621e-05	-0.36222	-6.19543e-06	-0.93989	2.59364e-05	-0.94097	4.29425e-07
-0.94067	1.17176e-05	-0.36345	-6.19543e-06	-0.93925	2.61158e-05	-0.94005	5.52108e-07
-0.93971	1.18832e-05	-0.36437	-6.25677e-06	-0.93819	2.6375e-05	-0.93913	6.13449e-07
-0.93869	1.19937e-05	-0.36529	-6.25677e-06	-0.93731	2.64746e-05	-0.93852	7.36132e-07
-0.93773	1.21179e-05	-0.36621	-6.31811e-06	-0.93635	2.6674e-05	-0.93729	9.20156e-07
-0.9369	1.22007e-05	-0.36713	-6.37946e-06	-0.93557	2.68734e-05	-0.93668	7.97473e-07
-0.93603	1.23111e-05	-0.36774	-6.37946e-06	-0.9346	2.6973e-05	-0.93576	7.97473e-07
-0.93506	1.24491e-05	-0.36835	-6.4408e-06	-0.93377	2.71724e-05	-0.93453	8.58814e-07
-0.93414	1.25043e-05	-0.36958	-6.50214e-06	-0.9329	2.74116e-05	-0.93361	9.20156e-07
-0.93331	1.26009e-05	-0.3705	-6.4408e-06	-0.93179	2.75711e-05	-0.933	1.04284e-06
-0.93235	1.28355e-05	-0.37142	-6.50214e-06	-0.9311	2.78103e-05	-0.93177	1.10418e-06
-0.93156	1.2877e-05	-0.37234	-6.56348e-06	-0.93014	2.793e-05	-0.93116	1.16552e-06
-0.93069	1.29598e-05	-0.37326	-6.50214e-06	-0.92922	2.80695e-05	-0.93024	1.10418e-06
-0.92963	1.31254e-05	-0.37418	-6.56348e-06	-0.9283	2.82689e-05	-0.92932	1.04284e-06
-0.9288	1.3222e-05	-0.3751	-6.68616e-06	-0.92742	2.84283e-05	-0.92871	1.10418e-06
-0.92793	1.336e-05	-0.37571	-6.68616e-06	-0.92646	2.85878e-05	-0.92717	1.34954e-06
-0.92701	1.34842e-05	-0.37694	-6.7475e-06	-0.92567	2.87672e-05	-0.92656	1.34954e-06
-0.92614	1.3636e-05	-0.37786	-6.7475e-06	-0.92471	2.89068e-05	-0.92564	1.41089e-06
-0.92517	1.37051e-05	-0.37878	-6.80884e-06	-0.92374	2.92058e-05	-0.92472	1.47223e-06
-0.92429	1.38845e-05	-0.3797	-6.87019e-06	-0.92282	2.92856e-05	-0.92411	1.41089e-06
-0.92337	1.39673e-05	-0.38032	-6.93153e-06	-0.92199	2.95248e-05	-0.92319	1.47223e-06
-0.9225	1.40777e-05	-0.38124	-6.93153e-06	-0.92126	2.95846e-05	-0.92196	1.59491e-06
-0.92149	1.42709e-05	-0.38216	-6.99287e-06	-0.92025	2.9764e-05	-0.92135	1.59491e-06
-0.92061	1.44089e-05	-0.38308	-6.99287e-06	-0.91946	2.99235e-05	-0.92043	1.71759e-06
-0.91983	1.45056e-05	-0.3843	-6.99287e-06	-0.91841	3.02026e-05	-0.91951	1.71759e-06
-0.919	1.46574e-05	-0.38492	-7.05421e-06	-0.91744	3.03621e-05	-0.91859	1.65625e-06
-0.91795	1.47816e-05	-0.38614	-7.11555e-06	-0.9167	3.04817e-05	-0.91767	1.77893e-06
-0.91707	1.49058e-05	-0.38645	-7.11555e-06	-0.91569	3.06611e-05	-0.91644	1.84027e-06
-0.9162	1.50852e-05	-0.38768	-7.11555e-06	-0.91477	3.09203e-05	-0.91582	1.96296e-06
-0.91537	1.52508e-05	-0.38829	-7.17689e-06	-0.9139	3.11994e-05	-0.9149	2.08564e-06
-0.9145	1.53337e-05	-0.38921	-7.17689e-06	-0.91293	3.12193e-05	-0.91398	2.08564e-06
-0.91344	1.55269e-05	-0.39044	-7.29957e-06	-0.9121	3.12991e-05	-0.91337	1.96296e-06
-0.91261	1.56649e-05	-0.39136	-7.29957e-06	-0.91128	3.14386e-05	-0.91214	1.90162e-06
-0.91155	1.58443e-05	-0.39197	-7.36092e-06	-0.91026	3.15383e-05	-0.91122	1.96296e-06
-0.91072	1.60375e-05	-0.39289	-7.42226e-06	-0.90939	3.17775e-05	-0.9103	2.20832e-06
-0.90976	1.61755e-05	-0.39381	-7.42226e-06	-0.90851	3.19171e-05	-0.90969	2.331e-06
-0.90911	1.63274e-05	-0.39504	-7.42226e-06	-0.90769	3.21762e-05	-0.90877	2.331e-06
-0.90805	1.65206e-05	-0.39565	-7.4836e-06	-0.90677	3.23557e-05	-0.90754	2.26966e-06
-0.90621	1.68656e-05	-0.39657	-7.54494e-06	-0.90594	3.24952e-05	-0.90693	2.26966e-06
-0.90539	1.7045e-05	-0.39749	-7.54494e-06	-0.90497	3.26547e-05	-0.9057	2.331e-06
-0.9046	1.72245e-05	-0.39841	-7.60628e-06	-0.9041	3.27943e-05	-0.90509	2.45369e-06
-0.90364	1.74177e-05	-0.39933	-7.66762e-06	-0.90309	3.29936e-05	-0.90417	2.57637e-06
-0.90272	1.75971e-05	-0.39994	-7.72896e-06	-0.9023	3.3173e-05	-0.90294	2.51503e-06
-0.90175	1.77903e-05	-0.40117	-7.72896e-06	-0.90134	3.33724e-05	-0.90202	2.57637e-06
-0.90097	1.79836e-05	-0.40178	-7.7903e-06	-0.90037	3.35717e-05	-0.90141	2.57637e-06
-0.9001	1.81906e-05	-0.40332	-7.85165e-06	-0.89954	3.36714e-05	-0.90049	2.57637e-06
-0.89908	1.84114e-05	-0.40363	-7.97433e-06	-0.89862	3.38708e-05	-0.89957	2.76039e-06
-0.89816	1.86322e-05	-0.40455	-7.91299e-06	-0.8978	3.39904e-05	-0.89865	2.76039e-06
-0.89734	1.89359e-05	-0.40547	-7.97433e-06	-0.89683	3.43094e-05	-0.89773	2.88308e-06
-0.89646	1.90877e-05	-0.40639	-7.97433e-06	-0.89596	3.45486e-05	-0.89681	2.88308e-06
-0.8955	1.94327e-05	-0.40731	-8.03567e-06	-0.89504	3.47081e-05	-0.8962	2.82174e-06
-0.89453	1.96122e-05	-0.40853	-7.97433e-06	-0.89416	3.49074e-05	-0.89466	2.82174e-06
-0.89375	1.98606e-05	-0.40915	-8.03567e-06	-0.8932	3.51666e-05	-0.89436	2.94442e-06
-0.89278	2.00952e-05	-0.40976	-8.15835e-06	-0.89223	3.54457e-05	-0.89313	3.00576e-06
-0.89186	2.03298e-05	-0.41099	-8.21969e-06	-0.89154	3.54856e-05	-0.89221	3.18978e-06
-0.89099	2.06197e-05	-0.41191	-8.28103e-06	-0.89034	3.57647e-05	-0.8916	3.18978e-06
-0.8902	2.08405e-05	-0.41283	-8.28103e-06	-0.88961	3.59242e-05	-0.89067	3.12844e-06
-0.88928	2.11441e-05	-0.41344	-8.34238e-06	-0.88878	3.62033e-05	-0.88945	3.12844e-06
-0.88823	2.13926e-05	-0.41467	-8.28103e-06	-0.88777	3.63627e-05	-0.88883	3.18978e-06
-0.88744	2.1779e-05	-0.41528	-8.40372e-06	-0.88685	3.66219e-05	-0.88761	3.31246e-06
-0.88657	2.19722e-05	-0.41651	-8.40372e-06	-0.88606	3.68611e-05	-0.88699	3.43515e-06
-0.88565	2.23311e-05	-0.41712	-8.5264e-06	-0.8851	3.71402e-05	-0.88577	3.49649e-06
-0.88464	2.26347e-05	-0.41804	-8.46506e-06	-0.88436	3.73994e-05	-0.88515	3.43515e-06
-0.88376	2.29797e-05	-0.41865	-8.5264e-06	-0.8833	3.76586e-05	-0.88423	3.43515e-06
-0.88294	2.33386e-05	-0.41988	-8.58774e-06	-0.88234	3.81769e-05	-0.88331	3.49649e-06
-0.88192	2.36422e-05	-0.4208	-8.64908e-06	-0.88142	3.83563e-05	-0.88239	3.61917e-06
-0.88105	2.40563e-05	-0.42172	-8.64908e-06	-0.88064	3.86553e-05	-0.88147	3.74185e-06
-0.88013	2.45117e-05	-0.42264	-8.71042e-06	-0.87976	3.91338e-05	-0.88055	3.74185e-06
-0.87921	2.47326e-05	-0.42387	-8.77176e-06	-0.8788	3.93132e-05	-0.87963	3.74185e-06
-0.87843	2.51466e-05	-0.42448	-8.83311e-06	-0.87797	3.96123e-05	-0.87871	3.68051e-06
-0.8776	2.55469e-05	-0.4254	-8.77176e-06	-0.87691	3.98914e-05	-0.87779	3.61917e-06
-0.87659	2.59747e-05	-0.42632	-8.89445e-06	-0.87617	4.02502e-05	-0.87687	3.92588e-06
-0.87576	2.63473e-05	-0.42724	-9.01713e-06	-0.87539	4.0629e-05	-0.87626	3.98722e-06
-0.87479	2.6789e-05	-0.42816	-9.07847e-06	-0.87433	4.10078e-05	-0.87503	4.04856e-06
-0.87396	2.72721e-05	-0.42908	-9.01713e-06	-0.87346	4.14065e-05	-0.87442	3.98722e-06
-0.87304	2.76999e-05	-0.43	-9.01713e-06	-0.87249	4.18052e-05	-0.87319	3.98722e-06
-0.87199	2.82244e-05	-0.43092	-9.07847e-06	-0.87157	4.22438e-05	-0.87258	3.98722e-06
-0.87116	2.86936e-05	-0.43154	-9.13981e-06	-0.87079	4.26624e-05	-0.87135	4.1099e-06
-0.87019	2.91629e-05	-0.43246	-9.2625e-06	-0.86973	4.30611e-05	-0.87074	4.17124e-06
-0.86927	2.97011e-05	-0.43338	-9.2625e-06	-0.86895	4.36193e-05	-0.86982	4.35527e-06
-0.86849	3.02394e-05	-0.4343	-9.2625e-06	-0.86803	4.4038e-05	-0.86921	4.35527e-06
-0.86762	3.07639e-05	-0.43522	-9.38518e-06	-0.86706	4.45164e-05	-0.86767	4.35527e-06
-0.8667	3.12883e-05	-0.43644	-9.50786e-06	-0.86633	4.49949e-05	-0.86675	4.35527e-06
-0.86578	3.1868e-05	-0.43706	-9.44652e-06	-0.86536	4.55531e-05	-0.86645	4.41661e-06
-0.86495	3.24753e-05	-0.43798	-9.44652e-06	-0.86435	4.59917e-05	-0.86553	4.66197e-06
-0.86403	3.30549e-05	-0.4389	-9.63054e-06	-0.86352	4.65898e-05	-0.8643	4.66197e-06
-0.86311	3.36208e-05	-0.44012	-9.69188e-06	-0.86256	4.72277e-05	-0.86338	4.53929e-06
-0.86219	3.43109e-05	-0.44074	-9.63054e-06	-0.86168	4.77062e-05	-0.86276	4.66197e-06
-0.86122	3.49458e-05	-0.44166	-9.69188e-06	-0.86081	4.83042e-05	-0.86184	4.72331e-06
-0.86044	3.55806e-05	-0.44258	-9.75322e-06	-0.86003	4.88624e-05	-0.86092	4.90734e-06
-0.85943	3.62983e-05	-0.4435	-9.81457e-06	-0.85911	4.95602e-05	-0.86031	4.90734e-06
-0.8586	3.71264e-05	-0.44442	-9.81457e-06	-0.85809	5.01582e-05	-0.85878	4.96868e-06
-0.85772	3.76923e-05	-0.44503	-9.87591e-06	-0.85708	5.08161e-05	-0.85847	4.90734e-06
-0.8569	3.84514e-05	-0.44626	-9.99859e-06	-0.85634	5.1474e-05	-0.85724	4.90734e-06
-0.85588	3.92105e-05	-0.44718	-1.00599e-05	-0.85542	5.21717e-05	-0.85632	5.09136e-06
-0.85487	3.99696e-05	-0.4481	-1.01213e-05	-0.8545	5.28296e-05	-0.85571	5.27538e-06
-0.85418	4.06596e-05	-0.44871	-1.01213e-05	-0.85363	5.35074e-05	-0.85448	5.33673e-06
-0.85322	4.15153e-05	-0.44963	-1.01826e-05	-0.8528	5.4245e-05	-0.85387	5.21404e-06
-0.85239	4.2371e-05	-0.45055	-1.03053e-05	-0.85179	5.50425e-05	-0.85295	5.27538e-06
-0.85147	4.31715e-05	-0.45116	-1.0244e-05	-0.85082	5.58e-05	-0.85203	5.27538e-06
-0.85046	4.411e-05	-0.4527	-1.03666e-05	-0.85013	5.66174e-05	-0.8508	5.45941e-06
-0.84963	4.49519e-05	-0.453	-1.03053e-05	-0.84921	5.74547e-05	-0.85019	5.58209e-06
-0.84866	4.58766e-05	-0.45423	-1.03666e-05	-0.8482	5.82521e-05	-0.84927	5.58209e-06
-0.84774	4.67599e-05	-0.45515	-1.0428e-05	-0.84724	5.91293e-05	-0.84804	5.52075e-06
-0.84691	4.76985e-05	-0.45577	-1.04893e-05	-0.84636	6.00065e-05	-0.84743	5.58209e-06
-0.84595	4.86646e-05	-0.45699	-1.05507e-05	-0.84558	6.09036e-05	-0.84651	5.64343e-06
-0.84512	4.95617e-05	-0.45791	-1.06733e-05	-0.84452	6.17409e-05	-0.84559	5.70478e-06
-0.84425	5.0652e-05	-0.45853	-1.06733e-05	-0.84383	6.26579e-05	-0.84467	5.8888e-06
-0.84323	5.15491e-05	-0.45975	-1.0796e-05	-0.84287	6.35949e-05	-0.84375	5.8888e-06
-0.84245	5.26118e-05	-0.46037	-1.0796e-05	-0.8419	6.46116e-05	-0.84252	5.8888e-06
-0.84158	5.37436e-05	-0.46129	-1.08574e-05	-0.84098	6.55286e-05	-0.84222	5.95014e-06
-0.84066	5.47511e-05	-0.4619	-1.09187e-05	-0.8402	6.65454e-05	-0.8413	5.8888e-06
-0.83969	5.5869e-05	-0.46313	-1.09187e-05	-0.83914	6.75023e-05	-0.84007	6.01148e-06
-0.83872	5.70008e-05	-0.46435	-1.10414e-05	-0.83822	6.84193e-05	-0.83945	6.19551e-06
-0.8378	5.81463e-05	-0.46497	-1.10414e-05	-0.83744	6.93563e-05	-0.83853	6.19551e-06
-0.83688	5.92504e-05	-0.46589	-1.11027e-05	-0.83652	7.05325e-05	-0.83731	6.25685e-06
-0.83606	6.03822e-05	-0.46681	-1.12254e-05	-0.8355	7.15094e-05	-0.83639	6.19551e-06
-0.83523	6.15001e-05	-0.46773	-1.12254e-05	-0.83477	7.24663e-05	-0.83547	6.19551e-06
-0.83435	6.27008e-05	-0.46895	-1.12254e-05	-0.83376	7.36026e-05	-0.83455	6.37953e-06
-0.83353	6.38878e-05	-0.46957	-1.12868e-05	-0.83297	7.47788e-05	-0.83393	6.37953e-06
-0.83247	6.51023e-05	-0.47018	-1.14094e-05	-0.8321	7.58155e-05	-0.83301	6.56355e-06
-0.83169	6.63169e-05	-0.4711	-1.14094e-05	-0.83109	7.6892e-05	-0.83209	6.62489e-06
-0.83067	6.75728e-05	-0.47233	-1.15321e-05	-0.83026	7.80283e-05	-0.83117	6.44087e-06
-0.82975	6.8884e-05	-0.47294	-1.15321e-05	-0.8292	7.91647e-05	-0.83056	6.50221e-06
-0.82902	7.01123e-05	-0.47417	-1.15935e-05	-0.82833	8.03209e-05	-0.82933	6.62489e-06
-0.82695	7.2707e-05	-0.47509	-1.16548e-05	-0.82759	8.15171e-05	-0.82841	6.74758e-06
-0.82607	7.4032e-05	-0.47601	-1.17161e-05	-0.82667	8.26335e-05	-0.82749	6.9316e-06
-0.82529	7.54811e-05	-0.47693	-1.17775e-05	-0.82571	8.37897e-05	-0.82657	6.87026e-06
-0.82442	7.67371e-05	-0.47754	-1.18388e-05	-0.82483	8.50257e-05	-0.82565	6.87026e-06
-0.82354	7.80344e-05	-0.47846	-1.19615e-05	-0.82391	8.62418e-05	-0.82473	6.87026e-06
-0.82258	7.9387e-05	-0.47938	-1.19615e-05	-0.82294	8.73981e-05	-0.82381	6.9316e-06
-0.82179	8.07672e-05	-0.4803	-1.20228e-05	-0.82216	8.85344e-05	-0.82289	7.05428e-06
-0.82078	8.21335e-05	-0.48122	-1.20842e-05	-0.82133	8.97306e-05	-0.82197	7.17697e-06
-0.81986	8.35689e-05	-0.48214	-1.20842e-05	-0.82037	9.09865e-05	-0.82136	7.23831e-06
-0.81913	8.49629e-05	-0.48306	-1.21455e-05	-0.8194	9.22225e-05	-0.82044	7.29965e-06
-0.81807	8.64948e-05	-0.48398	-1.22682e-05	-0.81848	9.33987e-05	-0.81921	7.23831e-06
-0.81724	8.78336e-05	-0.4846	-1.23296e-05	-0.81747	9.46547e-05	-0.8186	7.29965e-06
-0.81623	8.93104e-05	-0.48582	-1.23296e-05	-0.81678	9.59106e-05	-0.81768	7.36099e-06
-0.8154	9.07181e-05	-0.48644	-1.23296e-05	-0.81586	9.70868e-05	-0.81676	7.42233e-06
-0.8143	9.21397e-05	-0.48736	-1.24522e-05	-0.81503	9.84026e-05	-0.81584	7.54501e-06
-0.81351	9.36441e-05	-0.48828	-1.25136e-05	-0.81411	9.95987e-05	-0.81492	7.60635e-06
-0.81264	9.49691e-05	-0.4895	-1.26363e-05	-0.81315	0.000100835	-0.814	7.54501e-06
-0.81181	9.64734e-05	-0.49012	-1.26976e-05	-0.81227	0.000102011	-0.81308	7.48367e-06
-0.81089	9.79087e-05	-0.49104	-1.2759e-05	-0.81144	0.000103327	-0.81216	7.6677e-06
-0.81002	9.93718e-05	-0.49196	-1.28816e-05	-0.81043	0.000104463	-0.81124	7.72904e-06
-0.80914	0.000100862	-0.49288	-1.28816e-05	-0.80965	0.000105659	-0.81032	7.91306e-06
-0.80818	0.000102311	-0.4941	-1.2943e-05	-0.80868	0.000106855	-0.8094	7.91306e-06
-0.80735	0.000103816	-0.49472	-1.30656e-05	-0.80772	0.000108051	-0.80848	7.85172e-06
-0.80638	0.000105251	-0.49564	-1.30656e-05	-0.80684	0.000109268	-0.80756	7.85172e-06
-0.80551	0.000106714	-0.49656	-1.3127e-05	-0.80592	0.000110504	-0.80694	7.85172e-06
-0.80477	0.000108219	-0.49717	-1.31883e-05	-0.80509	0.00011174	-0.80572	8.03574e-06
-0.80371	0.000109682	-0.4984	-1.32497e-05	-0.80413	0.000113035	-0.8051	8.21977e-06
-0.80275	0.000111214	-0.49932	-1.3311e-05	-0.80339	0.000114291	-0.80418	8.21977e-06
-0.80183	0.000112566	-0.49993	-1.34337e-05	-0.80233	0.000115547	-0.80326	8.09708e-06
-0.80095	0.000114029	-0.50085	-1.34337e-05	-0.80151	0.000116783	-0.80204	8.15842e-06
-0.80013	0.000115478	-0.50208	-1.35564e-05	-0.80059	0.00011782	-0.80142	8.21977e-06
-0.79907	0.000116914	-0.503	-1.36177e-05	-0.79957	0.000118956	-0.8005	8.34245e-06
-0.79833	0.000118266	-0.50361	-1.37404e-05	-0.7987	0.000120132	-0.79958	8.52647e-06
-0.7975	0.000119715	-0.50453	-1.37404e-05	-0.79801	0.000121249	-0.79866	8.58781e-06
-0.79658	0.000121234	-0.50545	-1.38631e-05	-0.797	0.000122425	-0.79805	8.58781e-06
-0.79548	0.0001226	-0.50637	-1.39244e-05	-0.79608	0.000123541	-0.79713	8.52647e-06
-0.79474	0.00012409	-0.50729	-1.39244e-05	-0.79507	0.000124658	-0.7959	8.46513e-06
-0.79382	0.000125484	-0.50821	-1.41085e-05	-0.79424	0.000125794	-0.79529	8.64915e-06
-0.79295	0.000126892	-0.50944	-1.41698e-05	-0.79336	0.00012695	-0.79406	8.83318e-06
-0.79203	0.000128245	-0.51036	-1.42925e-05	-0.7924	0.000128167	-0.79345	8.77184e-06
-0.79125	0.000129722	-0.51097	-1.43538e-05	-0.79157	0.000129123	-0.79253	8.89452e-06
-0.79023	0.000130964	-0.5122	-1.43538e-05	-0.79056	0.00013022	-0.7913	8.77184e-06
-0.78918	0.000132302	-0.51251	-1.44765e-05	-0.78973	0.000131137	-0.79069	8.83318e-06
-0.78839	0.0001336	-0.51343	-1.45378e-05	-0.78881	0.000132174	-0.78946	8.89452e-06
-0.78757	0.000134911	-0.51465	-1.46605e-05	-0.78798	0.000133111	-0.78916	9.0172e-06
-0.78669	0.000136181	-0.51557	-1.47832e-05	-0.78711	0.000134087	-0.78793	9.13989e-06
-0.78582	0.000137464	-0.51619	-1.48445e-05	-0.78605	0.000134985	-0.78701	9.20123e-06
-0.78499	0.000138748	-0.51741	-1.48445e-05	-0.7854	0.000135902	-0.78609	9.0172e-06
-0.78393	0.000140018	-0.51833	-1.50286e-05	-0.78439	0.000136819	-0.78547	9.13989e-06
-0.7831	0.000141232	-0.51895	-1.50286e-05	-0.78356	0.000137636	-0.78425	9.07854e-06
-0.78195	0.000142516	-0.51987	-1.51513e-05	-0.78246	0.000138493	-0.78333	9.26257e-06
-0.78122	0.000143689	-0.52048	-1.51513e-05	-0.78163	0.000139271	-0.78241	9.38525e-06
-0.78039	0.000144917	-0.5214	-1.53353e-05	-0.7808	0.000140128	-0.78179	9.50793e-06
-0.77947	0.000146063	-0.52263	-1.53966e-05	-0.77979	0.000140965	-0.78087	9.38525e-06
-0.77855	0.000147139	-0.52355	-1.55193e-05	-0.77901	0.000141822	-0.77995	9.38525e-06
-0.77763	0.000148188	-0.52447	-1.57033e-05	-0.77804	0.00014256	-0.77873	9.32391e-06
-0.7768	0.000149334	-0.52539	-1.57647e-05	-0.77726	0.000143338	-0.77781	9.50793e-06
-0.77593	0.000150341	-0.52631	-1.5826e-05	-0.77639	0.000143976	-0.77719	9.63062e-06
-0.77492	0.000151459	-0.52692	-1.59487e-05	-0.77538	0.000144673	-0.77627	9.69196e-06
-0.77404	0.000152508	-0.52815	-1.60714e-05	-0.77446	0.000145391	-0.77535	9.69196e-06
-0.77317	0.000153502	-0.52907	-1.61327e-05	-0.77372	0.000146049	-0.77413	9.56927e-06
-0.7722	0.000154509	-0.52968	-1.61941e-05	-0.77252	0.000146747	-0.77351	9.63062e-06
-0.77128	0.000155406	-0.5306	-1.63781e-05	-0.77165	0.000147365	-0.77259	9.7533e-06
-0.77045	0.000156372	-0.53183	-1.65008e-05	-0.77082	0.000147903	-0.77167	9.87598e-06
-0.76962	0.00015727	-0.53244	-1.65621e-05	-0.77004	0.000148421	-0.77045	9.93732e-06
-0.76852	0.00015818	-0.53367	-1.66848e-05	-0.76921	0.00014892	-0.76983	9.99866e-06
-0.76769	0.000159091	-0.53428	-1.68075e-05	-0.7682	0.000149438	-0.76891	9.87598e-06
-0.76686	0.000159851	-0.5352	-1.69915e-05	-0.76728	0.000149936	-0.76799	9.87598e-06
-0.76608	0.000160665	-0.53643	-1.69915e-05	-0.76631	0.000150355	-0.76707	9.99866e-06
-0.76516	0.000161424	-0.53735	-1.71142e-05	-0.76544	0.000150794	-0.76646	9.99866e-06
-0.7641	0.000162211	-0.53766	-1.72369e-05	-0.76456	0.000151172	-0.76523	1.0244e-05
-0.76328	0.000162956	-0.53888	-1.74209e-05	-0.76369	0.000151611	-0.76462	1.0244e-05
-0.7624	0.000163687	-0.5395	-1.75436e-05	-0.76282	0.00015203	-0.7637	1.01213e-05
-0.76144	0.000164377	-0.54072	-1.76663e-05	-0.76194	0.000152269	-0.76278	1.01827e-05
-0.76047	0.000165109	-0.54164	-1.77889e-05	-0.76093	0.000152668	-0.76186	1.01827e-05
-0.75964	0.000165661	-0.54256	-1.79116e-05	-0.76029	0.000152907	-0.76094	1.0244e-05
-0.75868	0.000166254	-0.54348	-1.80343e-05	-0.759	0.000153226	-0.76002	1.04894e-05
-0.75789	0.000166807	-0.5444	-1.8157e-05	-0.75826	0.000153325	-0.7594	1.0428e-05
-0.75702	0.00016729	-0.54532	-1.84023e-05	-0.75734	0.000153545	-0.75818	1.0428e-05
-0.75601	0.0001678	-0.54624	-1.84637e-05	-0.75647	0.000153644	-0.75726	1.0428e-05
-0.75509	0.000168269	-0.54716	-1.86477e-05	-0.7555	0.000153784	-0.75634	1.03667e-05
-0.7543	0.000168725	-0.54778	-1.87704e-05	-0.75476	0.000153744	-0.75542	1.05507e-05
-0.75334	0.000169139	-0.5487	-1.89544e-05	-0.75371	0.000153903	-0.7545	1.06734e-05
-0.75256	0.000169567	-0.54962	-1.90771e-05	-0.75288	0.000153983	-0.75388	1.06734e-05
-0.75145	0.000169857	-0.55084	-1.91998e-05	-0.75187	0.000153884	-0.75266	1.06734e-05
-0.75076	0.000170119	-0.55146	-1.94451e-05	-0.75113	0.000153943	-0.75204	1.06734e-05
-0.7497	0.000170395	-0.55238	-1.95065e-05	-0.75021	0.000153924	-0.75112	1.06121e-05
-0.74786	0.000170933	-0.55299	-1.96292e-05	-0.74929	0.000153844	-0.7502	1.07348e-05
-0.74704	0.00017114	-0.55391	-1.98132e-05	-0.74842	0.000153764	-0.74898	1.08574e-05
-0.74607	0.00017143	-0.55483	-1.99359e-05	-0.74745	0.000153565	-0.74836	1.09801e-05
-0.74524	0.000171513	-0.55575	-2.01199e-05	-0.74648	0.000153425	-0.74744	1.09801e-05
-0.74428	0.000171665	-0.55667	-2.03039e-05	-0.74584	0.000153285	-0.74652	1.09188e-05
-0.74354	0.000171789	-0.5579	-2.0488e-05	-0.74474	0.000153066	-0.74591	1.08574e-05
-0.74257	0.000171816	-0.55851	-2.0672e-05	-0.74377	0.000152887	-0.74468	1.09801e-05
-0.74165	0.000171816	-0.55943	-2.09173e-05	-0.74294	0.000152767	-0.74376	1.11028e-05
-0.74078	0.000171872	-0.56066	-2.09173e-05	-0.74198	0.000152428	-0.74284	1.12255e-05
-0.73977	0.000171899	-0.56158	-2.11627e-05	-0.74119	0.000152089	-0.74192	1.12868e-05
-0.73894	0.000171858	-0.56189	-2.12854e-05	-0.74032	0.000151731	-0.741	1.11028e-05
-0.73802	0.000171734	-0.56311	-2.14694e-05	-0.7394	0.000151372	-0.74008	1.11642e-05
-0.73714	0.000171609	-0.56403	-2.17148e-05	-0.73848	0.000151053	-0.73916	1.12255e-05
-0.73609	0.000171458	-0.56526	-2.19601e-05	-0.7376	0.000150694	-0.73855	1.12868e-05
-0.73521	0.000171306	-0.56618	-2.20828e-05	-0.73668	0.000150375	-0.73732	1.14709e-05
-0.73438	0.00017103	-0.56679	-2.22668e-05	-0.73581	0.000149857	-0.7364	1.15322e-05
-0.73346	0.000170795	-0.56771	-2.24509e-05	-0.73489	0.000149478	-0.73548	1.15935e-05
-0.73268	0.000170602	-0.56863	-2.26349e-05	-0.73402	0.000148999	-0.73487	1.15322e-05
-0.73181	0.000170423	-0.56955	-2.28189e-05	-0.73314	0.000148461	-0.73395	1.14709e-05
-0.7308	0.000170147	-0.57047	-2.30643e-05	-0.73208	0.000147983	-0.73333	1.16549e-05
-0.72988	0.000169788	-0.57109	-2.32483e-05	-0.73126	0.000147385	-0.73211	1.17162e-05
-0.72896	0.000169498	-0.57231	-2.34323e-05	-0.73034	0.000146866	-0.73119	1.17776e-05
-0.72808	0.000169125	-0.57293	-2.36164e-05	-0.72942	0.000146268	-0.73027	1.19002e-05
-0.72716	0.000168753	-0.57385	-2.38617e-05	-0.72854	0.00014565	-0.72935	1.17776e-05
-0.72633	0.000168518	-0.57477	-2.41071e-05	-0.72771	0.000145112	-0.72873	1.18389e-05
-0.72541	0.000167938	-0.57569	-2.42298e-05	-0.7267	0.000144534	-0.72781	1.19002e-05
-0.7244	0.000167497	-0.57661	-2.44138e-05	-0.72583	0.000143896	-0.72689	1.20229e-05
-0.72367	0.000167	-0.57753	-2.46591e-05	-0.72491	0.000143238	-0.72597	1.21456e-05
-0.72279	0.000166475	-0.57875	-2.49045e-05	-0.72408	0.00014264	-0.72505	1.22683e-05
-0.72178	0.000165992	-0.57937	-2.52112e-05	-0.72316	0.000142082	-0.72383	1.21456e-05
-0.72086	0.00016544	-0.58029	-2.54566e-05	-0.72215	0.000141165	-0.72291	1.21456e-05
-0.72012	0.00016486	-0.5809	-2.56406e-05	-0.72132	0.000140487	-0.72199	1.23296e-05
-0.71925	0.000164308	-0.58213	-2.58246e-05	-0.7204	0.000139789	-0.72137	1.2391e-05
-0.71828	0.000163729	-0.58305	-2.607e-05	-0.71943	0.000138992	-0.72015	1.2575e-05
-0.71741	0.000163121	-0.58397	-2.6254e-05	-0.71865	0.000138254	-0.71953	1.26363e-05
-0.71644	0.0001625	-0.58458	-2.65607e-05	-0.71778	0.000137417	-0.71861	1.26363e-05
-0.71561	0.000161893	-0.5855	-2.67448e-05	-0.71695	0.000136679	-0.71769	1.26977e-05
-0.71437	0.000161272	-0.58612	-2.69901e-05	-0.71594	0.000135902	-0.71677	1.26977e-05
-0.71368	0.000160637	-0.58765	-2.72355e-05	-0.71515	0.000135064	-0.71585	1.28204e-05
-0.71299	0.000159975	-0.58857	-2.74195e-05	-0.71405	0.000134327	-0.71493	1.30044e-05
-0.71189	0.000159312	-0.58918	-2.77876e-05	-0.71336	0.000133469	-0.71401	1.31271e-05
-0.71111	0.000158595	-0.59041	-2.80329e-05	-0.7123	0.000132772	-0.71309	1.32497e-05
-0.71014	0.000157835	-0.59102	-2.82783e-05	-0.71138	0.000132014	-0.71248	1.31271e-05
-0.70931	0.000157159	-0.59194	-2.8401e-05	-0.71051	0.000131077	-0.71125	1.31271e-05
-0.70844	0.000156386	-0.59317	-2.88304e-05	-0.70968	0.0001302	-0.71033	1.33111e-05
-0.70743	0.0001556	-0.59409	-2.90144e-05	-0.70876	0.000129442	-0.70941	1.34951e-05
-0.7066	0.000154896	-0.5947	-2.92598e-05	-0.70775	0.000128446	-0.7088	1.36791e-05
-0.70563	0.000154123	-0.59562	-2.95051e-05	-0.70692	0.000127588	-0.70757	1.37405e-05
-0.70462	0.000153405	-0.59654	-2.97505e-05	-0.706	0.000126751	-0.70665	1.37405e-05
-0.70374	0.000152577	-0.59746	-2.99958e-05	-0.70517	0.000125894	-0.70604	1.38018e-05
-0.70292	0.000151901	-0.59808	-3.03025e-05	-0.70439	0.000125037	-0.70512	1.38632e-05
-0.70204	0.000150893	-0.5993	-3.06093e-05	-0.70324	0.000124179	-0.7042	1.40472e-05
-0.70108	0.000150079	-0.59992	-3.08546e-05	-0.70158	0.000122305	-0.70328	1.42312e-05
-0.70006	0.000149278	-0.60114	-3.11e-05	-0.70052	0.000121428	-0.70236	1.44152e-05
-0.69933	0.000148409	-0.60176	-3.14067e-05	-0.69974	0.000120471	-0.70113	1.44152e-05
-0.69859	0.000147581	-0.60298	-3.17134e-05	-0.69873	0.000119574	-0.70052	1.45379e-05
-0.69758	0.000146753	-0.6036	-3.20201e-05	-0.69781	0.000118697	-0.6996	1.45379e-05
-0.69661	0.000145911	-0.60452	-3.22655e-05	-0.69698	0.00011792	-0.69868	1.47833e-05
-0.69579	0.000145028	-0.60574	-3.25722e-05	-0.69615	0.000117062	-0.69776	1.50286e-05
-0.69491	0.000144103	-0.60636	-3.28789e-05	-0.69519	0.000116006	-0.69714	1.52127e-05
-0.69395	0.000143233	-0.60759	-3.31243e-05	-0.69431	0.000115288	-0.69622	1.52127e-05
-0.69293	0.00014246	-0.6082	-3.3431e-05	-0.69353	0.000114232	-0.695	1.53354e-05
-0.69215	0.00014155	-0.60912	-3.37377e-05	-0.69252	0.000113314	-0.69438	1.53354e-05
-0.69109	0.000140597	-0.61004	-3.3983e-05	-0.69165	0.000112397	-0.69316	1.55807e-05
-0.69027	0.000139714	-0.61096	-3.43511e-05	-0.69082	0.0001116	-0.69254	1.58874e-05
-0.68958	0.000138817	-0.61188	-3.45964e-05	-0.68985	0.000110683	-0.69162	1.59488e-05
-0.68833	0.000137865	-0.61249	-3.49031e-05	-0.68893	0.000109646	-0.6907	1.61328e-05
-0.68755	0.000136967	-0.61372	-3.52712e-05	-0.6881	0.000108789	-0.68948	1.61941e-05
-0.68681	0.000136057	-0.61433	-3.55779e-05	-0.68714	0.000107912	-0.68886	1.62555e-05
-0.68585	0.000135159	-0.61525	-3.59459e-05	-0.68631	0.000106975	-0.68825	1.65008e-05
-0.68502	0.000134276	-0.61648	-3.62527e-05	-0.68553	0.000106138	-0.68702	1.68075e-05
-0.6841	0.000133365	-0.61709	-3.65594e-05	-0.68461	0.00010526	-0.6861	1.69916e-05
-0.6829	0.000132537	-0.61801	-3.68047e-05	-0.68359	0.000104343	-0.68518	1.71142e-05
-0.68217	0.000131626	-0.61893	-3.71114e-05	-0.68258	0.000103526	-0.68457	1.72369e-05
-0.68148	0.000130715	-0.61985	-3.74181e-05	-0.68171	0.000102689	-0.68365	1.73596e-05
-0.68056	0.000129804	-0.62077	-3.77862e-05	-0.68088	0.000101792	-0.68242	1.76663e-05
-0.67945	0.000128811	-0.62169	-3.80929e-05	-0.68001	0.000100954	-0.6815	1.7789e-05
-0.67863	0.000127927	-0.62261	-3.84609e-05	-0.67913	0.000100117	-0.68089	1.80957e-05
-0.67766	0.000127003	-0.62353	-3.8829e-05	-0.67807	9.93196e-05	-0.67997	1.83411e-05
-0.67683	0.000126064	-0.62445	-3.91357e-05	-0.67725	9.84225e-05	-0.67874	1.85251e-05
-0.676	0.000125098	-0.62537	-3.94424e-05	-0.67628	9.7645e-05	-0.67813	1.86478e-05
-0.67499	0.000124284	-0.62599	-3.98104e-05	-0.67545	9.67479e-05	-0.67721	1.87705e-05
-0.67412	0.000123387	-0.62721	-4.01171e-05	-0.67453	9.59704e-05	-0.67598	1.90772e-05
-0.67324	0.000122476	-0.62813	-4.05465e-05	-0.67361	9.51531e-05	-0.67537	1.94452e-05
-0.67223	0.000121537	-0.62875	-4.08533e-05	-0.67274	9.43557e-05	-0.67414	1.96292e-05
-0.67145	0.000120681	-0.63059	-4.15893e-05	-0.67182	9.36579e-05	-0.67322	1.98133e-05
-0.67048	0.000119881	-0.6312	-4.18961e-05	-0.67099	9.28804e-05	-0.67261	1.99973e-05
-0.66956	0.00011886	-0.63243	-4.22028e-05	-0.66998	9.21229e-05	-0.67169	2.02427e-05
-0.66869	0.000117894	-0.63335	-4.26321e-05	-0.66915	9.14251e-05	-0.67015	2.0488e-05
-0.66781	0.000116983	-0.63427	-4.30002e-05	-0.66818	9.07074e-05	-0.66923	2.07947e-05
-0.66694	0.000116044	-0.63488	-4.33682e-05	-0.66745	8.991e-05	-0.66831	2.11628e-05
-0.66611	0.000115161	-0.63611	-4.37976e-05	-0.66648	8.92122e-05	-0.66709	2.13468e-05
-0.66519	0.000114278	-0.63703	-4.41657e-05	-0.66547	8.85145e-05	-0.66617	2.14695e-05
-0.66427	0.000113422	-0.63795	-4.45337e-05	-0.66473	8.78167e-05	-0.66555	2.16535e-05
-0.66344	0.000112552	-0.63887	-4.49018e-05	-0.66381	8.70791e-05	-0.66463	2.20215e-05
-0.66248	0.000111641	-0.63979	-4.52698e-05	-0.66285	8.63814e-05	-0.66371	2.24509e-05
-0.66156	0.000110758	-0.64071	-4.56992e-05	-0.66197	8.57833e-05	-0.66279	2.26963e-05
-0.66064	0.000109902	-0.64132	-4.60059e-05	-0.66101	8.51254e-05	-0.66187	2.29417e-05
-0.65958	0.000109047	-0.64255	-4.64353e-05	-0.66013	8.45274e-05	-0.66126	2.30644e-05
-0.65875	0.000108108	-0.64347	-4.6742e-05	-0.65926	8.38495e-05	-0.66003	2.33711e-05
-0.65797	0.000107266	-0.64439	-4.71714e-05	-0.65838	8.32116e-05	-0.65942	2.36778e-05
-0.657	0.000106438	-0.64531	-4.75394e-05	-0.65746	8.26335e-05	-0.65819	2.40458e-05
-0.65608	0.000105555	-0.64623	-4.79688e-05	-0.65659	8.20553e-05	-0.65727	2.44139e-05
-0.65535	0.000104672	-0.64684	-4.83982e-05	-0.65572	8.15171e-05	-0.65635	2.47819e-05
-0.65438	0.000103816	-0.64776	-4.88276e-05	-0.65479	8.10187e-05	-0.65543	2.49659e-05
-0.65355	0.00010296	-0.64899	-4.9257e-05	-0.65378	8.02412e-05	-0.65482	2.52113e-05
-0.65263	0.000102146	-0.6496	-4.96864e-05	-0.65309	7.97229e-05	-0.6539	2.5518e-05
-0.65167	0.000101304	-0.65052	-5.00544e-05	-0.65199	7.92444e-05	-0.65298	2.5886e-05
-0.65079	0.00010049	-0.65144	-5.04838e-05	-0.65116	7.87659e-05	-0.65206	2.63768e-05
-0.64987	9.97444e-05	-0.65236	-5.08519e-05	-0.65033	7.83672e-05	-0.65083	2.66835e-05
-0.64891	9.89439e-05	-0.65359	-5.13426e-05	-0.64932	7.77094e-05	-0.64991	2.69289e-05
-0.64799	9.8102e-05	-0.6542	-5.16493e-05	-0.64849	7.72508e-05	-0.64899	2.72356e-05
-0.6472	9.72739e-05	-0.65512	-5.214e-05	-0.64757	7.67724e-05	-0.64838	2.74196e-05
-0.6461	9.64458e-05	-0.65574	-5.26308e-05	-0.64665	7.63138e-05	-0.64715	2.77876e-05
-0.64536	9.56315e-05	-0.65696	-5.30602e-05	-0.64569	7.58553e-05	-0.64684	2.82784e-05
-0.64435	9.48034e-05	-0.65758	-5.36122e-05	-0.64481	7.53968e-05	-0.64562	2.85851e-05
-0.64366	9.39892e-05	-0.6585	-5.40416e-05	-0.64408	7.48984e-05	-0.64439	2.89531e-05
-0.64265	9.32576e-05	-0.65942	-5.44097e-05	-0.64302	7.44798e-05	-0.64408	2.91985e-05
-0.64173	9.254e-05	-0.66034	-5.48391e-05	-0.6421	7.39614e-05	-0.64286	2.95052e-05
-0.64086	9.1698e-05	-0.66157	-5.52685e-05	-0.64141	7.36824e-05	-0.64194	2.98732e-05
-0.64003	9.09941e-05	-0.66249	-5.56978e-05	-0.6403	7.32836e-05	-0.64132	3.03026e-05
-0.63897	9.02074e-05	-0.6631	-5.62499e-05	-0.63943	7.2865e-05	-0.6401	3.06707e-05
-0.63819	8.93932e-05	-0.66402	-5.6618e-05	-0.63846	7.23865e-05	-0.63948	3.11001e-05
-0.63722	8.87307e-05	-0.66494	-5.717e-05	-0.63768	7.20676e-05	-0.63856	3.13454e-05
-0.63639	8.79716e-05	-0.66586	-5.75994e-05	-0.63676	7.17685e-05	-0.63764	3.16521e-05
-0.63547	8.72263e-05	-0.66678	-5.81515e-05	-0.63598	7.14695e-05	-0.63672	3.20815e-05
-0.63446	8.64948e-05	-0.6677	-5.85809e-05	-0.63501	7.11106e-05	-0.6355	3.25109e-05
-0.63359	8.57634e-05	-0.66831	-5.90716e-05	-0.634	7.07917e-05	-0.63488	3.30016e-05
-0.6328	8.50043e-05	-0.66954	-5.95623e-05	-0.63313	7.04528e-05	-0.63366	3.33083e-05
-0.63184	8.42866e-05	-0.67046	-6.00531e-05	-0.63234	7.01338e-05	-0.63304	3.35537e-05
-0.63078	8.35413e-05	-0.67138	-6.06051e-05	-0.63129	6.97949e-05	-0.63181	3.38604e-05
-0.63004	8.29754e-05	-0.6723	-6.12185e-05	-0.63041	6.95357e-05	-0.6312	3.42285e-05
-0.62922	8.22439e-05	-0.67291	-6.16479e-05	-0.62954	6.91968e-05	-0.63028	3.46578e-05
-0.62825	8.14848e-05	-0.67414	-6.21387e-05	-0.62866	6.89775e-05	-0.62936	3.51486e-05
-0.62733	8.08914e-05	-0.67475	-6.26294e-05	-0.62774	6.86984e-05	-0.62875	3.55166e-05
-0.6265	8.02565e-05	-0.67567	-6.31815e-05	-0.62682	6.83994e-05	-0.62752	3.58233e-05
-0.62554	7.95664e-05	-0.67659	-6.36722e-05	-0.626	6.81801e-05	-0.6266	3.60687e-05
-0.62466	7.89039e-05	-0.67751	-6.42856e-05	-0.62512	6.7901e-05	-0.62568	3.64368e-05
-0.62383	7.82415e-05	-0.67874	-6.4899e-05	-0.62416	6.76817e-05	-0.62476	3.68048e-05
-0.62273	7.76066e-05	-0.67935	-6.53898e-05	-0.62245	6.72431e-05	-0.62384	3.73569e-05
-0.6219	7.69717e-05	-0.68027	-6.60032e-05	-0.62158	6.70039e-05	-0.62323	3.77249e-05
-0.62094	7.6392e-05	-0.68119	-6.65552e-05	-0.62043	6.68045e-05	-0.622	3.81543e-05
-0.62015	7.56606e-05	-0.68211	-6.71073e-05	-0.61969	6.67248e-05	-0.62139	3.83997e-05
-0.61919	7.50395e-05	-0.68303	-6.76594e-05	-0.61882	6.63659e-05	-0.62047	3.87064e-05
-0.61845	7.4515e-05	-0.68395	-6.83341e-05	-0.61785	6.61467e-05	-0.61955	3.90744e-05
-0.61758	7.37973e-05	-0.68457	-6.88862e-05	-0.61689	6.60071e-05	-0.61863	3.95038e-05
-0.61661	7.32729e-05	-0.68549	-6.94996e-05	-0.6161	6.57679e-05	-0.6174	3.99332e-05
-0.6156	7.26932e-05	-0.68672	-7.00517e-05	-0.61514	6.55685e-05	-0.61679	4.03626e-05
-0.61477	7.21273e-05	-0.68764	-7.07264e-05	-0.61426	6.5429e-05	-0.61556	4.06693e-05
-0.6138	7.16029e-05	-0.68825	-7.13398e-05	-0.61339	6.53094e-05	-0.61495	4.08533e-05
-0.61288	7.09542e-05	-0.68917	-7.20146e-05	-0.61261	6.51499e-05	-0.61403	4.12827e-05
-0.61196	7.03469e-05	-0.6904	-7.25667e-05	-0.6116	6.50303e-05	-0.61311	4.17121e-05
-0.611	6.97811e-05	-0.69101	-7.31801e-05	-0.61058	6.48708e-05	-0.61219	4.20802e-05
-0.61022	6.91876e-05	-0.69193	-7.39162e-05	-0.60976	6.4811e-05	-0.61127	4.25709e-05
-0.60943	6.87321e-05	-0.69285	-7.45909e-05	-0.60888	6.44721e-05	-0.61065	4.28162e-05
-0.60856	6.81939e-05	-0.69377	-7.52044e-05	-0.60805	6.44123e-05	-0.60973	4.30616e-05
-0.60759	6.76004e-05	-0.695	-7.58791e-05	-0.60704	6.42328e-05	-0.60912	4.34296e-05
-0.60663	6.70897e-05	-0.69561	-7.66152e-05	-0.60626	6.40933e-05	-0.6082	4.37977e-05
-0.6058	6.65929e-05	-0.69653	-7.729e-05	-0.6052	6.38939e-05	-0.60666	4.42271e-05
-0.60488	6.60822e-05	-0.69714	-7.79647e-05	-0.60428	6.39737e-05	-0.60574	4.46565e-05
-0.60391	6.55992e-05	-0.69806	-7.87008e-05	-0.60336	6.37344e-05	-0.60513	4.49018e-05
-0.60299	6.50333e-05	-0.69898	-7.94369e-05	-0.60272	6.36148e-05	-0.60452	4.51472e-05
-0.60212	6.46193e-05	-0.70021	-8.0173e-05	-0.60166	6.3555e-05	-0.60329	4.55153e-05
-0.60124	6.41086e-05	-0.70082	-8.08478e-05	-0.60074	6.34553e-05	-0.60237	4.57606e-05
-0.60019	6.36255e-05	-0.70174	-8.16452e-05	-0.59982	6.33357e-05	-0.60176	4.62513e-05
-0.5994	6.31701e-05	-0.70236	-8.23813e-05	-0.59904	6.32161e-05	-0.60053	4.64967e-05
-0.59848	6.2687e-05	-0.70389	-8.31787e-05	-0.59812	6.32161e-05	-0.59961	4.69261e-05
-0.59766	6.22454e-05	-0.70481	-8.39148e-05	-0.59715	6.30766e-05	-0.59869	4.71101e-05
-0.59678	6.17485e-05	-0.70542	-8.47736e-05	-0.59641	6.29171e-05	-0.59777	4.73555e-05
-0.59591	6.13207e-05	-0.70634	-8.55097e-05	-0.59549	6.28573e-05	-0.59685	4.76622e-05
-0.59494	6.08928e-05	-0.70757	-8.63071e-05	-0.59444	6.28573e-05	-0.59593	4.80916e-05
-0.59402	6.04788e-05	-0.70849	-8.71659e-05	-0.59356	6.27975e-05	-0.59532	4.83983e-05
-0.5931	6.01751e-05	-0.71002	-8.88835e-05	-0.59269	6.28174e-05	-0.5944	4.87663e-05
-0.59218	5.95955e-05	-0.71064	-8.96809e-05	-0.59186	6.25981e-05	-0.59348	4.89504e-05
-0.59131	5.91952e-05	-0.71187	-9.0601e-05	-0.59066	6.24984e-05	-0.59256	4.91957e-05
-0.59039	5.88502e-05	-0.71279	-9.14598e-05	-0.58997	6.25383e-05	-0.59072	4.94411e-05
-0.58938	5.83671e-05	-0.71371	-9.24413e-05	-0.5891	6.24785e-05	-0.5898	4.97478e-05
-0.58864	5.79669e-05	-0.71432	-9.33e-05	-0.58813	6.25184e-05	-0.58888	5.01772e-05
-0.5879	5.75528e-05	-0.71524	-9.42815e-05	-0.58717	6.22991e-05	-0.58796	5.04226e-05
-0.58684	5.7125e-05	-0.71616	-9.51403e-05	-0.58639	6.22592e-05	-0.58704	5.06066e-05
-0.58597	5.68213e-05	-0.71739	-9.61217e-05	-0.58546	6.21994e-05	-0.58612	5.0852e-05
-0.58523	5.64349e-05	-0.718	-9.71032e-05	-0.5845	6.21994e-05	-0.5852	5.10973e-05
-0.58413	5.61313e-05	-0.71892	-9.8146e-05	-0.58367	6.21595e-05	-0.58428	5.13427e-05
-0.58307	5.57172e-05	-0.71984	-9.90661e-05	-0.58266	6.20399e-05	-0.58336	5.16494e-05
-0.58243	5.5386e-05	-0.72076	-0.000100109	-0.58183	6.19602e-05	-0.58244	5.20174e-05
-0.58151	5.50685e-05	-0.72199	-0.00010109	-0.581	6.19402e-05	-0.58182	5.21401e-05
-0.58045	5.47097e-05	-0.72291	-0.000102133	-0.58008	6.20997e-05	-0.58059	5.23855e-05
-0.57971	5.43785e-05	-0.72352	-0.000103176	-0.57902	6.19801e-05	-0.57967	5.25082e-05
-0.5787	5.3992e-05	-0.72413	-0.000104219	-0.57824	6.19004e-05	-0.57875	5.28149e-05
-0.57787	5.38126e-05	-0.72505	-0.000105323	-0.57737	6.18804e-05	-0.57814	5.31216e-05
-0.57705	5.33709e-05	-0.72628	-0.000106427	-0.57649	6.18605e-05	-0.57691	5.33669e-05
-0.57608	5.30121e-05	-0.7272	-0.00010747	-0.57553	6.17409e-05	-0.5763	5.34896e-05
-0.57521	5.27085e-05	-0.72812	-0.000108635	-0.57479	6.17409e-05	-0.57538	5.37963e-05
-0.57438	5.24048e-05	-0.72873	-0.000109739	-0.57387	6.16811e-05	-0.57446	5.37963e-05
-0.57337	5.21426e-05	-0.72996	-0.000110844	-0.57286	6.1701e-05	-0.57354	5.4103e-05
-0.57245	5.18528e-05	-0.73057	-0.000112009	-0.57194	6.16412e-05	-0.57262	5.43484e-05
-0.57157	5.16181e-05	-0.73149	-0.000113236	-0.57107	6.16212e-05	-0.57201	5.45938e-05
-0.57079	5.13283e-05	-0.73241	-0.00011434	-0.57019	6.16013e-05	-0.57078	5.47778e-05
-0.56978	5.10385e-05	-0.73364	-0.000115567	-0.56936	6.15814e-05	-0.57017	5.49005e-05
-0.5689	5.07348e-05	-0.73425	-0.000116855	-0.5684	6.16013e-05	-0.56894	5.49618e-05
-0.56789	5.04864e-05	-0.73517	-0.000118082	-0.56743	6.16013e-05	-0.56833	5.51458e-05
-0.56702	5.02656e-05	-0.73579	-0.00011937	-0.56642	6.16013e-05	-0.56741	5.53912e-05
-0.56605	4.99895e-05	-0.73702	-0.000120597	-0.56564	6.15415e-05	-0.56649	5.56979e-05
-0.56531	4.96859e-05	-0.73794	-0.000121946	-0.56485	6.14817e-05	-0.56557	5.58819e-05
-0.56439	4.94789e-05	-0.73886	-0.000123173	-0.56398	6.1402e-05	-0.56465	5.59433e-05
-0.56347	4.92304e-05	-0.73978	-0.000124523	-0.56297	6.14618e-05	-0.56373	5.60046e-05
-0.5626	4.90234e-05	-0.7407	-0.000125872	-0.56214	6.14219e-05	-0.56281	5.61273e-05
-0.56173	4.8775e-05	-0.74162	-0.00012716	-0.56117	6.14817e-05	-0.56189	5.63113e-05
-0.56076	4.85818e-05	-0.74254	-0.000128571	-0.5603	6.1382e-05	-0.56097	5.65567e-05
-0.55984	4.83747e-05	-0.74315	-0.000129921	-0.55943	6.1402e-05	-0.56005	5.67407e-05
-0.55892	4.81401e-05	-0.74407	-0.000131332	-0.55851	6.1382e-05	-0.55913	5.67407e-05
-0.55805	4.79331e-05	-0.74499	-0.000132681	-0.55754	6.13222e-05	-0.55821	5.69247e-05
-0.55717	4.77123e-05	-0.74622	-0.000134092	-0.55671	6.13222e-05	-0.55759	5.69247e-05
-0.55621	4.74776e-05	-0.74683	-0.000135564	-0.55575	6.12824e-05	-0.55637	5.70474e-05
-0.55529	4.73948e-05	-0.74775	-0.000137036	-0.55501	6.12624e-05	-0.55544	5.71701e-05
-0.55441	4.70636e-05	-0.74898	-0.000138509	-0.55395	6.12425e-05	-0.55483	5.73541e-05
-0.55358	4.69256e-05	-0.7499	-0.000140042	-0.55312	6.11827e-05	-0.5536	5.74155e-05
-0.55266	4.67323e-05	-0.75051	-0.000141514	-0.5522	6.11627e-05	-0.55268	5.74155e-05
-0.55174	4.65391e-05	-0.75143	-0.000142986	-0.55119	6.11428e-05	-0.55176	5.74768e-05
-0.55082	4.63873e-05	-0.75204	-0.000144459	-0.55036	6.11627e-05	-0.55084	5.76608e-05
-0.54986	4.62079e-05	-0.75327	-0.000145931	-0.54953	6.1083e-05	-0.54992	5.77222e-05
-0.54917	4.60561e-05	-0.75419	-0.000147403	-0.54866	6.10631e-05	-0.54962	5.79062e-05
-0.54815	4.58766e-05	-0.75511	-0.000148998	-0.54769	6.10631e-05	-0.54839	5.79675e-05
-0.54723	4.57524e-05	-0.75572	-0.000150654	-0.54677	6.10431e-05	-0.54747	5.80289e-05
-0.54618	4.55868e-05	-0.75664	-0.000152249	-0.5459	6.10631e-05	-0.54686	5.80289e-05
-0.54539	4.5504e-05	-0.75787	-0.000153844	-0.54507	6.10033e-05	-0.54563	5.80289e-05
-0.54452	4.5228e-05	-0.75848	-0.000155439	-0.54411	6.09434e-05	-0.54471	5.80902e-05
-0.54355	4.51038e-05	-0.75971	-0.000157095	-0.54319	6.09235e-05	-0.5441	5.82742e-05
-0.54286	4.49105e-05	-0.76063	-0.00015869	-0.54231	6.09036e-05	-0.54287	5.83969e-05
-0.54199	4.47587e-05	-0.76155	-0.000160285	-0.54144	6.08438e-05	-0.54195	5.83969e-05
-0.54102	4.46897e-05	-0.76247	-0.000161941	-0.54052	6.08238e-05	-0.54103	5.83356e-05
-0.54015	4.45241e-05	-0.76309	-0.000163597	-0.5396	6.07441e-05	-0.54011	5.83356e-05
-0.53918	4.43723e-05	-0.76431	-0.000165253	-0.53872	6.07042e-05	-0.53919	5.83969e-05
-0.53826	4.42619e-05	-0.76493	-0.000167032	-0.53794	6.06444e-05	-0.53858	5.8581e-05
-0.53734	4.41514e-05	-0.76585	-0.00016875	-0.53684	6.06245e-05	-0.53735	5.8581e-05
-0.53647	4.40548e-05	-0.76677	-0.000170345	-0.53606	6.07042e-05	-0.53643	5.86423e-05
-0.5355	4.3903e-05	-0.76769	-0.000172124	-0.53518	6.05846e-05	-0.53582	5.8581e-05
-0.53463	4.37788e-05	-0.7683	-0.000173903	-0.53426	6.05647e-05	-0.5349	5.84583e-05
-0.53385	4.3627e-05	-0.76922	-0.000175559	-0.53339	6.05049e-05	-0.53428	5.85196e-05
-0.53279	4.35718e-05	-0.77014	-0.000177276	-0.53247	6.04052e-05	-0.53306	5.8581e-05
-0.53196	4.34062e-05	-0.77106	-0.000179116	-0.5315	6.04251e-05	-0.53183	5.86423e-05
-0.53122	4.33095e-05	-0.77229	-0.000180773	-0.53063	6.03254e-05	-0.53122	5.87036e-05
-0.53021	4.31715e-05	-0.7729	-0.000182613	-0.52961	6.02856e-05	-0.5303	5.87036e-05
-0.52929	4.31163e-05	-0.77382	-0.000184331	-0.52869	6.02457e-05	-0.52937	5.8581e-05
-0.52842	4.30197e-05	-0.77505	-0.000185987	-0.52791	6.01859e-05	-0.52876	5.85196e-05
-0.5275	4.28541e-05	-0.77566	-0.000187827	-0.52695	6.00663e-05	-0.52753	5.8581e-05
-0.52667	4.27713e-05	-0.77658	-0.000189606	-0.52607	6.00264e-05	-0.52661	5.87036e-05
-0.52589	4.26747e-05	-0.77719	-0.000191446	-0.52529	6.00463e-05	-0.52569	5.87036e-05
-0.52469	4.26747e-05	-0.77842	-0.000193164	-0.52428	5.99865e-05	-0.52508	5.86423e-05
-0.52386	4.24952e-05	-0.77903	-0.000194943	-0.5234	5.98669e-05	-0.52416	5.8581e-05
-0.52313	4.23848e-05	-0.78026	-0.000196721	-0.52253	5.98669e-05	-0.52293	5.85196e-05
-0.52202	4.22744e-05	-0.78087	-0.0001985	-0.52156	5.9847e-05	-0.52232	5.83969e-05
-0.5212	4.21916e-05	-0.78179	-0.000200279	-0.52069	5.96875e-05	-0.5214	5.85196e-05
-0.52041	4.21364e-05	-0.78302	-0.000202058	-0.51982	5.96875e-05	-0.52048	5.85196e-05
-0.5194	4.20122e-05	-0.78394	-0.000203837	-0.51894	5.96277e-05	-0.51956	5.83969e-05
-0.51857	4.1888e-05	-0.78486	-0.000205677	-0.51797	5.96277e-05	-0.51833	5.83356e-05
-0.51761	4.18604e-05	-0.78578	-0.000207395	-0.51705	5.94881e-05	-0.51772	5.82742e-05
-0.51664	4.17776e-05	-0.78639	-0.000209174	-0.51623	5.95081e-05	-0.5168	5.82129e-05
-0.51581	4.17086e-05	-0.78762	-0.000210953	-0.51535	5.93685e-05	-0.51588	5.82742e-05
-0.5148	4.16396e-05	-0.78824	-0.00021267	-0.51443	5.93087e-05	-0.51496	5.82742e-05
-0.51406	4.15705e-05	-0.78916	-0.00021451	-0.5136	5.92688e-05	-0.51435	5.82129e-05
-0.51305	4.14739e-05	-0.79038	-0.000216228	-0.51259	5.91692e-05	-0.51312	5.80902e-05
-0.51213	4.14325e-05	-0.791	-0.000217946	-0.51172	5.91293e-05	-0.51251	5.79675e-05
-0.51121	4.13359e-05	-0.79192	-0.000219724	-0.51094	5.90695e-05	-0.51128	5.79062e-05
-0.51048	4.12669e-05	-0.79284	-0.000221442	-0.51002	5.90296e-05	-0.51067	5.79062e-05
-0.5096	4.11703e-05	-0.79376	-0.000223098	-0.509	5.89299e-05	-0.50944	5.79062e-05
-0.50864	4.10875e-05	-0.79468	-0.000224816	-0.50813	5.88303e-05	-0.50852	5.79062e-05
-0.50772	4.10047e-05	-0.7956	-0.000226595	-0.50716	5.87306e-05	-0.50791	5.77835e-05
-0.5068	4.09495e-05	-0.79682	-0.000228251	-0.50624	5.87107e-05	-0.50668	5.75995e-05
-0.50601	4.08529e-05	-0.79744	-0.000229907	-0.50528	5.8611e-05	-0.50607	5.75995e-05
-0.50505	4.07839e-05	-0.79836	-0.000231625	-0.50463	5.85113e-05	-0.50515	5.74768e-05
-0.50413	4.07424e-05	-0.79897	-0.000233342	-0.50362	5.84116e-05	-0.50423	5.75381e-05
-0.50316	4.0701e-05	-0.79989	-0.000234876	-0.50275	5.83717e-05	-0.5033	5.75381e-05
-0.50224	4.06458e-05	-0.80081	-0.000236471	-0.50183	5.83319e-05	-0.50238	5.74155e-05
-0.50141	4.05354e-05	-0.80173	-0.000238004	-0.50086	5.82721e-05	-0.50146	5.72928e-05
-0.50054	4.0494e-05	-0.80265	-0.00023966	-0.49994	5.82123e-05	-0.50054	5.70474e-05
-0.49948	4.04388e-05	-0.80326	-0.000241194	-0.49902	5.82322e-05	-0.49962	5.70474e-05
-0.49879	4.03836e-05	-0.80418	-0.000242789	-0.49824	5.7973e-05	-0.4987	5.70474e-05
-0.49787	4.02594e-05	-0.80541	-0.000244261	-0.49723	5.78733e-05	-0.49778	5.70474e-05
-0.49704	4.01904e-05	-0.80633	-0.000245794	-0.4964	5.77936e-05	-0.49717	5.68634e-05
-0.49598	4.01352e-05	-0.80756	-0.000247144	-0.49557	5.76939e-05	-0.49594	5.68021e-05
-0.49511	4.008e-05	-0.80817	-0.000248616	-0.49456	5.76142e-05	-0.49502	5.65567e-05
-0.49424	4.00662e-05	-0.80878	-0.000250088	-0.49378	5.74946e-05	-0.49441	5.6434e-05
-0.49336	3.99834e-05	-0.81001	-0.000251377	-0.4929	5.74746e-05	-0.49318	5.64953e-05
-0.4924	3.99696e-05	-0.81062	-0.000252726	-0.49194	5.7375e-05	-0.49257	5.64953e-05
-0.49148	3.98591e-05	-0.81185	-0.000254137	-0.49106	5.73151e-05	-0.49165	5.63727e-05
-0.49051	3.98315e-05	-0.81277	-0.000255425	-0.49	5.72753e-05	-0.49073	5.625e-05
-0.48973	3.98039e-05	-0.81369	-0.000256713	-0.48918	5.72155e-05	-0.49012	5.6066e-05
-0.48876	3.97211e-05	-0.81492	-0.00025794	-0.48844	5.70959e-05	-0.48889	5.59433e-05
-0.48803	3.96521e-05	-0.81523	-0.000259044	-0.48743	5.71158e-05	-0.48797	5.58819e-05
-0.48701	3.95417e-05	-0.81615	-0.000260271	-0.48651	5.68766e-05	-0.48705	5.58819e-05
-0.48605	3.95279e-05	-0.81707	-0.000261314	-0.48559	5.67769e-05	-0.48613	5.57593e-05
-0.48536	3.95555e-05	-0.81799	-0.000262357	-0.48471	5.65975e-05	-0.48521	5.56979e-05
-0.48434	3.94175e-05	-0.81891	-0.000263338	-0.48393	5.66573e-05	-0.48429	5.54525e-05
-0.48338	3.94037e-05	-0.81983	-0.000264258	-0.48283	5.65377e-05	-0.48368	5.53299e-05
-0.4825	3.93209e-05	-0.82075	-0.000265178	-0.48195	5.64778e-05	-0.48245	5.52685e-05
-0.48158	3.92795e-05	-0.82167	-0.000265976	-0.48122	5.63582e-05	-0.48184	5.52072e-05
-0.48071	3.92381e-05	-0.82228	-0.000266835	-0.4803	5.6438e-05	-0.48092	5.52072e-05
-0.47979	3.91967e-05	-0.82351	-0.000267632	-0.47947	5.61988e-05	-0.47969	5.50845e-05
-0.47887	3.90724e-05	-0.82412	-0.000268368	-0.47846	5.60991e-05	-0.47908	5.47778e-05
-0.47795	3.90448e-05	-0.82535	-0.000269165	-0.47758	5.59795e-05	-0.47815	5.47164e-05
-0.47698	3.89758e-05	-0.82627	-0.000269718	-0.47657	5.58399e-05	-0.47723	5.45324e-05
-0.4762	3.8962e-05	-0.82719	-0.00027027	-0.4756	5.58399e-05	-0.47631	5.46551e-05
-0.47537	3.8893e-05	-0.8278	-0.000270822	-0.47478	5.57402e-05	-0.47509	5.45324e-05
-0.47436	3.88102e-05	-0.82903	-0.000271251	-0.47381	5.57801e-05	-0.47447	5.44097e-05
-0.47353	3.8755e-05	-0.82995	-0.000271558	-0.47303	5.55409e-05	-0.47355	5.42871e-05
-0.47271	3.87412e-05	-0.83056	-0.000271926	-0.47211	5.54213e-05	-0.47263	5.40417e-05
-0.47174	3.8686e-05	-0.83179	-0.000272171	-0.47128	5.53216e-05	-0.47202	5.39804e-05
-0.47082	3.8686e-05	-0.83271	-0.000272294	-0.47027	5.53216e-05	-0.47079	5.3919e-05
-0.46981	3.86998e-05	-0.83332	-0.000272539	-0.46939	5.5182e-05	-0.47018	5.38577e-05
-0.46903	3.8548e-05	-0.83424	-0.000272662	-0.46875	5.51023e-05	-0.46895	5.36736e-05
-0.46815	3.85066e-05	-0.83516	-0.000272662	-0.4676	5.50624e-05	-0.46803	5.36123e-05
-0.46723	3.84928e-05	-0.83608	-0.000272478	-0.46677	5.49428e-05	-0.46711	5.33669e-05
-0.46636	3.841e-05	-0.837	-0.000272294	-0.46585	5.49627e-05	-0.4665	5.32443e-05
-0.46548	3.83272e-05	-0.83792	-0.000272048	-0.46498	5.47833e-05	-0.46558	5.32443e-05
-0.46442	3.82996e-05	-0.83853	-0.000271742	-0.46396	5.46836e-05	-0.46466	5.31216e-05
-0.4636	3.82443e-05	-0.83976	-0.000271374	-0.46304	5.4564e-05	-0.46374	5.29989e-05
-0.46281	3.82029e-05	-0.84068	-0.000270883	-0.46217	5.44843e-05	-0.46282	5.28149e-05
-0.4618	3.82029e-05	-0.8416	-0.000270331	-0.4612	5.43846e-05	-0.4619	5.26922e-05
-0.46093	3.81477e-05	-0.84252	-0.000269656	-0.46042	5.4265e-05	-0.46098	5.25695e-05
-0.46005	3.80925e-05	-0.84314	-0.00026892	-0.45946	5.4245e-05	-0.46006	5.23855e-05
-0.45913	3.80649e-05	-0.84436	-0.000268061	-0.45872	5.41852e-05	-0.45914	5.23855e-05
-0.45808	3.79821e-05	-0.84498	-0.000267264	-0.45775	5.40258e-05	-0.45853	5.23855e-05
-0.45716	3.79269e-05	-0.8459	-0.000266221	-0.45693	5.3946e-05	-0.4573	5.22015e-05
-0.45633	3.79407e-05	-0.84682	-0.000265117	-0.45591	5.38663e-05	-0.45669	5.20174e-05
-0.4555	3.78717e-05	-0.84743	-0.000264074	-0.45499	5.37267e-05	-0.45546	5.18334e-05
-0.45458	3.77889e-05	-0.84866	-0.000262847	-0.45407	5.37068e-05	-0.45485	5.16494e-05
-0.45371	3.77475e-05	-0.84958	-0.000261559	-0.45315	5.3627e-05	-0.45362	5.17107e-05
-0.45283	3.77061e-05	-0.8505	-0.000260087	-0.45237	5.34476e-05	-0.453	5.1588e-05
-0.45191	3.76095e-05	-0.85172	-0.000258492	-0.45145	5.33679e-05	-0.45208	5.14654e-05
-0.45113	3.75957e-05	-0.85234	-0.000256897	-0.45048	5.33081e-05	-0.45116	5.13427e-05
-0.45016	3.75957e-05	-0.85295	-0.000255241	-0.44956	5.32682e-05	-0.45024	5.10973e-05
-0.44915	3.75267e-05	-0.85418	-0.000253523	-0.44878	5.31486e-05	-0.44932	5.09133e-05
-0.44823	3.75267e-05	-0.85479	-0.000251622	-0.44782	5.3029e-05	-0.44871	5.09746e-05
-0.44754	3.74162e-05	-0.85602	-0.000249782	-0.44699	5.30688e-05	-0.44748	5.0852e-05
-0.44657	3.73749e-05	-0.85694	-0.000247635	-0.44607	5.29094e-05	-0.44656	5.07906e-05
-0.44565	3.73749e-05	-0.85786	-0.000245549	-0.44515	5.28296e-05	-0.44564	5.06066e-05
-0.44473	3.73196e-05	-0.85878	-0.000243341	-0.44418	5.28894e-05	-0.44442	5.03612e-05
-0.44381	3.72782e-05	-0.85939	-0.00024101	-0.44322	5.26701e-05	-0.44411	5.02999e-05
-0.44285	3.72644e-05	-0.86031	-0.000238679	-0.4423	5.27499e-05	-0.44319	5.01159e-05
-0.44184	3.71402e-05	-0.86123	-0.000236287	-0.44142	5.24708e-05	-0.44196	5.01159e-05
-0.44128	3.71264e-05	-0.86215	-0.00023371	-0.44059	5.23711e-05	-0.44135	5.00545e-05
-0.44023	3.71126e-05	-0.86307	-0.000231134	-0.43972	5.22714e-05	-0.44043	4.99318e-05
-0.43935	3.70712e-05	-0.86399	-0.000228496	-0.43898	5.22116e-05	-0.4392	4.97478e-05
-0.43829	3.6947e-05	-0.86491	-0.000225797	-0.43797	5.21319e-05	-0.43859	4.96251e-05
-0.43751	3.6947e-05	-0.86583	-0.000222976	-0.43705	5.20123e-05	-0.43767	4.95024e-05
-0.43673	3.69194e-05	-0.86645	-0.000220277	-0.43613	5.19524e-05	-0.43644	4.94411e-05
-0.43567	3.69056e-05	-0.86767	-0.000217332	-0.43512	5.18528e-05	-0.43583	4.93798e-05
-0.4348	3.68366e-05	-0.86859	-0.000214388	-0.43443	5.1793e-05	-0.43491	4.92571e-05
-0.43378	3.67676e-05	-0.86951	-0.000211443	-0.43342	5.16734e-05	-0.43399	4.91344e-05
-0.43291	3.674e-05	-0.87043	-0.000208438	-0.43259	5.16933e-05	-0.43307	4.8889e-05
-0.43213	3.6671e-05	-0.87135	-0.00020537	-0.43171	5.15537e-05	-0.43246	4.87663e-05
-0.43121	3.66434e-05	-0.87197	-0.000202365	-0.43066	5.1474e-05	-0.43092	4.8705e-05
-0.43043	3.66158e-05	-0.87289	-0.000199175	-0.42978	5.13344e-05	-0.43062	4.8705e-05
-0.42937	3.65329e-05	-0.87381	-0.000196108	-0.42891	5.12946e-05	-0.4297	4.85823e-05
-0.42859	3.64915e-05	-0.87503	-0.00019298	-0.42813	5.1175e-05	-0.42847	4.84596e-05
-0.42771	3.64639e-05	-0.87565	-0.00018979	-0.42716	5.11152e-05	-0.42755	4.81529e-05
-0.4267	3.64501e-05	-0.87657	-0.000186723	-0.42619	5.10553e-05	-0.42693	4.80916e-05
-0.42587	3.64087e-05	-0.87749	-0.000183533	-0.42541	5.09158e-05	-0.42571	4.80303e-05
-0.42495	3.63811e-05	-0.87841	-0.000180466	-0.42435	5.08959e-05	-0.42479	4.80303e-05
-0.42394	3.62983e-05	-0.87902	-0.000177338	-0.42348	5.08759e-05	-0.42417	4.79689e-05
-0.42325	3.62293e-05	-0.88025	-0.000174271	-0.42265	5.07164e-05	-0.42325	4.77849e-05
-0.42215	3.62155e-05	-0.88117	-0.000171265	-0.42169	5.06566e-05	-0.42233	4.76009e-05
-0.42123	3.61741e-05	-0.88209	-0.000168259	-0.42086	5.05769e-05	-0.42141	4.74168e-05
-0.4204	3.61189e-05	-0.8827	-0.000165253	-0.41994	5.04573e-05	-0.42049	4.73555e-05
-0.41957	3.60775e-05	-0.88362	-0.000162248	-0.41897	5.03377e-05	-0.41957	4.73555e-05
-0.4187	3.59947e-05	-0.88485	-0.000159365	-0.4181	5.03377e-05	-0.41865	4.73555e-05
-0.41778	3.59533e-05	-0.88546	-0.00015642	-0.41722	5.02579e-05	-0.41743	4.71715e-05
-0.41681	3.59533e-05	-0.88669	-0.00015366	-0.41635	5.01184e-05	-0.41681	4.69875e-05
-0.41603	3.58981e-05	-0.88761	-0.000150777	-0.41547	5.00984e-05	-0.41589	4.69261e-05
-0.41506	3.58567e-05	-0.88822	-0.000148078	-0.41455	5.00187e-05	-0.41497	4.66807e-05
-0.41409	3.58429e-05	-0.88914	-0.000145379	-0.41363	4.9919e-05	-0.41405	4.67421e-05
-0.41317	3.58015e-05	-0.89037	-0.000142802	-0.41267	4.98592e-05	-0.41313	4.66807e-05
-0.4123	3.57877e-05	-0.89098	-0.000140226	-0.41179	4.98193e-05	-0.41221	4.64967e-05
-0.41147	3.57463e-05	-0.8919	-0.000137711	-0.41092	4.96598e-05	-0.41129	4.64354e-05
-0.41055	3.57048e-05	-0.89252	-0.000135196	-0.41005	4.96e-05	-0.41037	4.62513e-05
-0.40954	3.55668e-05	-0.89374	-0.000132865	-0.40917	4.95801e-05	-0.41007	4.60673e-05
-0.4088	3.5553e-05	-0.89466	-0.000130411	-0.4083	4.94007e-05	-0.40884	4.61287e-05
-0.40788	3.5484e-05	-0.89558	-0.000128142	-0.40733	4.94007e-05	-0.40792	4.60673e-05
-0.40692	3.54702e-05	-0.8962	-0.000125934	-0.40641	4.9301e-05	-0.40669	4.59446e-05
-0.40618	3.5415e-05	-0.89742	-0.000123725	-0.40549	4.92213e-05	-0.40608	4.59446e-05
-0.40526	3.54426e-05	-0.89804	-0.00012164	-0.40457	4.91814e-05	-0.40516	4.56379e-05
-0.4042	3.53874e-05	-0.89896	-0.000119431	-0.40374	4.91017e-05	-0.40424	4.55153e-05
-0.40333	3.53322e-05	-0.89988	-0.000117469	-0.40282	4.91216e-05	-0.40301	4.55153e-05
-0.40232	3.53322e-05	-0.9011	-0.000115444	-0.402	4.89621e-05	-0.4024	4.55153e-05
-0.40158	3.52632e-05	-0.90172	-0.000113604	-0.40094	4.89422e-05	-0.40148	4.55153e-05
-0.40071	3.52356e-05	-0.90264	-0.000111702	-0.40002	4.90219e-05	-0.40056	4.53312e-05
-0.39979	3.51666e-05	-0.90356	-0.000109924	-0.39919	4.87229e-05	-0.39994	4.52086e-05
-0.39882	3.51666e-05	-0.90448	-0.000108083	-0.39836	4.88624e-05	-0.39872	4.49632e-05
-0.39804	3.51114e-05	-0.9054	-0.000106366	-0.39758	4.87827e-05	-0.3981	4.49632e-05
-0.39703	3.50424e-05	-0.90601	-0.000104648	-0.39647	4.85634e-05	-0.39688	4.49018e-05
-0.39615	3.49872e-05	-0.90724	-0.000103053	-0.39565	4.84238e-05	-0.39596	4.49018e-05
-0.39528	3.49734e-05	-0.90785	-0.00010152	-0.39477	4.83042e-05	-0.39504	4.48405e-05
-0.3944	3.49872e-05	-0.90908	-9.98636e-05	-0.39381	4.83042e-05	-0.39412	4.47178e-05
-0.39353	3.49044e-05	-0.91	-9.83914e-05	-0.39302	4.82643e-05	-0.3935	4.45338e-05
-0.39252	3.48768e-05	-0.91061	-9.69192e-05	-0.39201	4.81647e-05	-0.39289	4.43498e-05
-0.39155	3.48353e-05	-0.91184	-9.55083e-05	-0.39118	4.80849e-05	-0.39197	4.44111e-05
-0.39068	3.48215e-05	-0.91276	-9.40975e-05	-0.39031	4.80451e-05	-0.39074	4.44725e-05
-0.38976	3.47801e-05	-0.91368	-9.28093e-05	-0.38944	4.80052e-05	-0.38982	4.44111e-05
-0.38893	3.47663e-05	-0.91429	-9.13984e-05	-0.38847	4.79852e-05	-0.3889	4.41658e-05
-0.38796	3.46559e-05	-0.91552	-9.01716e-05	-0.38755	4.79055e-05	-0.38798	4.39817e-05
-0.38718	3.46421e-05	-0.91613	-8.89448e-05	-0.38672	4.7766e-05	-0.38706	4.3859e-05
-0.38617	3.46007e-05	-0.91705	-8.77793e-05	-0.3858	4.77062e-05	-0.38614	4.39204e-05
-0.38539	3.45317e-05	-0.91797	-8.64911e-05	-0.38479	4.76463e-05	-0.38553	4.39204e-05
-0.38461	3.44627e-05	-0.91889	-8.5387e-05	-0.38392	4.75267e-05	-0.3843	4.37977e-05
-0.38355	3.44351e-05	-0.92012	-8.42215e-05	-0.38309	4.7447e-05	-0.38338	4.37977e-05
-0.38263	3.44351e-05	-0.92073	-8.31174e-05	-0.38212	4.74271e-05	-0.38277	4.36137e-05
-0.38171	3.44627e-05	-0.92165	-8.20746e-05	-0.38125	4.73672e-05	-0.38185	4.34296e-05
-0.38097	3.43661e-05	-0.92257	-8.10318e-05	-0.38037	4.73074e-05	-0.38093	4.3491e-05
-0.38005	3.43937e-05	-0.92349	-8.00503e-05	-0.37936	4.73274e-05	-0.38001	4.34296e-05
-0.3789	3.44213e-05	-0.92441	-7.90689e-05	-0.37853	4.72078e-05	-0.37909	4.33683e-05
-0.37826	3.42833e-05	-0.92533	-7.81487e-05	-0.37752	4.71479e-05	-0.37817	4.3307e-05
-0.37706	3.42143e-05	-0.92625	-7.71673e-05	-0.37669	4.70682e-05	-0.37725	4.31229e-05
-0.37637	3.42419e-05	-0.92717	-7.61858e-05	-0.37582	4.70283e-05	-0.37633	4.30616e-05
-0.37545	3.41729e-05	-0.92779	-7.53884e-05	-0.37494	4.70682e-05	-0.37541	4.29389e-05
-0.37448	3.40625e-05	-0.92901	-7.45296e-05	-0.37402	4.6829e-05	-0.37449	4.30003e-05
-0.37361	3.41039e-05	-0.92963	-7.36095e-05	-0.3731	4.67891e-05	-0.37357	4.30003e-05
-0.37274	3.40625e-05	-0.93055	-7.28121e-05	-0.37218	4.66695e-05	-0.37265	4.28776e-05
-0.37195	3.39935e-05	-0.93147	-7.19533e-05	-0.37131	4.65898e-05	-0.37203	4.27549e-05
-0.37094	3.40072e-05	-0.93239	-7.11558e-05	-0.37053	4.65898e-05	-0.37111	4.25709e-05
-0.37007	3.39935e-05	-0.933	-7.04197e-05	-0.36952	4.64701e-05	-0.36989	4.24482e-05
-0.36906	3.40072e-05	-0.93423	-6.96223e-05	-0.36864	4.64303e-05	-0.36927	4.25095e-05
-0.36814	3.39244e-05	-0.93545	-6.89475e-05	-0.36758	4.64103e-05	-0.36835	4.25709e-05
-0.36731	3.38692e-05	-0.93607	-6.82115e-05	-0.3668	4.63306e-05	-0.36743	4.24482e-05
-0.36639	3.38278e-05	-0.93699	-6.74754e-05	-0.36593	4.63107e-05	-0.36621	4.23255e-05
-0.36556	3.39106e-05	-0.9376	-6.67393e-05	-0.36496	4.61512e-05	-0.36559	4.22028e-05
-0.36464	3.3745e-05	-0.93852	-6.61872e-05	-0.36413	4.6191e-05	-0.36467	4.20802e-05
-0.36381	3.37036e-05	-0.94005	-6.55124e-05	-0.36317	4.61113e-05	-0.36375	4.20802e-05
-0.36289	3.3676e-05	-0.94036	-6.4899e-05	-0.36238	4.59717e-05	-0.36283	4.20802e-05
-0.36188	3.35932e-05	-0.94128	-6.42243e-05	-0.36151	4.59319e-05	-0.36191	4.21415e-05
-0.3611	3.3607e-05	-0.9422	-6.36109e-05	-0.3605	4.58521e-05	-0.3613	4.20188e-05
-0.36018	3.35932e-05	-0.94343	-6.29975e-05	-0.35967	4.58123e-05	-0.36007	4.18348e-05
-0.35926	3.35518e-05	-0.94404	-6.2384e-05	-0.35875	4.57724e-05	-0.35915	4.17121e-05
-0.35838	3.36208e-05	-0.94527	-6.1832e-05	-0.35788	4.56926e-05	-0.35854	4.17734e-05
-0.35742	3.3538e-05	-0.94588	-6.13412e-05	-0.35691	4.56129e-05	-0.35762	4.17121e-05
-0.35654	3.34828e-05	-0.9468	-6.07892e-05	-0.35604	4.56129e-05	-0.35639	4.17734e-05
-0.35571	3.3469e-05	-0.94772	-6.02984e-05	-0.35512	4.57724e-05	-0.35578	4.17734e-05
-0.35475	3.34138e-05	-0.94864	-5.97464e-05	-0.35433	4.54734e-05	-0.35486	4.15894e-05
-0.35392	3.33448e-05	-0.94956	-5.92556e-05	-0.35328	4.54135e-05	-0.35394	4.14054e-05
-0.35305	3.33172e-05	-0.95048	-5.87649e-05	-0.35245	4.53737e-05	-0.35302	4.13441e-05
-0.35194	3.33172e-05	-0.9511	-5.82128e-05	-0.35157	4.52541e-05	-0.3521	4.13441e-05
-0.35121	3.32482e-05	-0.95232	-5.77834e-05	-0.35061	4.51743e-05	-0.35118	4.14054e-05
-0.35019	3.31791e-05	-0.95324	-5.7354e-05	-0.34978	4.51344e-05	-0.34995	4.13441e-05
-0.34936	3.32206e-05	-0.95416	-5.68633e-05	-0.34886	4.50746e-05	-0.34934	4.12827e-05
-0.34835	3.32482e-05	-0.95508	-5.63726e-05	-0.34794	4.50148e-05	-0.34842	4.10987e-05
-0.34748	3.31791e-05	-0.9557	-5.59432e-05	-0.34697	4.50148e-05	-0.3475	4.0976e-05
-0.34665	3.31791e-05	-0.95662	-5.55752e-05	-0.34619	4.4955e-05	-0.34658	4.10373e-05
-0.34568	3.31377e-05	-0.95784	-5.51458e-05	-0.34532	4.48753e-05	-0.34566	4.10373e-05
-0.34486	3.30825e-05	-0.95876	-5.47777e-05	-0.34435	4.48753e-05	-0.34474	4.10373e-05
-0.34389	3.30825e-05	-0.95938	-5.44097e-05	-0.34352	4.48553e-05	-0.34412	4.09147e-05
-0.34292	3.31515e-05	-0.9603	-5.40416e-05	-0.34251	4.47158e-05	-0.3432	4.0792e-05
-0.34219	3.29997e-05	-0.96152	-5.36122e-05	-0.34187	4.46959e-05	-0.34198	4.06693e-05
-0.34122	3.30549e-05	-0.96214	-5.33055e-05	-0.34072	4.47557e-05	-0.34106	4.06693e-05
-0.34035	3.29445e-05	-0.96306	-5.29375e-05	-0.33989	4.45364e-05	-0.34044	4.07306e-05
-0.33947	3.29307e-05	-0.96398	-5.25694e-05	-0.33897	4.44766e-05	-0.33922	4.06693e-05
-0.3386	3.29307e-05	-0.9649	-5.23241e-05	-0.33809	4.43968e-05	-0.3386	4.06693e-05
-0.33768	3.29031e-05	-0.96582	-5.1956e-05	-0.33713	4.43569e-05	-0.33768	4.05466e-05
-0.33667	3.28893e-05	-0.96674	-5.16493e-05	-0.33639	4.43769e-05	-0.33676	4.04239e-05
-0.33579	3.28479e-05	-0.96735	-5.14039e-05	-0.33524	4.42772e-05	-0.33554	4.04239e-05
-0.33497	3.28479e-05	-0.96858	-5.10359e-05	-0.33455	4.42971e-05	-0.33492	4.03626e-05
-0.33405	3.28341e-05	-0.9695	-5.06679e-05	-0.33359	4.42174e-05	-0.334	4.04853e-05
-0.33299	3.28065e-05	-0.97011	-5.04838e-05	-0.33276	4.41377e-05	-0.33308	4.04239e-05
-0.33211	3.27927e-05	-0.97103	-5.02385e-05	-0.3317	4.40779e-05	-0.33216	4.02399e-05
-0.33138	3.27375e-05	-0.97195	-4.99931e-05	-0.33096	4.4038e-05	-0.33155	4.01172e-05
-0.33046	3.27099e-05	-0.97287	-4.97477e-05	-0.33	4.39383e-05	-0.33032	4.01172e-05
-0.32958	3.26409e-05	-0.97379	-4.95024e-05	-0.32912	4.39582e-05	-0.3294	4.00559e-05
-0.32871	3.26685e-05	-0.97471	-4.9257e-05	-0.32816	4.38785e-05	-0.32848	4.01172e-05
-0.32779	3.26133e-05	-0.97563	-4.89503e-05	-0.32719	4.3719e-05	-0.32756	4.01172e-05
-0.32691	3.26271e-05	-0.97655	-4.88276e-05	-0.32627	4.37389e-05	-0.32695	4.00559e-05
-0.3259	3.25857e-05	-0.97747	-4.84596e-05	-0.32544	4.37389e-05	-0.32572	3.99332e-05
-0.32498	3.26409e-05	-0.97839	-4.83982e-05	-0.32452	4.36592e-05	-0.32542	3.99332e-05
-0.32415	3.25443e-05	-0.97901	-4.81529e-05	-0.32356	4.36393e-05	-0.32419	3.98719e-05
-0.32333	3.26133e-05	-0.98023	-4.80302e-05	-0.32264	4.35595e-05	-0.32327	3.99332e-05
-0.32236	3.25581e-05	-0.98115	-4.79075e-05	-0.32199	4.35595e-05	-0.32235	3.98719e-05
-0.32135	3.26409e-05	-0.98207	-4.77235e-05	-0.32093	4.34798e-05	-0.32173	3.98105e-05
-0.32043	3.25167e-05	-0.98269	-4.75394e-05	-0.32011	4.34399e-05	-0.32051	3.96878e-05
-0.31965	3.24891e-05	-0.98391	-4.73554e-05	-0.31914	4.342e-05	-0.31959	3.95038e-05
-0.31877	3.25029e-05	-0.98483	-4.72327e-05	-0.31827	4.33602e-05	-0.31867	3.95652e-05
-0.3179	3.24063e-05	-0.98575	-4.70487e-05	-0.31725	4.33402e-05	-0.31775	3.96878e-05
-0.31693	3.24891e-05	-0.98637	-4.69874e-05	-0.31652	4.33203e-05	-0.31683	3.96265e-05
-0.31601	3.24339e-05	-0.98729	-4.68647e-05	-0.3155	4.31808e-05	-0.31591	3.96265e-05
-0.31518	3.24615e-05	-0.98821	-4.68034e-05	-0.31463	4.31808e-05	-0.31499	3.93811e-05
-0.31426	3.24201e-05	-0.98943	-4.66193e-05	-0.31371	4.31608e-05	-0.31437	3.93198e-05
-0.3132	3.24201e-05	-0.99005	-4.6558e-05	-0.31284	4.3101e-05	-0.31315	3.93811e-05
-0.31247	3.24063e-05	-0.99097	-4.64966e-05	-0.31196	4.30412e-05	-0.31253	3.93198e-05
-0.31146	3.24339e-05	-0.99189	-4.64353e-05	-0.31109	4.30013e-05	-0.31131	3.93811e-05
-0.31054	3.24339e-05	-0.99281	-4.6374e-05	-0.31017	4.29814e-05	-0.31039	3.93811e-05
-0.3098	3.23925e-05	-0.99373	-4.63126e-05	-0.30902	4.30213e-05	-0.30977	3.91971e-05
-0.30897	3.2351e-05	-0.99465	-4.6374e-05	-0.30828	4.29017e-05	-0.30885	3.91358e-05
-0.30801	3.23649e-05	-0.99557	-4.62513e-05	-0.30736	4.29415e-05	-0.30793	3.91358e-05
-0.30695	3.2351e-05	-0.99618	-4.62513e-05	-0.30658	4.2802e-05	-0.30671	3.91358e-05
-0.30607	3.23373e-05	-0.99741	-4.61899e-05	-0.30557	4.27422e-05	-0.30609	3.91971e-05
-0.30515	3.2351e-05	-0.99802	-4.61899e-05	-0.30479	4.27222e-05	-0.30517	3.91971e-05
-0.30446	3.24201e-05	-0.99925	-4.62513e-05	-0.30382	4.27222e-05	-0.30456	3.90744e-05
-0.30341	3.23649e-05	-0.99986	-4.61286e-05	-0.30285	4.26624e-05	-0.30333	3.90131e-05
-0.30258	3.2351e-05	-1.00078	-4.62513e-05	-0.30203	4.25627e-05	-0.30272	3.88904e-05
-0.3017	3.23787e-05	-1.0017	-4.62513e-05	-0.3012	4.25827e-05	-0.3018	3.89517e-05
-0.30078	3.23373e-05	-1.00262	-4.63126e-05	-0.30019	4.26425e-05	-0.30057	3.90131e-05
-0.29986	3.23925e-05	-1.00354	-4.6374e-05	-0.2994	4.25229e-05	-0.29965	3.89517e-05
-0.2989	3.24891e-05	-1.00446	-4.64966e-05	-0.29834	4.25029e-05	-0.29873	3.89517e-05
-0.29798	3.23235e-05	-1.00538	-4.6558e-05	-0.29747	4.24033e-05	-0.29781	3.87677e-05
-0.29719	3.24339e-05	-1.0063	-4.66807e-05	-0.29673	4.23833e-05	-0.2972	3.87064e-05
-0.29632	3.23373e-05	-1.00722	-4.6742e-05	-0.29581	4.23634e-05	-0.29597	3.87064e-05
-0.2954	3.23235e-05	-1.00814	-4.68647e-05	-0.2948	4.22238e-05	-0.29536	3.87677e-05
-0.29453	3.2351e-05	-1.00906	-4.6926e-05	-0.29397	4.22836e-05	-0.29444	3.87677e-05
-0.29361	3.24063e-05	-1.00998	-4.71101e-05	-0.29305	4.2184e-05	-0.29352	3.85837e-05
-0.29273	3.24063e-05	-1.0109	-4.71714e-05	-0.29204	4.21441e-05	-0.2926	3.85224e-05
-0.29177	3.24201e-05	-1.01152	-4.73554e-05	-0.29135	4.2184e-05	-0.29198	3.85837e-05
-0.29103	3.24339e-05	-1.01244	-4.75394e-05	-0.29034	4.21441e-05	-0.29076	3.8461e-05
-0.29002	3.24339e-05	-1.01336	-4.77235e-05	-0.28942	4.20843e-05	-0.28984	3.85837e-05
-0.28914	3.24201e-05	-1.01458	-4.79075e-05	-0.28859	4.20045e-05	-0.28892	3.8645e-05
-0.28813	3.24063e-05	-1.0155	-4.82142e-05	-0.28758	4.19846e-05	-0.2883	3.85224e-05
-0.2873	3.25581e-05	-1.01612	-4.83982e-05	-0.28666	4.20045e-05	-0.28708	3.83997e-05
-0.28634	3.24753e-05	-1.01704	-4.85822e-05	-0.28579	4.19248e-05	-0.28616	3.8277e-05
-0.28551	3.24753e-05	-1.01796	-4.88889e-05	-0.2851	4.19248e-05	-0.28524	3.83997e-05
-0.2845	3.25305e-05	-1.01888	-4.89503e-05	-0.28399	4.18849e-05	-0.28462	3.83383e-05
-0.28367	3.25167e-05	-1.0198	-4.93183e-05	-0.28312	4.17454e-05	-0.2837	3.83383e-05
-0.2828	3.25857e-05	-1.02072	-4.96251e-05	-0.2822	4.18052e-05	-0.28278	3.82157e-05
-0.28192	3.25719e-05	-1.02164	-4.99318e-05	-0.28132	4.18251e-05	-0.28217	3.81543e-05
-0.28105	3.26271e-05	-1.02225	-5.02385e-05	-0.2804	4.17653e-05	-0.28094	3.81543e-05
-0.28017	3.26409e-05	-1.02348	-5.05452e-05	-0.27948	4.16457e-05	-0.28002	3.8277e-05
-0.27911	3.26823e-05	-1.02409	-5.09132e-05	-0.2787	4.17454e-05	-0.2791	3.8277e-05
-0.27829	3.26547e-05	-1.02532	-5.12199e-05	-0.27787	4.16656e-05	-0.27818	3.81543e-05
-0.27723	3.28065e-05	-1.02593	-5.16493e-05	-0.27686	4.16656e-05	-0.27757	3.79703e-05
-0.27645	3.27099e-05	-1.02685	-5.20174e-05	-0.27603	4.16656e-05	-0.27634	3.80316e-05
-0.27557	3.27927e-05	-1.02777	-5.23854e-05	-0.27502	4.15859e-05	-0.27573	3.80316e-05
-0.27456	3.28203e-05	-1.02869	-5.28148e-05	-0.27415	4.16058e-05	-0.2745	3.8093e-05
-0.27373	3.27927e-05	-1.02961	-5.31828e-05	-0.27327	4.1546e-05	-0.27358	3.81543e-05
-0.273	3.28341e-05	-1.03053	-5.36736e-05	-0.2724	4.14663e-05	-0.27297	3.79703e-05
-0.27208	3.27927e-05	-1.03145	-5.41643e-05	-0.27143	4.16258e-05	-0.27174	3.79089e-05
-0.27111	3.29169e-05	-1.03237	-5.4655e-05	-0.2706	4.14862e-05	-0.27082	3.79089e-05
-0.27024	3.29859e-05	-1.03329	-5.50844e-05	-0.26964	4.13865e-05	-0.27021	3.78476e-05
-0.26918	3.30135e-05	-1.03421	-5.56365e-05	-0.2689	4.13666e-05	-0.26898	3.79703e-05
-0.26844	3.30411e-05	-1.03483	-5.61272e-05	-0.26784	4.13666e-05	-0.26806	3.79089e-05
-0.26738	3.30687e-05	-1.03605	-5.66793e-05	-0.26706	4.13267e-05	-0.26745	3.78476e-05
-0.26656	3.31515e-05	-1.03667	-5.72927e-05	-0.2661	4.13467e-05	-0.26653	3.77863e-05
-0.26467	3.32206e-05	-1.0382	-5.78448e-05	-0.26513	4.13467e-05	-0.26561	3.77863e-05
-0.26398	3.3262e-05	-1.03881	-5.84582e-05	-0.26439	4.12271e-05	-0.26469	3.77863e-05
-0.2631	3.32896e-05	-1.03912	-5.90716e-05	-0.26333	4.12869e-05	-0.26377	3.77863e-05
-0.26218	3.33448e-05	-1.04065	-5.9685e-05	-0.26251	4.13068e-05	-0.26285	3.78476e-05
-0.26122	3.34138e-05	-1.04157	-6.02984e-05	-0.26163	4.13068e-05	-0.26193	3.77863e-05
-0.2603	3.34552e-05	-1.04219	-6.09118e-05	-0.26057	4.11473e-05	-0.26101	3.76636e-05
-0.25952	3.35104e-05	-1.04311	-6.16479e-05	-0.25975	4.11872e-05	-0.26009	3.76636e-05
-0.25841	3.35932e-05	-1.04403	-6.23227e-05	-0.25892	4.12071e-05	-0.25917	3.76022e-05
-0.25754	3.36346e-05	-1.04495	-6.31201e-05	-0.258	4.11872e-05	-0.25825	3.77249e-05
-0.25662	3.37312e-05	-1.04556	-6.37949e-05	-0.25708	4.11074e-05	-0.25733	3.76636e-05
-0.25574	3.38002e-05	-1.04648	-6.46537e-05	-0.25611	4.11074e-05	-0.25641	3.76636e-05
-0.25487	3.38002e-05	-1.04771	-6.53284e-05	-0.25533	4.10676e-05	-0.25579	3.76022e-05
-0.254	3.39106e-05	-1.04863	-6.62485e-05	-0.25441	4.11274e-05	-0.25487	3.74795e-05
-0.25308	3.38968e-05	-1.04924	-6.69846e-05	-0.25344	4.10676e-05	-0.25395	3.74795e-05
-0.2522	3.39935e-05	-1.05016	-6.78434e-05	-0.25266	4.10078e-05	-0.25273	3.74795e-05
-0.25128	3.40348e-05	-1.05108	-6.87635e-05	-0.25165	4.10277e-05	-0.25181	3.76022e-05
-0.25032	3.41591e-05	-1.05231	-6.9561e-05	-0.25082	4.08881e-05	-0.2515	3.75409e-05
-0.24949	3.42143e-05	-1.05323	-7.04197e-05	-0.24972	4.09679e-05	-0.25027	3.74795e-05
-0.24861	3.43109e-05	-1.05415	-7.13398e-05	-0.2488	4.09679e-05	-0.24935	3.74182e-05
-0.24765	3.43661e-05	-1.05507	-7.23213e-05	-0.24806	4.08682e-05	-0.24843	3.74182e-05
-0.24673	3.44489e-05	-1.05599	-7.33028e-05	-0.24723	4.0928e-05	-0.24782	3.73569e-05
-0.24581	3.45041e-05	-1.0566	-7.42229e-05	-0.24627	4.09081e-05	-0.24628	3.74795e-05
-0.24498	3.45731e-05	-1.05752	-7.5327e-05	-0.24544	4.09878e-05	-0.24598	3.74795e-05
-0.24406	3.46835e-05	-1.05844	-7.62472e-05	-0.24447	4.08283e-05	-0.24475	3.74182e-05
-0.24305	3.47525e-05	-1.05936	-7.729e-05	-0.24351	4.08881e-05	-0.24383	3.73569e-05
-0.24226	3.48353e-05	-1.06028	-7.83941e-05	-0.24268	4.08881e-05	-0.24291	3.72342e-05
-0.24148	3.49044e-05	-1.0612	-7.94982e-05	-0.24185	4.08483e-05	-0.24199	3.72955e-05
-0.24052	3.49872e-05	-1.06212	-8.05411e-05	-0.24107	4.08682e-05	-0.24138	3.73569e-05
-0.23964	3.50838e-05	-1.06274	-8.15839e-05	-0.23996	4.07885e-05	-0.24046	3.74182e-05
-0.23872	3.51252e-05	-1.06396	-8.27493e-05	-0.23904	4.08084e-05	-0.23923	3.72955e-05
-0.23776	3.52218e-05	-1.06458	-8.39148e-05	-0.23817	4.07087e-05	-0.23862	3.72955e-05
-0.23684	3.5415e-05	-1.0658	-8.50803e-05	-0.23725	4.08084e-05	-0.238	3.71728e-05
-0.23592	3.54702e-05	-1.06672	-8.62458e-05	-0.23628	4.07486e-05	-0.23678	3.71728e-05
-0.23509	3.56772e-05	-1.06764	-8.74113e-05	-0.23555	4.07287e-05	-0.23586	3.72342e-05
-0.23408	3.57048e-05	-1.06857	-8.86381e-05	-0.23463	4.07486e-05	-0.23494	3.72342e-05
-0.23325	3.57601e-05	-1.06918	-8.99263e-05	-0.23371	4.07087e-05	-0.23402	3.72955e-05
-0.23228	3.58291e-05	-1.0701	-9.11531e-05	-0.23274	4.07486e-05	-0.2331	3.71728e-05
-0.23168	3.59395e-05	-1.07102	-9.23799e-05	-0.23182	4.07287e-05	-0.23248	3.71115e-05
-0.23063	3.60361e-05	-1.07194	-9.37908e-05	-0.23099	4.06688e-05	-0.23126	3.71728e-05
-0.2298	3.61327e-05	-1.07286	-9.50789e-05	-0.23003	4.07287e-05	-0.23064	3.71728e-05
-0.22888	3.62569e-05	-1.07378	-9.63671e-05	-0.22915	4.06489e-05	-0.22942	3.71728e-05
-0.22796	3.63535e-05	-1.0747	-9.77166e-05	-0.22828	4.07287e-05	-0.2285	3.72342e-05
-0.22694	3.64915e-05	-1.07593	-9.90661e-05	-0.22731	4.0629e-05	-0.22788	3.71115e-05
-0.22602	3.65468e-05	-1.07654	-0.000100477	-0.22658	4.06888e-05	-0.22696	3.69888e-05
-0.2251	3.6671e-05	-1.07715	-0.000101827	-0.22556	4.05891e-05	-0.22604	3.69888e-05
-0.22423	3.68366e-05	-1.07838	-0.000103299	-0.2246	4.06489e-05	-0.22543	3.69888e-05
-0.22326	3.69746e-05	-1.0793	-0.000104771	-0.22372	4.0629e-05	-0.2239	3.71115e-05
-0.22253	3.70436e-05	-1.08022	-0.00010612	-0.22299	4.06489e-05	-0.22328	3.71115e-05
-0.22147	3.71678e-05	-1.08083	-0.000107593	-0.22198	4.05891e-05	-0.22236	3.70502e-05
-0.22073	3.72506e-05	-1.08175	-0.000109065	-0.22119	4.07486e-05	-0.22144	3.69888e-05
-0.21968	3.7361e-05	-1.08267	-0.000110537	-0.22009	4.0609e-05	-0.22052	3.69275e-05
-0.21889	3.74439e-05	-1.08359	-0.000112009	-0.2194	4.0629e-05	-0.2196	3.69275e-05
-0.21807	3.75819e-05	-1.08451	-0.000113543	-0.21834	4.0629e-05	-0.21899	3.70502e-05
-0.2171	3.77199e-05	-1.08543	-0.000115015	-0.21751	4.0609e-05	-0.21776	3.70502e-05
-0.21618	3.78441e-05	-1.08635	-0.000116548	-0.21659	4.05692e-05	-0.21684	3.70502e-05
-0.2154	3.79683e-05	-1.08697	-0.000118143	-0.21563	4.05492e-05	-0.21623	3.69888e-05
-0.21439	3.80787e-05	-1.0885	-0.000119677	-0.21471	4.05692e-05	-0.21531	3.68661e-05
-0.21337	3.82306e-05	-1.08881	-0.00012121	-0.21393	4.05492e-05	-0.21439	3.68661e-05
-0.21264	3.83824e-05	-1.09003	-0.000122867	-0.213	4.05692e-05	-0.21347	3.69275e-05
-0.21162	3.85066e-05	-1.09065	-0.000124339	-0.21208	4.0629e-05	-0.21255	3.69275e-05
-0.21084	3.86032e-05	-1.09157	-0.000125995	-0.21121	4.0609e-05	-0.21132	3.69888e-05
-0.20997	3.87274e-05	-1.09249	-0.00012759	-0.21024	4.05891e-05	-0.2104	3.69275e-05
-0.20891	3.88378e-05	-1.09371	-0.000129185	-0.20932	4.07087e-05	-0.20979	3.68048e-05
-0.20817	3.89344e-05	-1.09464	-0.00013078	-0.2084	4.0609e-05	-0.20887	3.68048e-05
-0.20725	3.90724e-05	-1.09525	-0.000132436	-0.20753	4.06688e-05	-0.20795	3.67435e-05
-0.20638	3.92105e-05	-1.09617	--	-0.20675	4.06688e-05	-0.20703	3.68048e-05
-0.20532	3.93209e-05	-1.09709	-0.000135748	-0.20578	4.05891e-05	-0.20641	3.69888e-05
-0.20454	3.94727e-05	-1.09801	--	-0.20505	4.05692e-05	-0.20549	3.68661e-05
-0.20353	3.95969e-05	-1.09924	--	-0.20403	4.0629e-05	-0.20427	3.67435e-05
-0.20252	3.98729e-05	-1.09985	-0.000139122	-0.20307	4.05891e-05	-0.20335	3.67435e-05
-0.20183	3.98867e-05			-0.20215	4.05094e-05	-0.20273	3.23882e-05
-0.20109	4.00524e-05			-0.20132	4.05094e-05	-0.20181	4.47795e-06
-0.20008	3.91415e-05			-0.20095	4.04296e-05	-0.20089
-0.20035	3.43799e-05			-0.20017	3.91936e-05
				--	--
				--	--
				--	--
				--	--
[truncated: 1,679 more rows]

## Sheet: Figure 3d
Potential (V)	Current (A)	Potential (V)	Current (A)	Potential (V)	Current (A)
100 mV/s	100 mV/s	500 mV/s	500 mV/s	1000 mV/s	1000 mV/s
0.4984	6.52671e-05	0.48613	0.000244568	0.48153	0.000449141
0.4984	4.37364e-05	0.4938	0.00014544	0.48828	0.000295481
0.49748	3.50259e-05	0.48521	3.83997e-05	0.48398	0.000130228
0.49625	2.98119e-05	0.47202	-4.35519e-06	0.47355	2.96892e-05
0.49472	2.64995e-05	0.45853	-2.56406e-05	0.46129	-3.05479e-05
0.49349	2.39845e-05	0.44442	-3.87676e-05	0.4481	-6.77207e-05
0.49226	2.20215e-05	0.43031	-4.77235e-05	0.4343	-9.18892e-05
0.49073	2.03653e-05	0.4162	-5.43483e-05	0.42049	-0.000108574
0.4895	1.86478e-05	0.4024	-5.97464e-05	0.40639	-0.000120781
0.48828	1.72983e-05	0.38798	-6.40403e-05	0.39258	-0.000130105
0.48674	1.60714e-05	0.37418	-6.77821e-05	0.36467	-0.000144397
0.48521	1.4906e-05	0.36038	-7.12172e-05	0.35057	-0.000150409
0.48368	1.39245e-05	0.34627	-7.42842e-05	0.33646	-0.00015593
0.48245	1.2943e-05	0.33216	-7.71059e-05	0.32266	-0.000160959
0.48092	1.19616e-05	0.31805	-7.99276e-05	0.30824	-0.000165499
0.47938	1.11028e-05	0.30425	-8.24426e-05	0.29444	-0.000169609
0.47816	1.01827e-05	0.29014	-8.45896e-05	0.28033	-0.000173228
0.47662	9.50793e-06	0.27604	-8.69205e-05	0.26653	-0.000176663
0.4754	8.83318e-06	0.26193	-8.87608e-05	0.25242	-0.000179546
0.47447	8.15842e-06	0.23402	-9.17665e-05	0.23831	-0.000182061
0.47263	7.54501e-06	0.22022	-9.32387e-05	0.22451	-0.000184331
0.47141	6.87026e-06	0.20611	-9.43428e-05	0.2104	-0.000186416
0.46987	6.19551e-06	0.192	-9.55697e-05	0.1966	-0.000188379
0.46834	5.76612e-06	0.17789	-9.69805e-05	0.18249	-0.000190403
0.46681	5.21404e-06	0.16409	-9.8146e-05	0.16838	-0.000192305
0.46558	4.66197e-06	0.14998	-9.91888e-05	0.14047	-0.000196169
0.46435	4.29393e-06	0.13587	-0.0001006	0.12636	-0.000197948
0.46282	3.74185e-06	0.12238	-0.000101827	0.11256	-0.000199788
0.46129	3.25112e-06	0.10796	-0.000103115	0.09845	-0.00020169
0.45975	2.88308e-06	0.09416	-0.000104525	0.08434	-0.000203469
0.45853	2.45369e-06	0.08005	-0.000105814	0.07054	-0.00020537
0.4573	2.14698e-06	0.06625	-0.000106918	0.05613	-0.000207088
0.45577	1.84027e-06	0.05183	-0.000108329	0.04233	-0.000208438
0.45423	1.34954e-06	0.03803	-0.000109555	0.02822	-0.000209542
0.4527	9.81497e-07	0.02423	-0.000110353	0.01442	-0.0002104
0.45178	6.13449e-07	0.01012	-0.000110844	0.000307	-0.00021083
0.45025	3.06743e-07	-0.00368	-0.000111089	-0.0138	-0.000211137
0.44902	6.13777e-08	-0.0181	-0.000111273	-0.0276	-0.000211259
0.44748	-2.45329e-07	-0.0319	-0.000111641	-0.04202	-0.000211382
0.44595	-6.13376e-07	-0.04601	-0.000112009	-0.05551	-0.000211627
0.44472	-9.20083e-07	-0.05981	-0.000112377	-0.06962	-0.000211934
0.44319	-1.16545e-06	-0.07392	-0.000112991	-0.08404	-0.000212425
0.44196	-1.47215e-06	-0.08802	-0.000113543	-0.09753	-0.000212977
0.44043	-1.65618e-06	-0.10213	-0.000113727	-0.11195	-0.000213406
0.4389	-1.90154e-06	-0.11593	-0.000114156	-0.12575	-0.000213897
0.43736	-2.14691e-06	-0.13004	-0.000114708	-0.13955	-0.000214388
0.43614	-2.45361e-06	-0.14385	-0.000115076	-0.15366	-0.000214878
0.43491	-2.76032e-06	-0.15795	-0.000115751	-0.16777	-0.000215983
0.43368	-2.883e-06	-0.17206	-0.000116794	-0.18157	-0.000217332
0.43184	-3.06703e-06	-0.18617	-0.000117652	-0.19568	-0.000218927
0.43062	-3.31239e-06	-0.20028	-0.000118818	-0.20979	-0.00022089
0.42908	-3.49642e-06	-0.21408	-0.000120351	-0.22359	-0.000223037
0.42786	-3.80312e-06	-0.22819	-0.000121885	-0.2377	-0.000225429
0.42663	-3.98715e-06	-0.2423	-0.000123541	-0.2515	-0.000228435
0.4251	-4.17117e-06	-0.2561	-0.000125934	-0.26561	-0.000232115
0.42356	-4.29385e-06	-0.27021	-0.000128878	-0.27941	-0.000236716
0.42203	-4.47788e-06	-0.28432	-0.00013262	-0.29382	-0.000242605
0.42049	-4.60056e-06	-0.29812	-0.000137711	-0.30793	-0.000249966
0.41957	-4.84592e-06	-0.31223	-0.000143907	-0.32173	-0.000259044
0.41804	-5.09129e-06	-0.32603	-0.000151206	-0.33554	-0.000269779
0.41651	-5.21397e-06	-0.34014	-0.000159181	-0.34964	-0.000282047
0.41497	-5.398e-06	-0.35394	-0.000167768	-0.36375	-0.000295726
0.41375	-5.45934e-06	-0.36805	-0.000176295	-0.37756	-0.000310264
0.41221	-5.7047e-06	-0.38246	-0.000185128	-0.39197	-0.000325415
0.41099	-5.82738e-06	-0.39626	-0.000194145	-0.40608	-0.000341609
0.40945	-6.01141e-06	-0.41037	-0.000203408	-0.43399	-0.000377739
0.40823	-6.25677e-06	-0.42448	-0.000213774	-0.44779	-0.000399025
0.407	-6.31811e-06	-0.43798	-0.000225552	-0.46159	-0.0004235
0.40516	-6.4408e-06	-0.45239	-0.000239047	-0.4757	-0.00045276
0.40393	-6.50214e-06	-0.46619	-0.000255793	-0.4895	-0.00048846
0.40301	-6.7475e-06	-0.48	-0.000276833	-0.50392	-0.000532381
0.40117	-6.87019e-06	-0.49441	-0.000303026	-0.51772	-0.000586668
0.39964	-7.11555e-06	-0.50852	-0.000336211	-0.53152	-0.000651996
0.39811	-7.17689e-06	-0.52232	-0.000377126	-0.54594	-0.000728366
0.39688	-7.23823e-06	-0.53612	-0.000424972	-0.55974	-0.000814367
0.39534	-7.36092e-06	-0.54992	-0.000478523	-0.57354	-0.000907053
0.39412	-7.4836e-06	-0.56403	-0.00053508	-0.58765	-0.001
0.39289	-7.66762e-06	-0.57814	-0.000590778	-0.60176	-0.0011
0.39166	-7.85165e-06	-0.59225	-0.000641936	-0.61556	-0.00119
0.38982	-7.97433e-06	-0.60636	-0.00068555	-0.62997	-0.00126
0.3886	-8.03567e-06	-0.62047	-0.000719349	-0.65758	-0.00138
0.38706	-8.15835e-06	-0.63427	-0.000743395	-0.67199	-0.00142
0.38584	-8.28103e-06	-0.64838	-0.000758976	-0.6858	-0.00144
0.38461	-8.40372e-06	-0.66218	-0.000767256	-0.6999	-0.00145
0.38277	-8.5264e-06	-0.67629	-0.000769281	-0.71371	-0.00145
0.38154	-8.64908e-06	-0.6904	-0.000765232	-0.72781	-0.00144
0.38032	-8.83311e-06	-0.7045	-0.000754436	-0.74223	-0.00142
0.37878	-8.83311e-06	-0.71831	-0.000737077	-0.75603	-0.00138
0.37756	-8.95579e-06	-0.73241	-0.000713276	-0.76983	-0.00134
0.37602	-9.07847e-06	-0.74652	-0.000684139	-0.78394	-0.00128
0.3748	-9.20115e-06	-0.76032	-0.000650954	-0.79774	-0.00122
0.37326	-9.38518e-06	-0.77443	-0.000616234	-0.81185	-0.00115
0.37204	-9.44652e-06	-0.78824	-0.000581822	-0.82596	-0.00109
0.3705	-9.50786e-06	-0.80234	-0.000549127	-0.83976	-0.00103
0.36897	-9.63054e-06	-0.81645	-0.00051999	-0.85387	-0.000979252
0.36774	-9.69188e-06	-0.83056	-0.000495821	-0.86798	-0.000938092
0.36621	-9.87591e-06	-0.84467	-0.00047699	-0.88209	-0.000908648
0.36467	-1.00599e-05	-0.85847	-0.000464844	-0.88914	-0.000714074
0.36345	-1.00599e-05	-0.87258	-0.000459262	-0.88454	-0.000444233
0.36191	-1.01213e-05	-0.88638	-0.000458894	-0.87411	-0.000244874
0.36069	-1.0244e-05	-0.88577	-0.000167584	-0.86184	-0.000110905
0.35946	-1.03053e-05	-0.87227	-7.41616e-05	-0.84835	-2.28189e-05
0.35762	-1.04893e-05	-0.85878	-2.23282e-05	-0.83485	3.5578e-05
0.35639	-1.05507e-05	-0.84467	8.83318e-06	-0.82105	7.49591e-05
0.35517	-1.06733e-05	-0.83087	2.94439e-05	-0.80694	0.000102317
[truncated: 1,886 more rows]

## Sheet: Figure 3e
Potential (V)	Current (A)	Potential (V)	Current (A)	Potential (V)	Current (A)
[truncated: 202 more rows]

[truncated: 20 more sheets: Figure 3f, Figure 4a, Figure 4c, Figure 4d, Figure 4e, Figure 5a, Figure 5b, Figure 5d, Figure 6b, Figure 7a, Figure 7b, Figure 7c, Figure 7d, Figure 7e, Figure S9, Figure S16, Figure S17, Figure S19, Figure S20, Figure S22]
